# Supplementary material for: Identification of the shared gene signatures and pathways between polycystic ovary syndrome and endometrial cancer: An omics data based combined approach
Source: PLoS One. 2022 Jul 13;17(7):e0271380. doi: 10.1371/journal.pone.0271380 (PMC9278750; doi:10.1371/journal.pone.0271380)
Supplement: S1 Table — (XLS) [file pone.0271380.s001.xls]

ID	adj.P.Val	P.Value	t	B	logFC	Gene.symbol	Gene.title
7943156	0.0204	0.00000115	6.1326059	5.150406	0.51698312
8065550	0.0204	0.0000027	5.821734	4.426264	0.48807412
8145225	0.0204	0.00000328	5.7500513	4.257856	1.4551012
8002629	0.0204	0.00000417	5.6630297	4.052764	0.26886603	PKD1L3	polycystin 1 like 3, transient receptor potential channel interacting
7973156	0.0204	0.0000042	5.6606777	4.047212	0.24108342	RNASE8	ribonuclease A family member 8
8138155	0.0204	0.00000484	5.6088722	3.924787	0.49202129
7967060	0.0204	0.00000545	-5.565676	3.822536	-0.35883264	SRSF9	serine and arginine rich splicing factor 9
7967304	0.0204	0.00000574	5.5469153	3.77808	0.33687649	RSRC2	arginine and serine rich coiled-coil 2
7979878	0.0316	0.00001156	5.2933579	3.174753	0.71777679	SLC10A1	solute carrier family 10 member 1
8083630	0.0316	0.00001202	-5.2791204	3.140755	-0.43214706	GFM1	G elongation factor mitochondrial 1
7964466	0.0316	0.00001222	-5.273376	3.127034	-0.67936905	DCTN2	dynactin subunit 2
8149208	0.0385	0.00001688	5.1564041	2.84728	0.45608587	LOC650293///OR7E125P///OR7E5P///OR7E91P///OR7E2P	seven transmembrane helix receptor///olfactory receptor family 7 subfamily E member 125 pseudogene///olfactory receptor family 7 subfamily E member 5 pseudogene///olfactory receptor family 7 subfamily E member 91 pseudogene///olfactory receptor family 7 subfamily E member 2 pseudogene
8016735	0.0385	0.00001761	5.1410832	2.810591	0.24386659	LINC00483	long intergenic non-protein coding RNA 483
7957737	0.0406	0.00002311	-5.0428589	2.57516	-0.41111986	TMPO	thymopoietin
8006812	0.0406	0.00002323	-5.0409438	2.570567	-0.74697093	PSMB3	proteasome subunit beta 3
8151090	0.0406	0.00002403	5.0287623	2.541346	0.24185104
8158057	0.0406	0.0000243	5.0247092	2.531622	0.22878287
7975045	0.0453	0.00002866	-4.965074	2.388505	-0.55556329	MTHFD1	methylenetetrahydrofolate dehydrogenase, cyclohydrolase and formyltetrahydrofolate synthetase 1
7981333	0.0497	0.00003462	4.8967391	2.224414	1.41449977
8131949	0.0497	0.00003496	-4.8932469	2.216026	-0.22164361	CBX3	chromobox 3
8179298	0.0527	0.00003933	-4.8506747	2.113762	-0.4328952	CSNK2B	casein kinase 2 beta
8118218	0.0527	0.00004196	-4.8272536	2.057494	-0.43839555	CSNK2B	casein kinase 2 beta
8118249	0.0527	0.00004352	4.8140435	2.025756	0.36722327	C6orf25	chromosome 6 open reading frame 25
8004024	0.0527	0.00004444	4.8064612	2.007539	0.36248815	GP1BA	glycoprotein Ib platelet alpha subunit
8028323	0.0562	0.00004938	4.7683091	1.915873	0.30880404
8178050	0.0588	0.00005379	-4.7373584	1.841511	-0.46177724	CSNK2B	casein kinase 2 beta
8013272	0.0594	0.00005638	4.7203813	1.800724	1.01490553	CCDC144CP///CCDC144NL///CCDC144B///CCDC144A	coiled-coil domain containing 144C, pseudogene///coiled-coil domain containing 144 family, N-terminal like///coiled-coil domain containing 144B (pseudogene)///coiled-coil domain containing 144A
8078857	0.0604	0.00005943	4.7012795	1.754835	0.49851183	TTC21A	tetratricopeptide repeat domain 21A
8160912	0.0619	0.00006368	4.6762872	1.694801	1.04043617	C9orf131	chromosome 9 open reading frame 131
7939005	0.0619	0.00006595	4.6635879	1.664299	0.37347794
7978553	0.0619	0.00007242	-4.6296604	1.582824	-0.59813586	SPTSSA	serine palmitoyltransferase small subunit A
8070782	0.0619	0.00007537	4.6151603	1.548009	0.2660048	KRTAP10-5	keratin associated protein 10-5
8168500	0.0619	0.0000785	-4.6004172	1.512615	-0.44976646	PGK1	phosphoglycerate kinase 1
8108510	0.0619	0.00007891	4.5985369	1.508102	0.22410309	ANKHD1-EIF4EBP3///ANKHD1///EIF4EBP3///ANKHD1-EIF4EBP3///ANKHD1///EIF4EBP3	ANKHD1-EIF4EBP3 readthrough///ankyrin repeat and KH domain containing 1///eukaryotic translation initiation factor 4E binding protein 3///ANKHD1-EIF4EBP3 readthrough///ankyrin repeat and KH domain containing 1///eukaryotic translation initiation factor 4E binding protein 3
8005679	0.0619	0.00008026	4.5923626	1.493281	0.55424908	CCDC144CP///CCDC144NL///CCDC144B///CCDC144A	coiled-coil domain containing 144C, pseudogene///coiled-coil domain containing 144 family, N-terminal like///coiled-coil domain containing 144B (pseudogene)///coiled-coil domain containing 144A
8082478	0.0619	0.00008183	-4.5853625	1.476479	-0.74273005	COPG1	coatomer protein complex subunit gamma 1
8141762	0.0619	0.00008252	-4.5823039	1.469138	-0.27929725	POLR2J	RNA polymerase II subunit J
8068494	0.0619	0.00008519	-4.5707525	1.441416	-0.33526447
8002919	0.0619	0.0000855	-4.5694504	1.438291	-0.48384256	KARS	lysyl-tRNA synthetase
8092455	0.0619	0.00008713	4.562564	1.421767	0.37723142
7960896	0.0641	0.00009242	4.5411843	1.370473	0.63214807	LOC650293///OR7E91P	seven transmembrane helix receptor///olfactory receptor family 7 subfamily E member 91 pseudogene
7900409	0.065	0.00009595	4.5275938	1.337875	0.27452328	TMCO2	transmembrane and coiled-coil domains 2
8163930	0.0657	0.00009937	-4.5148698	1.307361	-0.44228645	NDUFA8	NADH:ubiquinone oxidoreductase subunit A8
7971838	0.0663	0.00010457	4.4963349	1.262921	0.21686456	LECT1	leukocyte cell derived chemotaxin 1
8126666	0.0663	0.00010777	4.4853598	1.236614	0.31266768	NFKBIE	NFKB inhibitor epsilon
8099082	0.0663	0.00010788	4.4849877	1.235722	0.41029727
8119894	0.0663	0.00011038	4.4766604	1.215764	0.33889819
8009513	0.0663	0.0001125	-4.469745	1.199193	-0.22980489
8125042	0.0663	0.00011957	4.4475796	1.146092	0.38038009	LY6G6C	lymphocyte antigen 6 complex, locus G6C
7940582	0.0663	0.00012024	4.4455396	1.141206	0.3187442	BEST1	bestrophin 1
8108376	0.0663	0.00012045	4.4449194	1.13972	0.48200633
8005204	0.0663	0.00012147	4.4418379	1.13234	1.05388453	CCDC144CP///CCDC144NL///CCDC144B///CCDC144A	coiled-coil domain containing 144C, pseudogene///coiled-coil domain containing 144 family, N-terminal like///coiled-coil domain containing 144B (pseudogene)///coiled-coil domain containing 144A
8044963	0.0663	0.00012362	4.4354785	1.117111	0.31935009
7973020	0.0671	0.00012752	4.4241511	1.089989	0.18846498
8090416	0.0712	0.00013974	4.3908328	1.010252	0.37510682
8028756	0.0712	0.00014144	-4.3864266	0.999711	-0.26634499	PSMC4	proteasome 26S subunit, ATPase 4
8023481	0.0712	0.00014275	-4.3830694	0.991681	-0.43491431	NARS	asparaginyl-tRNA synthetase
7950444	0.072	0.00014995	-4.365134	0.94879	-0.49791201
8127542	0.072	0.0001568	4.3488499	0.909865	0.60611328
8154731	0.072	0.00015825	4.3454874	0.901829	0.18282271
8090448	0.072	0.00016145	-4.3381751	0.884356	-0.66098572	RUVBL1///RUVBL1	RuvB like AAA ATPase 1///RuvB like AAA ATPase 1
7918794	0.072	0.00016479	4.330704	0.866508	0.4062544	AMPD1	adenosine monophosphate deaminase 1
8118826	0.072	0.00016509	-4.3300524	0.864951	-0.37511723	SNRPC	small nuclear ribonucleoprotein polypeptide C
8110803	0.072	0.0001651	-4.330036	0.864912	-0.41885269	CLPTM1L	CLPTM1 like
8028104	0.072	0.00016517	4.3298809	0.864542	0.25327718	HCST	hematopoietic cell signal transducer
8084963	0.072	0.00016722	-4.3253773	0.853785	-0.54269787	PAK2	p21 (RAC1) activated kinase 2
7997166	0.0762	0.00018026	4.2979475	0.788296	0.5896106	LOC100127951	ISPF6484
7923958	0.0762	0.0001827	4.2930326	0.776566	0.28642021	C1orf116	chromosome 1 open reading frame 116
7918345	0.0762	0.00018485	-4.2887615	0.766375	-0.55783366	PSMA5	proteasome subunit alpha 5
8144656	0.0784	0.00019734	4.2648634	0.709376	0.29149776	C8orf49	chromosome 8 open reading frame 49
7922773	0.0784	0.00019754	4.2644888	0.708483	0.23477628	NCF2	neutrophil cytosolic factor 2
8149148	0.0784	0.00019974	4.2604474	0.698848	0.39473673	LOC650293///OR7E125P///OR7E2P	seven transmembrane helix receptor///olfactory receptor family 7 subfamily E member 125 pseudogene///olfactory receptor family 7 subfamily E member 2 pseudogene
7921702	0.0784	0.00020273	4.2550104	0.685888	0.18797008	ITLN2	intelectin 2
8114225	0.0784	0.00020392	-4.2528738	0.680796	-0.28546548	H2AFY	H2A histone family member Y
7922703	0.0785	0.0002084	4.2449093	0.661816	0.19709268	TEDDM1	transmembrane epididymal protein 1
8034454	0.0785	0.00020972	-4.2426062	0.656329	-0.55195228	DHPS	deoxyhypusine synthase
8003806	0.0835	0.00022781	4.2123054	0.584173	0.29129936	OR1D4///OR1D5///OR1D2	olfactory receptor family 1 subfamily D member 4 (gene/pseudogene)///olfactory receptor family 1 subfamily D member 5///olfactory receptor family 1 subfamily D member 2
8170906	0.0835	0.00023765	-4.1968206	0.547328	-0.39208258	FAM50A	family with sequence similarity 50 member A
7934326	0.0835	0.00024129	-4.1912472	0.534072	-0.40094033	MRPS16	mitochondrial ribosomal protein S16
7964535	0.0835	0.0002434	4.1880536	0.526477	0.26411306	CYP27B1	cytochrome P450 family 27 subfamily B member 1
7912638	0.0835	0.00024357	4.1877984	0.52587	0.18536632	TMEM51-AS1	TMEM51 antisense RNA 1
8150599	0.0835	0.00024389	-4.1873176	0.524727	-0.43480622	PRKDC	protein kinase, DNA-activated, catalytic polypeptide
7912198	0.0835	0.00024855	-4.1803724	0.508214	-0.85043173	ENO1	enolase 1
8105583	0.0835	0.00025024	4.1778908	0.502314	0.28257399
8114618	0.0835	0.00025151	-4.1760364	0.497906	-0.50709735	NDUFA2	NADH:ubiquinone oxidoreductase subunit A2
8171802	0.0835	0.00025243	-4.1746844	0.494693	-0.602816	ACOT9	acyl-CoA thioesterase 9
8179313	0.0839	0.00025662	4.1686466	0.480344	0.33209195	C6orf25	chromosome 6 open reading frame 25
8142446	0.0847	0.00026227	4.1606592	0.461366	0.35549907
7897422	0.0856	0.0002678	4.1530042	0.443184	0.2571832
8038246	0.0862	0.0002727	4.1463348	0.427347	0.49625847	TULP2	tubby like protein 2
8104449	0.0862	0.00027602	-4.1418891	0.416793	-0.38418622	CCT5	chaperonin containing TCP1 subunit 5
7913185	0.0867	0.00028337	4.1322375	0.393886	0.45520143
8066266	0.0867	0.00028613	4.1286811	0.385448	0.41124756	MAFB	MAF bZIP transcription factor B
7942989	0.0867	0.00028986	4.123914	0.374139	0.2600898
7992865	0.0867	0.000293	4.1199574	0.364754	0.43548207	OR1F2P	olfactory receptor family 1 subfamily F member 2 pseudogene
8088844	0.0867	0.00029336	4.1195076	0.363687	0.57445836
7899737	0.0867	0.00029589	-4.1163516	0.356203	-0.41182745	EIF3I	eukaryotic translation initiation factor 3 subunit I
7962792	0.0871	0.00030691	4.1028988	0.324311	0.31812199	OR10AD1	olfactory receptor family 10 subfamily AD member 1
7974914	0.0871	0.00030818	4.1013795	0.320711	0.2966269
8073457	0.0871	0.00031055	-4.098565	0.314041	-0.40532374	XRCC6	X-ray repair cross complementing 6
8174105	0.0871	0.00031589	4.0922832	0.299158	0.23020166	NXF5	nuclear RNA export factor 5
7955963	0.0871	0.00031764	4.0902484	0.294338	0.22970266	MUCL1	mucin like 1
7984155	0.0871	0.00032242	-4.0847606	0.281341	-0.24971898	SNX1	sorting nexin 1
8115838	0.0871	0.00032562	4.0811177	0.272715	0.46778655
8096568	0.0871	0.00032677	4.0798171	0.269636	0.12074772	C4orf17	chromosome 4 open reading frame 17
8144496	0.0871	0.00032948	4.0767743	0.262432	0.35006467	LOC650293///OR7E125P///OR7E5P///OR7E91P///OR7E2P	seven transmembrane helix receptor///olfactory receptor family 7 subfamily E member 125 pseudogene///olfactory receptor family 7 subfamily E member 5 pseudogene///olfactory receptor family 7 subfamily E member 91 pseudogene///olfactory receptor family 7 subfamily E member 2 pseudogene
8178586	0.0871	0.00033241	4.0735212	0.254732	0.30600485	LY6G6C	lymphocyte antigen 6 complex, locus G6C
7930304	0.0871	0.00033331	-4.0725192	0.25236	-0.50384091	GSTO1	glutathione S-transferase omega 1
8110347	0.0871	0.00033395	4.0718129	0.250688	0.22935198	SLC34A1	solute carrier family 34 member 1
8149279	0.0877	0.0003403	4.0648717	0.234263	0.22034937
8007530	0.0877	0.00034356	4.06136	0.225955	0.3695576	C17orf105	chromosome 17 open reading frame 105
8005225	0.0877	0.00034536	4.05944	0.221413	0.72377753	USP32P1	ubiquitin specific peptidase 32 pseudogene 1
7952185	0.0896	0.00036145	-4.0426505	0.181715	-0.34130097	DPAGT1	dolichyl-phosphate N-acetylglucosaminephosphotransferase 1
8172580	0.0896	0.00036536	4.0386785	0.172328	0.19282442	CACNA1F	calcium voltage-gated channel subunit alpha1 F
8114080	0.0896	0.00036896	4.0350613	0.163781	0.67073451	GDF9	growth differentiation factor 9
7938286	0.0896	0.00037236	-4.0316741	0.155779	-0.24035953	RPL27A	ribosomal protein L27a
8127637	0.0896	0.00037277	-4.0312694	0.154823	-0.46050322	TMEM30A	transmembrane protein 30A
8007355	0.0896	0.00037638	-4.02771	0.146416	-0.51868472	VPS25	vacuolar protein sorting 25 homolog
8094686	0.0896	0.00038533	4.0190333	0.125927	0.2205194
8042825	0.0896	0.00038827	4.0162323	0.119315	0.23606234
8095299	0.0896	0.00038937	4.0151783	0.116827	0.54640512
8110585	0.0896	0.00038996	4.0146239	0.115519	1.11285011
8095251	0.0896	0.00039032	4.014279	0.114704	0.21614093	THEGL	theg spermatid protein-like
8044572	0.0896	0.00039166	4.0130159	0.111723	0.24051362
7897404	0.0896	0.00039387	-4.0109388	0.106821	-0.31973754	PARK7	Parkinsonism associated deglycase
8145942	0.09	0.00039884	4.0063059	0.09589	0.52836731	LETM2	leucine zipper and EF-hand containing transmembrane protein 2
8045497	0.09	0.00040488	4.0007531	0.082791	0.28802833
8009761	0.09	0.00040506	-4.0005902	0.082406	-0.35001168	NUP85	nucleoporin 85
7906069	0.0907	0.00041378	3.992713	0.06383	0.19902597	RXFP4	relaxin/insulin like family peptide receptor 4
8023216	0.0907	0.00041447	3.9920947	0.062373	0.22976911
8042413	0.0916	0.0004221	3.9853533	0.046482	0.26330539	PROKR1///PROKR1	prokineticin receptor 1///prokineticin receptor 1
8076436	0.0943	0.00043784	3.9718033	0.014559	0.41213096	TCF20	transcription factor 20
8079630	0.0946	0.00044533	-3.9655268	-0.000221	-0.25499306	TMA7	translation machinery associated 7 homolog
8174933	0.0946	0.0004459	3.9650524	-0.001338	0.19579925
8170159	0.0955	0.00045352	3.9587788	-0.016105	0.18770577	BRS3	bombesin receptor subtype 3
8000897	0.096	0.00045905	3.954289	-0.02667	0.41712381
7975851	0.097	0.00047265	-3.9434779	-0.0521	-0.45430223	IFT43	intraflagellar transport 43
8071332	0.097	0.00047345	-3.9428488	-0.053579	-0.55579595	RANBP1	RAN binding protein 1
8116346	0.097	0.00047401	3.9424105	-0.05461	1.14710456
7899882	0.0984	0.00048467	3.9341627	-0.073999	0.21501104
8133112	0.0986	0.00049504	3.9263115	-0.092447	0.18946248	LOC84214	uncharacterized LOC84214
7935114	0.0986	0.00049588	3.9256845	-0.09392	0.37348337
8019924	0.0986	0.00049796	-3.9241316	-0.097568	-0.42418109	MYL12A	myosin light chain 12A
8042144	0.0986	0.00049937	3.9230808	-0.100036	0.69403789	REL	REL proto-oncogene, NF-kB subunit
7897378	0.0987	0.00050892	3.916056	-0.116533	0.73220013	PER3	period circadian clock 3
8024898	0.0987	0.00051142	-3.9142334	-0.120811	-0.41796864	FEM1A	fem-1 homolog A
8156253	0.0987	0.00051256	3.9134067	-0.122752	0.17221114	SPATA31A5///SPATA31A3///SPATA31A1///SPATA31C2///LOC642943///SPATA31C1///SPATA31A6///SPATA31A7	SPATA31 subfamily A member 5///SPATA31 subfamily A member 3///SPATA31 subfamily A member 1///SPATA31 subfamily C member 2///SPATA31 subfamily A pseudogene///SPATA31 subfamily C member 1///SPATA31 subfamily A member 6///SPATA31 subfamily A member 7
8117628	0.0987	0.00051528	3.911442	-0.127364	0.22564633
8030391	0.0987	0.00051731	3.909984	-0.130786	0.43626499
8165794	0.099	0.00052232	-3.9064006	-0.139195	-0.39913532	CD99	CD99 molecule
7951838	0.0998	0.00053022	-3.9008293	-0.152267	-0.40450608	ZPR1	ZPR1 zinc finger
8144422	0.1	0.00053669	3.8963221	-0.162838	0.34365814	LOC650293///OR7E125P///OR7E5P///OR7E91P///OR7E2P	seven transmembrane helix receptor///olfactory receptor family 7 subfamily E member 125 pseudogene///olfactory receptor family 7 subfamily E member 5 pseudogene///olfactory receptor family 7 subfamily E member 91 pseudogene///olfactory receptor family 7 subfamily E member 2 pseudogene
8179814	0.1	0.00054138	3.89309	-0.170417	0.27912596	LY6G6C	lymphocyte antigen 6 complex, locus G6C
7939640	0.1	0.00054139	3.8930821	-0.170435	0.2169113
8133690	0.1004	0.00055368	-3.8847428	-0.189983	-0.43230267	MDH2	malate dehydrogenase 2
8176360	0.1004	0.0005541	-3.8844576	-0.190652	-0.39746001	CD99	CD99 molecule
7994371	0.1004	0.00056111	3.8797828	-0.201605	0.47120446	NPIPB9///NPIPB5///NPIPB6///PDXDC2P///NPIPB3	nuclear pore complex interacting protein family member B9///nuclear pore complex interacting protein family member B5///nuclear pore complex interacting protein family member B6///pyridoxal dependent decarboxylase domain containing 2, pseudogene///nuclear pore complex interacting protein family member B3
8006229	0.1004	0.00056287	-3.8786205	-0.204328	-0.26183613	RNF135	ring finger protein 135
8095343	0.1004	0.00056361	3.8781311	-0.205475	0.18190999	STAP1	signal transducing adaptor family member 1
8051236	0.1004	0.00056496	3.8772406	-0.207561	0.13220749
8012852	0.1007	0.00057443	3.8710552	-0.222047	0.76441704
7938000	0.1007	0.00057744	3.8691131	-0.226594	0.3716947	OR51M1	olfactory receptor family 51 subfamily M member 1
8138128	0.1007	0.00057882	-3.868224	-0.228676	-0.30957541	CCZ1B///CCZ1	CCZ1 homolog B, vacuolar protein trafficking and biogenesis associated///CCZ1 homolog, vacuolar protein trafficking and biogenesis associated
8175440	0.1007	0.00058063	3.8670646	-0.23139	0.16143747
8124691	0.1011	0.00058676	3.8631509	-0.240551	0.50817449	HCG8	HLA complex group 8
8081631	0.1011	0.0005902	3.8609755	-0.245642	0.17248305	TMPRSS7	transmembrane protease, serine 7
8017010	0.1012	0.00059412	3.8585149	-0.251399	0.34925273	HSF5	heat shock transcription factor 5
7970674	0.1019	0.00060488	3.8518276	-0.267042	0.28576367
8046822	0.1019	0.00060579	3.8512713	-0.268343	0.39077623
7996934	0.1026	0.00061319	-3.8467452	-0.278927	-0.58419099	NIP7	NIP7, nucleolar pre-rRNA processing protein
7923810	0.1034	0.00062208	-3.8413811	-0.291466	-0.30924411
7960355	0.1037	0.00062725	-3.8382957	-0.298676	-0.32005903
8070102	0.1044	0.00063608	-3.8330856	-0.310849	-0.31444471	GART	phosphoribosylglycinamide formyltransferase, phosphoribosylglycinamide synthetase, phosphoribosylaminoimidazole synthetase
7953761	0.1044	0.00063863	3.8315916	-0.314339	0.11672564
7992255	0.105	0.00064716	-3.8266437	-0.325893	-0.24582026	GNPTG	N-acetylglucosamine-1-phosphate transferase gamma subunit
8043718	0.105	0.00064979	-3.8251315	-0.329424	-0.43897402	COX5B	cytochrome c oxidase subunit 5B
8066820	0.1053	0.00065967	3.8195024	-0.342564	0.18240711
7914834	0.1053	0.00066374	-3.8172041	-0.347928	-0.30460438	PSMB2	proteasome subunit beta 2
7995843	0.1053	0.00066798	-3.8148305	-0.353466	-0.4379646	NUP93	nucleoporin 93
8029701	0.1053	0.00066943	3.8140232	-0.355349	0.36296293	PPM1N	protein phosphatase, Mg2+/Mn2+ dependent 1N (putative)
8015460	0.1053	0.0006701	-3.8136446	-0.356233	-0.40617515	ACLY	ATP citrate lyase
8114964	0.1053	0.00067965	3.8083645	-0.368549	0.15926421	SPINK1	serine peptidase inhibitor, Kazal type 1
7913768	0.1053	0.00068287	3.8065989	-0.372666	0.21708382	IL22RA1	interleukin 22 receptor subunit alpha 1
8009014	0.1053	0.00068356	3.8062206	-0.373548	0.29457745	TLK2	tousled like kinase 2
8160587	0.1053	0.00068542	-3.8052069	-0.375912	-0.38330095	NDUFB6	NADH:ubiquinone oxidoreductase subunit B6
8088126	0.1055	0.00068985	3.8028027	-0.381517	0.47465972
8147721	0.1067	0.00070172	3.7964258	-0.39638	0.37825649	LOC401472	myosin IC heavy chain
8064500	0.1073	0.00071487	3.7894882	-0.412543	0.23826977
7960898	0.1073	0.00072075	3.7864235	-0.41968	0.39056317	LOC650293	seven transmembrane helix receptor
8055135	0.1073	0.00072663	3.7833875	-0.426749	0.60492819
8000537	0.1073	0.00072934	3.7819963	-0.429988	0.4651747	NPIPB9///NPIPB5///NPIPB6///PDXDC2P///NPIPB3	nuclear pore complex interacting protein family member B9///nuclear pore complex interacting protein family member B5///nuclear pore complex interacting protein family member B6///pyridoxal dependent decarboxylase domain containing 2, pseudogene///nuclear pore complex interacting protein family member B3
7947421	0.1073	0.00073171	3.7807832	-0.432812	0.48929989
8042769	0.1073	0.00073327	3.7799827	-0.434675	0.25626816	C2orf78	chromosome 2 open reading frame 78
7948418	0.1073	0.00073626	3.7784626	-0.438213	0.3252319	OR10V1	olfactory receptor family 10 subfamily V member 1
8160036	0.1073	0.00073813	-3.7775149	-0.440419	-0.35062339	TMEM261///TMEM261	transmembrane protein 261///transmembrane protein 261
8006542	0.1073	0.00074852	-3.7722853	-0.452587	-0.3705349	AP2B1	adaptor related protein complex 2 beta 1 subunit
8149347	0.1073	0.00074991	3.771589	-0.454207	0.1985326	DEFB136	defensin beta 136
8133500	0.1073	0.00075094	3.7710734	-0.455406	0.20175837
8061859	0.1073	0.00075186	3.7706167	-0.456468	0.11230374	BPIFA4P	BPI fold containing family A member 4, pseudogene
8073334	0.1073	0.00075502	-3.7690468	-0.46012	-0.60374976	RBX1	ring-box 1
8127031	0.1078	0.00076331	-3.7649596	-0.469624	-0.54845617	MCM3	minichromosome maintenance complex component 3
8168602	0.1078	0.00076617	3.7635581	-0.472883	0.29684854
8166195	0.1089	0.00078194	3.7559305	-0.490612	0.36421565	ZRSR2	zinc finger CCCH-type, RNA binding motif and serine/arginine rich 2
7985257	0.1089	0.00079057	3.7518143	-0.500175	0.21127103
7940987	0.1089	0.00079492	3.7497586	-0.50495	0.24831089
7945958	0.1089	0.00080022	3.7472708	-0.510728	0.214885	OR52B4	olfactory receptor family 52 subfamily B member 4 (gene/pseudogene)
8008132	0.1089	0.00080049	-3.747143	-0.511024	-0.33916841	ATP5G1	ATP synthase, H+ transporting, mitochondrial Fo complex subunit C1 (subunit 9)
8000205	0.1089	0.00080747	3.7438865	-0.518586	0.52146671	PKD1P6-NPIPP1///NPIPA8///NPIPA7///NPIPB9///NPIPA5///NPIPB5///NPIPB6///NPIPA2///NPIPA3///NPIPB4///PKD1P1///PDXDC2P///NPIPB3///NPIPA1///NPIPB5///NPIPB4///NPIPB3	PKD1P6-NPIPP1 readthrough///nuclear pore complex interacting protein family member A8///nuclear pore complex interacting protein family member A7///nuclear pore complex interacting protein family member B9///nuclear pore complex interacting protein family member A5///nuclear pore complex interacting protein family member B5///nuclear pore complex interacting protein family member B6///nuclear por…
8076509	0.1089	0.00081236	3.7416248	-0.523836	0.31043631
7939237	0.1089	0.00082065	3.7378149	-0.532679	0.73499711	KIAA1549L	KIAA1549 like
7945058	0.1089	0.00082318	-3.736664	-0.535349	-0.34604563	FAM118B	family with sequence similarity 118 member B
8178377	0.1089	0.00083079	-3.7332128	-0.543356	-0.22081359	DHX16	DEAH-box helicase 16
8100714	0.1089	0.00083127	3.7329919	-0.543869	0.36700148	YTHDC1	YTH domain containing 1
7997239	0.1089	0.00083348	3.731996	-0.546179	0.45652722	NPIPB9///NPIPB5///NPIPB6///PDXDC2P///NPIPB3	nuclear pore complex interacting protein family member B9///nuclear pore complex interacting protein family member B5///nuclear pore complex interacting protein family member B6///pyridoxal dependent decarboxylase domain containing 2, pseudogene///nuclear pore complex interacting protein family member B3
8000501	0.1089	0.00083411	3.7317134	-0.546834	0.47452724	NPIPB9///NPIPB5///NPIPB6///PDXDC2P///NPIPB3	nuclear pore complex interacting protein family member B9///nuclear pore complex interacting protein family member B5///nuclear pore complex interacting protein family member B6///pyridoxal dependent decarboxylase domain containing 2, pseudogene///nuclear pore complex interacting protein family member B3
8055089	0.1089	0.0008346	-3.7314929	-0.547346	-0.35513698	POLR2D	RNA polymerase II subunit D
8149358	0.1089	0.00083993	3.7291035	-0.552888	0.61270019	DEFB109P1B///DEFB109P1	defensin beta 109 pseudogene 1B///defensin beta 109 pseudogene 1
7937973	0.1089	0.00084132	3.7284867	-0.554318	0.1737921	OR51F2	olfactory receptor family 51 subfamily F member 2
8132043	0.1089	0.00084573	3.7265244	-0.558868	0.28589129
8045848	0.1089	0.00084802	3.7255059	-0.56123	0.17216484	UPP2	uridine phosphorylase 2
8137040	0.1089	0.0008546	3.7226047	-0.567955	0.23482138
7914260	0.1089	0.00085514	3.7223671	-0.568506	0.14046385	MATN1	matrilin 1, cartilage matrix protein
8126296	0.1089	0.00085612	3.7219375	-0.569502	0.28868586	TREML3P	triggering receptor expressed on myeloid cells like 3, pseudogene
8154973	0.1089	0.00085827	3.7209986	-0.571678	0.3979874	C9orf131	chromosome 9 open reading frame 131
8029829	0.1093	0.000865	3.7180644	-0.578478	0.23451816	LOC400707	uncharacterized LOC400707
8109746	0.1104	0.00088052	3.7113854	-0.593951	0.16593115
7986239	0.1104	0.00088176	3.7108578	-0.595173	0.15526618	C15orf32	chromosome 15 open reading frame 32
7947969	0.1109	0.00088932	3.7076502	-0.6026	0.29010774	FNBP4	formin binding protein 4
7931187	0.1115	0.00090251	-3.7021144	-0.615415	-0.49431019	BUB3	BUB3, mitotic checkpoint protein
8103188	0.1115	0.00090605	-3.7006432	-0.61882	-0.27687599	GATB	glutamyl-tRNA amidotransferase subunit B
7927814	0.1115	0.00090608	3.7006303	-0.618849	0.355917	SIRT1	sirtuin 1
8094271	0.1124	0.0009197	-3.695022	-0.631825	-0.45588914	MED28	mediator complex subunit 28
7920317	0.1124	0.00092447	-3.6930724	-0.636334	-0.5448422	ILF2	interleukin enhancer binding factor 2
8000676	0.1124	0.00092506	3.6928364	-0.63688	0.51156486	PKD1P6-NPIPP1///NPIPA8///NPIPA7///NPIPB9///NPIPA5///NPIPB5///NPIPB6///NPIPA2///NPIPA3///NPIPB4///PKD1P1///PDXDC2P///NPIPB3///NPIPA1///NPIPB5///NPIPB4///NPIPB3	PKD1P6-NPIPP1 readthrough///nuclear pore complex interacting protein family member A8///nuclear pore complex interacting protein family member A7///nuclear pore complex interacting protein family member B9///nuclear pore complex interacting protein family member A5///nuclear pore complex interacting protein family member B5///nuclear pore complex interacting protein family member B6///nuclear por…
7994026	0.1125	0.00093	3.6908302	-0.641519	0.49606432	PKD1P6-NPIPP1///NPIPA8///NPIPA7///NPIPB9///NPIPA5///NPIPB5///NPIPB6///NPIPA2///NPIPA3///NPIPB4///PKD1P1///PDXDC2P///NPIPB3///NPIPA1///NPIPB5///NPIPB4///NPIPB3	PKD1P6-NPIPP1 readthrough///nuclear pore complex interacting protein family member A8///nuclear pore complex interacting protein family member A7///nuclear pore complex interacting protein family member B9///nuclear pore complex interacting protein family member A5///nuclear pore complex interacting protein family member B5///nuclear pore complex interacting protein family member B6///nuclear por…
8119153	0.1128	0.00093623	-3.6883173	-0.64733	-0.32506939	COX6A1	cytochrome c oxidase subunit 6A1
7938074	0.1146	0.00095611	3.6804092	-0.665607	0.23367212
8087782	0.1146	0.00096463	3.6770686	-0.673324	0.14592291	IQCF1	IQ motif containing F1
7958677	0.1146	0.00096825	3.6756605	-0.676576	0.34651797	RAD9B	RAD9 checkpoint clamp component B
8042905	0.1146	0.00096855	-3.6755427	-0.676849	-0.32940812	HTRA2	HtrA serine peptidase 2
8109610	0.1146	0.00097097	3.6746042	-0.679016	0.19871159
8132417	0.1148	0.00097926	3.6713996	-0.686416	0.22387315	CDK13	cyclin dependent kinase 13
7899346	0.1148	0.00098118	-3.6706635	-0.688115	-0.26042154	TMA7	translation machinery associated 7 homolog
8155323	0.1152	0.00098845	3.6678805	-0.69454	0.24688761
8007603	0.1174	0.00101602	3.657511	-0.718464	0.25295125
8078272	0.1174	0.00102122	3.6555864	-0.722903	0.55743823	NR1D2	nuclear receptor subfamily 1 group D member 2
7935810	0.1174	0.00102269	-3.6550447	-0.724152	-0.34014976	NDUFB8	NADH:ubiquinone oxidoreductase subunit B8
7901102	0.1174	0.00102948	3.6525469	-0.729911	0.23184376	MMACHC	methylmalonic aciduria (cobalamin deficiency) cblC type, with homocystinuria
7993349	0.1174	0.00103087	3.6520403	-0.731079	0.38270179	PKD1P6-NPIPP1///NPIPA8///NPIPA7///NPIPA5///NPIPB5///NPIPA2///NPIPA3///NPIPB4///PKD1P1///PDXDC2P///NPIPB3///NPIPA1///NPIPB5///NPIPB4///NPIPB3	PKD1P6-NPIPP1 readthrough///nuclear pore complex interacting protein family member A8///nuclear pore complex interacting protein family member A7///nuclear pore complex interacting protein family member A5///nuclear pore complex interacting protein family member B5///nuclear pore complex interacting protein family member A2///nuclear pore complex interacting protein family member A3///nuclear por…
8136934	0.1174	0.00103579	3.650242	-0.735224	0.21817817	TAS2R41	taste 2 receptor member 41
8111151	0.1174	0.00103615	3.6501126	-0.735522	0.21808781
8090162	0.1185	0.0010529	-3.644062	-0.749464	-0.38553527	ITGB5	integrin subunit beta 5
8102986	0.1185	0.00106025	3.6414359	-0.755513	0.19814845	FREM3	FRAS1 related extracellular matrix 3
8022320	0.1185	0.00106994	3.6380002	-0.763425	0.46194762	NPIPB9///NPIPB5///NPIPB6///NPIPB3	nuclear pore complex interacting protein family member B9///nuclear pore complex interacting protein family member B5///nuclear pore complex interacting protein family member B6///nuclear pore complex interacting protein family member B3
8042720	0.1185	0.00107067	-3.6377421	-0.76402	-0.53716468	CCT7	chaperonin containing TCP1 subunit 7
8001656	0.1185	0.00107255	3.6370804	-0.765543	0.35586532
8131374	0.1185	0.00107369	-3.6366776	-0.766471	-0.33569114	AIMP2///EIF2AK1	aminoacyl tRNA synthetase complex interacting multifunctional protein 2///eukaryotic translation initiation factor 2 alpha kinase 1
8032909	0.1185	0.00107608	-3.6358391	-0.768401	-0.24613088	PLIN3	perilipin 3
7929624	0.1185	0.00108259	-3.6335615	-0.773644	-0.5500088	PGAM4///PGAM1	phosphoglycerate mutase family member 4///phosphoglycerate mutase 1
7993359	0.1185	0.0010869	3.6320604	-0.777099	0.37873683	PKD1P6-NPIPP1///NPIPA8///NPIPA7///NPIPA5///NPIPB5///NPIPA2///NPIPA3///NPIPB4///PKD1P1///PDXDC2P///NPIPB3///NPIPA1///NPIPB5///NPIPB4///NPIPB3	PKD1P6-NPIPP1 readthrough///nuclear pore complex interacting protein family member A8///nuclear pore complex interacting protein family member A7///nuclear pore complex interacting protein family member A5///nuclear pore complex interacting protein family member B5///nuclear pore complex interacting protein family member A2///nuclear pore complex interacting protein family member A3///nuclear por…
7942061	0.1185	0.00108816	3.6316225	-0.778107	0.64568211
8124547	0.1186	0.00109327	3.6298504	-0.782185	0.46071299	OR2B2	olfactory receptor family 2 subfamily B member 2
7927854	0.12	0.00111249	3.6232676	-0.797327	0.23981394	HNRNPH3	heterogeneous nuclear ribonucleoprotein H3
8079279	0.12	0.00111404	3.6227394	-0.798542	0.19133538	TGM4	transglutaminase 4
7920984	0.12	0.00111813	-3.6213536	-0.801729	-0.3844698	CCT3	chaperonin containing TCP1 subunit 3
7988963	0.1212	0.00114273	-3.6131247	-0.820643	-0.31869939	ARPP19	cAMP regulated phosphoprotein 19
7994559	0.1212	0.0011474	3.6115801	-0.824192	0.49553675	NPIPB9///NPIPB5///NPIPB6///PDXDC2P///NPIPB3///NPIPB5///NPIPB4///NPIPB3	nuclear pore complex interacting protein family member B9///nuclear pore complex interacting protein family member B5///nuclear pore complex interacting protein family member B6///pyridoxal dependent decarboxylase domain containing 2, pseudogene///nuclear pore complex interacting protein family member B3///nuclear pore complex interacting protein family member B5///nuclear pore complex interactin…
8134814	0.1212	0.00115231	3.6099646	-0.827903	0.21159257	PILRA	paired immunoglobin like type 2 receptor alpha
7977655	0.1212	0.00115289	3.6097768	-0.828335	0.282076	OR5AU1	olfactory receptor family 5 subfamily AU member 1
8049180	0.1212	0.00115561	-3.6088841	-0.830385	-0.39487238	EIF4E2	eukaryotic translation initiation factor 4E family member 2
7905927	0.1212	0.00115742	3.608293	-0.831743	0.33767071
7937942	0.1212	0.00116279	3.6065412	-0.835766	0.19847083	OR52K1	olfactory receptor family 52 subfamily K member 1
7899069	0.1212	0.00116393	3.60617	-0.836619	0.48166854
8022870	0.1228	0.00119107	3.5974419	-0.856654	0.24513727
7938008	0.1228	0.0011919	3.5971801	-0.857255	0.18969275	OR52D1	olfactory receptor family 52 subfamily D member 1
8109618	0.1228	0.00119244	3.5970059	-0.857655	0.17678795
8173912	0.1231	0.00119961	-3.5947353	-0.862864	-0.3812632	RPSAP15	ribosomal protein SA pseudogene 15
7963770	0.1233	0.00120572	3.5928132	-0.867273	0.45836546	GPR84	G protein-coupled receptor 84
7914917	0.1235	0.00121519	-3.5898465	-0.874077	-0.25423296	LSM10	LSM10, U7 small nuclear RNA associated
7919088	0.1235	0.00123085	3.5849948	-0.8852	0.22317739	ADAM30	ADAM metallopeptidase domain 30
8000131	0.1235	0.00123404	3.5840133	-0.88745	0.5050715	PKD1P6-NPIPP1///NPIPA8///NPIPA7///NPIPB9///NPIPA5///NPIPB5///NPIPB6///NPIPA2///NPIPA3///NPIPB4///PKD1P1///PDXDC2P///NPIPB3///NPIPA1///NPIPB5///NPIPB4///NPIPB3	PKD1P6-NPIPP1 readthrough///nuclear pore complex interacting protein family member A8///nuclear pore complex interacting protein family member A7///nuclear pore complex interacting protein family member B9///nuclear pore complex interacting protein family member A5///nuclear pore complex interacting protein family member B5///nuclear pore complex interacting protein family member B6///nuclear por…
8118979	0.1235	0.00123433	-3.5839242	-0.887654	-0.66436601
8075550	0.1235	0.00123623	3.5833411	-0.888991	0.27053617	C22orf24	chromosome 22 open reading frame 24
8012304	0.1235	0.00123792	-3.5828218	-0.890181	-0.52583476	TRAPPC1	trafficking protein particle complex 1
7919743	0.1235	0.00124172	3.5816624	-0.892838	0.26284242	ADAMTSL4-AS1	ADAMTSL4 antisense RNA 1
8046588	0.1235	0.00124717	3.5800005	-0.896646	0.3173932
8062880	0.1235	0.00124793	-3.5797685	-0.897177	-0.26639388	YWHAB	tyrosine 3-monooxygenase/tryptophan 5-monooxygenase activation protein beta
8009784	0.1235	0.00125156	-3.5786692	-0.899696	-0.30807294	MRPS7	mitochondrial ribosomal protein S7
7949896	0.1235	0.0012554	3.5775065	-0.902359	0.30267791	LOC650293	seven transmembrane helix receptor
7956166	0.1242	0.00126922	-3.573354	-0.911869	-0.44207953	ESYT1	extended synaptotagmin 1
8124402	0.1242	0.00127113	3.5727813	-0.91318	0.66839937	HIST1H1T	histone cluster 1, H1t
8093950	0.1243	0.00128212	3.569517	-0.920653	0.43445313	S100P	S100 calcium binding protein P
8072274	0.1243	0.00128927	-3.5674035	-0.925491	-0.35610646	UQCR10	ubiquinol-cytochrome c reductase, complex III subunit X
7957186	0.1243	0.00128965	3.5672935	-0.925742	0.3243435	TBC1D15	TBC1 domain family member 15
8090291	0.1243	0.00129611	-3.5653953	-0.930086	-0.26716388	ALG1L	ALG1, chitobiosyldiphosphodolichol beta-mannosyltransferase like
8054790	0.1243	0.00129638	3.5653185	-0.930262	0.27823837
8041553	0.1243	0.00129873	-3.5646307	-0.931836	-0.4646155	GEMIN6	gem nuclear organelle associated protein 6
8176282	0.1255	0.00132022	-3.5583968	-0.946095	-0.516092	PGAM4///PGAM1	phosphoglycerate mutase family member 4///phosphoglycerate mutase 1
8173729	0.1255	0.00132123	-3.5581081	-0.946755	-0.51692169	PGAM4///PGAM1	phosphoglycerate mutase family member 4///phosphoglycerate mutase 1
7982745	0.1255	0.00132891	-3.5559042	-0.951794	-0.26288508	CHST14	carbohydrate sulfotransferase 14
7958152	0.1255	0.00133628	-3.5538034	-0.956596	-0.53849774	PGAM4///PGAM1	phosphoglycerate mutase family member 4///phosphoglycerate mutase 1
8026385	0.1255	0.0013383	3.553231	-0.957905	0.19501596
8037579	0.1255	0.00133931	-3.5529422	-0.958565	-0.35152624	ERCC1	ERCC excision repair 1, endonuclease non-catalytic subunit
8000636	0.1255	0.00134275	3.551967	-0.960793	0.64391552	NPIPB9///NPIPB5///NPIPB6///NPIPB3	nuclear pore complex interacting protein family member B9///nuclear pore complex interacting protein family member B5///nuclear pore complex interacting protein family member B6///nuclear pore complex interacting protein family member B3
8003953	0.1255	0.00134941	-3.5500881	-0.965087	-0.40674963	PSMB6	proteasome subunit beta 6
8136535	0.1255	0.00135307	-3.549059	-0.967438	-0.33515394	C7orf55-LUC7L2///FMC1	C7orf55-LUC7L2 readthrough///formation of mitochondrial complex V assembly factor 1 homolog
7919749	0.1255	0.00135681	3.5480101	-0.969835	0.7618357
7972867	0.1255	0.0013648	-3.545778	-0.974933	-0.32405911	PCID2	PCI domain containing 2
8137596	0.1255	0.0013664	-3.5453302	-0.975956	-0.33449824	UBE3C	ubiquitin protein ligase E3C
7938002	0.1255	0.00136843	3.5447671	-0.977242	0.1895601
8097679	0.1257	0.00138167	-3.5411039	-0.985607	-0.61703253	LSM6	LSM6 homolog, U6 small nuclear RNA and mRNA degradation associated
7934269	0.1257	0.00138703	3.5396335	-0.988964	0.28202241
8028705	0.1257	0.00138751	-3.5395	-0.989269	-0.30533441	TIMM50	translocase of inner mitochondrial membrane 50
8134699	0.1257	0.0013879	-3.5393939	-0.989511	-0.47371606	COPS6	COP9 signalosome subunit 6
7959153	0.1263	0.00140292	-3.5352985	-0.998858	-0.34448088	COX6A1	cytochrome c oxidase subunit 6A1
7948113	0.1263	0.00140349	3.535144	-0.99921	0.55248783	MGC72080///OR7E5P///DAPL1///OR7E14P	MGC72080 pseudogene///olfactory receptor family 7 subfamily E member 5 pseudogene///death associated protein like 1///olfactory receptor family 7 subfamily E member 14 pseudogene
8149345	0.1263	0.00140972	3.533457	-1.003059	0.31105785
8117239	0.1263	0.0014138	3.5323575	-1.005567	0.24884377
8163341	0.1263	0.00142371	3.5296992	-1.011631	0.17849037	LRRC37A5P	leucine rich repeat containing 37 member A5, pseudogene
8145622	0.1263	0.00142506	3.5293396	-1.012451	0.36469113
8048071	0.1263	0.00143394	3.5269722	-1.017849	0.14574401	CPS1-IT1	CPS1 intronic transcript 1
8009299	0.1263	0.0014427	3.5246539	-1.023135	0.25895372
7965480	0.1263	0.0014454	-3.5239423	-1.024757	-0.55922892	PGAM4///PGAM1	phosphoglycerate mutase family member 4///phosphoglycerate mutase 1
7943729	0.1263	0.0014462	3.5237317	-1.025237	0.20916639	C11orf53	chromosome 11 open reading frame 53
8019930	0.1263	0.00144834	-3.5231683	-1.026521	-0.35656503	MYL12B	myosin light chain 12B
7938004	0.1263	0.00145151	3.5223349	-1.02842	0.16041565	OR51Q1	olfactory receptor family 51 subfamily Q member 1 (gene/pseudogene)
8000229	0.1263	0.00145288	3.5219754	-1.02924	0.19709274	PDZD9	PDZ domain containing 9
8004400	0.1272	0.00146913	3.5177368	-1.038897	0.20676623	C17orf74	chromosome 17 open reading frame 74
7906622	0.1272	0.00147231	3.5169145	-1.040771	0.19533476	LY9	lymphocyte antigen 9
8029615	0.1282	0.00148739	3.5130308	-1.049615	0.79475189
7970655	0.1285	0.001499	-3.5100666	-1.056364	-0.54619476	MTMR6	myotubularin related protein 6
8169836	0.1285	0.00150495	3.5085543	-1.059806	0.22393246	XPNPEP2	X-prolyl aminopeptidase 2
8043449	0.1285	0.00150554	3.5084052	-1.060146	0.2642396	IGK///IGKC	immunoglobulin kappa locus///immunoglobulin kappa constant
8177347	0.1285	0.001509	3.5075314	-1.062135	0.18578834	TTTY6B///TTTY6///TTTY6B///TTTY6	testis-specific transcript, Y-linked 6B (non-protein coding)///testis-specific transcript, Y-linked 6 (non-protein coding)///testis-specific transcript, Y-linked 6B (non-protein coding)///testis-specific transcript, Y-linked 6 (non-protein coding)
8071212	0.1287	0.00151614	-3.5057309	-1.066232	-0.50673822	CDC45	cell division cycle 45
7898910	0.1292	0.00153075	3.5020712	-1.074558	0.34813598	PNRC2	proline rich nuclear receptor coactivator 2
8134856	0.1292	0.00153135	3.5019227	-1.074895	0.190568	FBXO24	F-box protein 24
8039933	0.1297	0.00154198	3.4992829	-1.080899	0.3480675	PNRC2	proline rich nuclear receptor coactivator 2
7948839	0.13	0.00155185	3.4968474	-1.086437	0.4169107	NXF1	nuclear RNA export factor 1
8056977	0.13	0.00155409	3.4962954	-1.087692	0.21669826	NFE2L2	nuclear factor, erythroid 2 like 2
8122840	0.1304	0.00156351	3.4939902	-1.092932	0.17712384	ESR1	estrogen receptor 1
7986639	0.1305	0.00156953	3.4925223	-1.096268	0.27029528
7942274	0.1306	0.00157522	3.4911396	-1.09941	0.36420464
8027876	0.1319	0.00159598	-3.486139	-1.11077	-0.33066339	TMEM147	transmembrane protein 147
8067382	0.1325	0.00161123	-3.4825039	-1.119024	-0.3287941	PSMA7	proteasome subunit alpha 7
8170992	0.1325	0.00161219	-3.482277	-1.119539	-0.69340346	SNORA56///DKC1	small nucleolar RNA, H/ACA box 56///dyskerin pseudouridine synthase 1
8075776	0.1331	0.00162581	3.479061	-1.126839	0.3446487
7924163	0.1331	0.00163059	3.4779388	-1.129386	0.53964858	FAM71A	family with sequence similarity 71 member A
7898112	0.1331	0.00163377	3.4771947	-1.131074	0.41215386	TMEM51-AS1	TMEM51 antisense RNA 1
8025500	0.1357	0.00167037	-3.46872	-1.150296	-0.38125351	UBL5	ubiquitin like 5
8154523	0.1368	0.00168813	-3.4646729	-1.15947	-0.34473395	RRAGA	Ras related GTP binding A
8055862	0.1369	0.00169512	-3.4630918	-1.163052	-0.54827601	ARL5A	ADP ribosylation factor like GTPase 5A
8022970	0.1371	0.00170259	3.4614096	-1.166864	0.18696028
8122703	0.1379	0.00171698	3.4581871	-1.174163	0.34743811
7908155	0.138	0.00172376	3.4566782	-1.17758	0.15684928
8095005	0.138	0.00172781	3.4557782	-1.179618	0.35560951
8076374	0.1383	0.00173688	-3.453773	-1.184158	-0.2800939	SNU13///ANXA2	SNU13 homolog, small nuclear ribonucleoprotein (U4/U6.U5)///annexin A2
7954785	0.1386	0.00174809	3.4513085	-1.189736	0.23476144
7907655	0.1386	0.00174988	3.4509151	-1.190626	0.33683541
8120247	0.1393	0.00176413	3.4478083	-1.197656	0.1512402	LOC100287869	uncharacterized LOC100287869
8063668	0.1396	0.00177299	-3.445887	-1.202003	-0.14521065	GNAS	GNAS complex locus
8101501	0.1398	0.00178236	3.443867	-1.206571	0.18098263	OK/SW-CL.36	OK/SW-CL.36
7975760	0.1398	0.00178694	-3.4428827	-1.208797	-0.49867939	EIF2B2	eukaryotic translation initiation factor 2B subunit beta
8158269	0.1398	0.00179163	-3.441878	-1.211069	-0.21615131	ODF2	outer dense fiber of sperm tails 2
7902189	0.1398	0.00179429	3.4413081	-1.212357	0.10446916	IL23R	interleukin 23 receptor
8163273	0.1401	0.0018028	3.4394936	-1.216459	0.1993238	OR2K2	olfactory receptor family 2 subfamily K member 2
8085114	0.1406	0.00181516	3.4368734	-1.222381	0.40535751
7903889	0.1413	0.00182824	3.4341183	-1.228606	0.16591398
7927639	0.1431	0.00186014	3.4274778	-1.243603	0.09417761
8062555	0.1431	0.0018626	3.4269697	-1.24475	0.21124846
8065351	0.1433	0.00186977	3.425495	-1.248079	0.14707189
7908968	0.1435	0.00188739	3.4218924	-1.256209	0.18581182	LAX1	lymphocyte transmembrane adaptor 1
8124036	0.1435	0.00188989	3.421384	-1.257356	0.49535148
8018295	0.1435	0.00189177	3.4210028	-1.258216	0.10010683
7919747	0.1435	0.00189199	3.4209572	-1.258319	0.71604897
8081799	0.1435	0.00189809	3.4197217	-1.261106	0.27729957	TIGIT	T-cell immunoreceptor with Ig and ITIM domains
7906348	0.1435	0.00190553	3.4182179	-1.264498	0.15491414	CD1C	CD1c molecule
8065278	0.1435	0.00190766	3.4177877	-1.265468	0.20457742	LOC643659	hCG2019139
8016099	0.1439	0.00191914	-3.4154813	-1.270669	-0.48486702	EFTUD2	elongation factor Tu GTP binding domain containing 2
7967067	0.1439	0.00192313	-3.4146836	-1.272468	-0.46625576
8147746	0.144	0.00192911	3.4134899	-1.275159	0.212533
7961652	0.1442	0.00194121	3.4110864	-1.280576	0.31289425
8153474	0.1442	0.00194264	-3.4108035	-1.281214	-0.33622886	TSTA3	tissue specific transplantation antigen P35B
8139158	0.1442	0.00196248	3.4068959	-1.290018	0.16469116
7946021	0.1442	0.00196429	3.4065414	-1.290817	0.13894385	OR52A4P	olfactory receptor family 52 subfamily A member 4 pseudogene
7966315	0.1442	0.00196629	-3.40615	-1.291698	-0.55495493	ARPC3	actin related protein 2/3 complex subunit 3
8083025	0.1442	0.00196788	3.405839	-1.292399	0.15055938	BPESC1	blepharophimosis, epicanthus inversus and ptosis, candidate 1 (non-protein coding)
8049784	0.1442	0.00198123	-3.403237	-1.298259	-0.32215614	PPP1R7	protein phosphatase 1 regulatory subunit 7
7948316	0.1442	0.00198613	3.4022858	-1.300401	0.15706385	OR10W1	olfactory receptor family 10 subfamily W member 1
8020844	0.1442	0.00199267	3.4010206	-1.303249	0.21346119	ASXL3	additional sex combs like 3, transcriptional regulator
8111474	0.1442	0.00199673	3.4002373	-1.305013	0.19092649	AGXT2	alanine--glyoxylate aminotransferase 2
8152938	0.1442	0.00200049	3.3995144	-1.30664	0.16439066	HHLA1	HERV-H LTR-associating 1
8118634	0.1442	0.00200183	3.3992557	-1.307222	0.20830557	RING1	ring finger protein 1
7906838	0.1442	0.00200461	3.3987221	-1.308423	0.20338028	NOS1AP	nitric oxide synthase 1 adaptor protein
8176782	0.1442	0.0020068	3.3983021	-1.309368	0.18282874	TTTY6B///TTTY6///TTTY6B///TTTY6	testis-specific transcript, Y-linked 6B (non-protein coding)///testis-specific transcript, Y-linked 6 (non-protein coding)///testis-specific transcript, Y-linked 6B (non-protein coding)///testis-specific transcript, Y-linked 6 (non-protein coding)
8011322	0.1442	0.00200832	3.3980104	-1.310025	0.23827748	OR1D2	olfactory receptor family 1 subfamily D member 2
8043423	0.1443	0.00201518	3.3966975	-1.312979	0.15109195
8066739	0.1444	0.00202162	3.3954685	-1.315745	0.3514845	ZNF663P	zinc finger protein 663, pseudogene
8042495	0.1452	0.00203786	-3.3923872	-1.322676	-0.50652965	SNRNP27	small nuclear ribonucleoprotein U4/U6.U5 subunit 27
8043028	0.1453	0.00205131	3.389853	-1.328375	0.31768286
8061883	0.1453	0.00205403	3.3893437	-1.32952	0.14591784	BPIFA1	BPI fold containing family A member 1
8097568	0.1453	0.00205445	3.389264	-1.3297	0.12940964	FLJ44477	FLJ44477 protein
7940996	0.1453	0.00205985	-3.3882526	-1.331973	-0.48206922	PRDX5	peroxiredoxin 5
7902911	0.1456	0.00207979	3.3845404	-1.340317	0.16267571
7973024	0.1456	0.00208296	3.3839537	-1.341636	0.19667357	OR4K17	olfactory receptor family 4 subfamily K member 17
8167797	0.1456	0.0020833	-3.3838897	-1.341779	-0.33852981	GNL3L	G protein nucleolar 3 like
8147862	0.1456	0.00208408	3.3837469	-1.3421	0.11019714
7955358	0.1456	0.0020902	-3.3826155	-1.344643	-0.53400379	COX14	COX14, cytochrome c oxidase assembly factor
7975191	0.1456	0.00209747	3.3812778	-1.347648	0.22536378	FAM71D	family with sequence similarity 71 member D
7979387	0.1456	0.0020998	3.3808486	-1.348612	0.18311474	SLC35F4	solute carrier family 35 member F4
7901299	0.146	0.00211053	-3.3788832	-1.353026	-0.40775906	CMPK1	cytidine/uridine monophosphate kinase 1
7948995	0.1464	0.00212099	-3.3769781	-1.357304	-0.57765088	ATL3	atlastin GTPase 3
8162177	0.1464	0.0021318	3.3750156	-1.36171	0.20878705
8087210	0.1464	0.00213213	-3.3749567	-1.361843	-0.33764329	PRKAR2A	protein kinase cAMP-dependent type II regulatory subunit alpha
8116130	0.147	0.00214886	3.3719413	-1.368611	0.14381768	FAM153C///FAM153A///FAM153B	family with sequence similarity 153, member C///family with sequence similarity 153 member A///family with sequence similarity 153 member B
8023175	0.147	0.00215042	-3.3716613	-1.369239	-0.48753579	IER3IP1	immediate early response 3 interacting protein 1
8081667	0.1476	0.00216422	-3.3691919	-1.37478	-0.44826586	SLC35A5	solute carrier family 35 member A5
8052380	0.1479	0.00217383	3.3674819	-1.378615	0.35861185
8162880	0.1482	0.00218422	-3.3656418	-1.382742	-0.71188233	MRPL50	mitochondrial ribosomal protein L50
8003808	0.1484	0.00219907	3.3630243	-1.388611	0.20182559	OR3A4P	olfactory receptor family 3 subfamily A member 4 pseudogene
8065563	0.1484	0.00220316	3.3623064	-1.390221	0.1651033	DEFB121	defensin beta 121
7921012	0.1484	0.00220331	3.36228	-1.39028	0.14755998	MIR9-1	microRNA 9-1
8136963	0.1484	0.00220776	3.3615018	-1.392024	0.18575503	OR2F1	olfactory receptor family 2 subfamily F member 1 (gene/pseudogene)
7956211	0.1484	0.00221238	-3.3606936	-1.393836	-0.15077369	MYL6	myosin light chain 6
8131111	0.1486	0.00222842	-3.3579025	-1.400091	-0.33197605	EIF3B	eukaryotic translation initiation factor 3 subunit B
7918751	0.1486	0.00223118	3.3574255	-1.401159	0.20930285
8014956	0.1486	0.002233	3.357109	-1.401868	0.7597511	NR1D1	nuclear receptor subfamily 1 group D member 1
7930398	0.1486	0.00223817	3.3562166	-1.403867	0.24365192	MXI1	MAX interactor 1, dimerization protein
7903619	0.1486	0.00224517	-3.3550086	-1.406573	-0.5174984	SARS	seryl-tRNA synthetase
7905576	0.1486	0.00224755	3.3546001	-1.407488	0.17292245	S100A7A	S100 calcium binding protein A7A
8088986	0.1488	0.00225806	3.3527968	-1.411527	0.25535032	POU1F1	POU class 1 homeobox 1
7929779	0.1488	0.00226093	3.3523059	-1.412626	0.14680893	ABCC2	ATP binding cassette subfamily C member 2
8040639	0.1495	0.0022772	-3.3495335	-1.418833	-0.39879253	HADHB	hydroxyacyl-CoA dehydrogenase/3-ketoacyl-CoA thiolase/enoyl-CoA hydratase (trifunctional protein), beta subunit
8139100	0.1508	0.00230243	3.345271	-1.428372	0.13158339	TARP///TRGC2	TCR gamma alternate reading frame protein///T cell receptor gamma constant 2
8143905	0.1518	0.00232945	-3.3407572	-1.438469	-0.35438623	ABCF2	ATP binding cassette subfamily F member 2
8147447	0.1518	0.00232983	-3.3406944	-1.438609	-0.39729044	PTDSS1	phosphatidylserine synthase 1
7952768	0.1518	0.00233812	-3.339319	-1.441684	-0.25658475	SNX19	sorting nexin 19
8074464	0.1518	0.00233857	-3.3392447	-1.441851	-0.30300315	UFD1L	ubiquitin fusion degradation 1 like (yeast)
7920196	0.1521	0.00234869	3.3375734	-1.445587	0.19404769	SPRR2D	small proline rich protein 2D
7899422	0.1526	0.00236495	-3.3349024	-1.451557	-0.45510892
7996022	0.1526	0.00236691	3.334582	-1.452273	0.20584902	CCL22	C-C motif chemokine ligand 22
8178074	0.1532	0.00238211	3.3321031	-1.457811	0.29686997	C6orf25	chromosome 6 open reading frame 25
8055406	0.1536	0.00239362	3.3302348	-1.461985	0.17083602	LCT	lactase
7929243	0.1541	0.00240674	-3.3281174	-1.466713	-0.40853616	NHP2	NHP2 ribonucleoprotein
7922868	0.1544	0.00241858	3.3262154	-1.47096	0.13911942
8019570	0.1544	0.00242323	3.325471	-1.472622	0.16531072	KRTAP4-7///KRTAP4-9///KRTAP4-8///KRTAP4-11///KRTAP4-2///KRTAP4-5///KRTAP4-4///KRTAP4-12///KRTAP4-6///KRTAP4-7	keratin associated protein 4-7///keratin associated protein 4-9///keratin associated protein 4-8///keratin associated protein 4-11///keratin associated protein 4-2///keratin associated protein 4-5///keratin associated protein 4-4///keratin associated protein 4-12///keratin associated protein 4-6///keratin associated protein 4-7
8080878	0.1544	0.0024358	3.3234663	-1.477096	0.29052133	ATXN7	ataxin 7
8053165	0.1544	0.00243703	-3.3232705	-1.477533	-0.39363846	MRPL53	mitochondrial ribosomal protein L53
8022251	0.1544	0.00243881	-3.3229867	-1.478166	-0.32207503	PPP4R1	protein phosphatase 4 regulatory subunit 1
7907859	0.155	0.00245446	-3.320507	-1.4837	-0.49649899
8110930	0.155	0.00246052	3.3195512	-1.485832	0.22714738
7972253	0.155	0.00246473	3.3188883	-1.48731	0.18133724
7901110	0.155	0.00246904	-3.3182109	-1.488821	-0.40068669	AKR1A1	aldo-keto reductase family 1 member A1
7904036	0.1553	0.00247941	-3.3165848	-1.492448	-0.3089133	CAPZA1	capping actin protein of muscle Z-line alpha subunit 1
8102979	0.1553	0.00250491	3.3126152	-1.501298	0.71993288
8011141	0.1553	0.00250925	-3.3119431	-1.502796	-0.27164882	PRPF8///PRPF8	pre-mRNA processing factor 8///pre-mRNA processing factor 8
8035863	0.1553	0.00251066	3.3117262	-1.503279	0.22974412
8124775	0.1553	0.00251301	-3.3113625	-1.50409	-0.20242226	DHX16	DEAH-box helicase 16
8121390	0.1553	0.00251469	-3.3111027	-1.504669	-0.26035511
8084947	0.1553	0.00251554	-3.3109724	-1.504959	-0.39472774	FBXO45	F-box protein 45
8006592	0.1553	0.00251768	3.3106412	-1.505697	0.30985287
8164464	0.1557	0.00253058	-3.3086586	-1.510115	-0.20644978	ZER1	zyg-11 related cell cycle regulator
8139778	0.1568	0.00255328	3.3051901	-1.51784	0.34176205
8095574	0.1573	0.00256628	-3.3032192	-1.522229	-0.29205411	DCK	deoxycytidine kinase
8084345	0.1573	0.00258124	-3.3009608	-1.527256	-0.49054918	AP2M1	adaptor related protein complex 2 mu 1 subunit
8131356	0.1573	0.0025818	-3.3008763	-1.527444	-0.26747592	CCZ1B///CCZ1	CCZ1 homolog B, vacuolar protein trafficking and biogenesis associated///CCZ1 homolog, vacuolar protein trafficking and biogenesis associated
8092682	0.1573	0.00258479	3.3004261	-1.528446	0.18461139	SST	somatostatin
8013987	0.1573	0.00258894	3.2998031	-1.529833	0.37457667
8112902	0.1579	0.00260434	-3.2974987	-1.534961	-0.54036337	DHFR	dihydrofolate reductase
8124922	0.1584	0.00261784	3.2954898	-1.53943	0.14600848
8168685	0.1586	0.00264603	3.2913252	-1.548691	0.35664498
8116520	0.1586	0.00264708	-3.2911708	-1.549034	-0.23070947	RACK1	receptor for activated C kinase 1
8162140	0.1586	0.00264882	3.2909162	-1.5496	0.38175493
8094259	0.1586	0.00265103	-3.2905906	-1.550324	-0.32722194	LAP3	leucine aminopeptidase 3
8179221	0.1586	0.00265237	3.2903954	-1.550758	0.25429707	DPCR1	diffuse panbronchiolitis critical region 1
8130582	0.1586	0.00265507	3.2899996	-1.551638	0.15051871	SLC22A2	solute carrier family 22 member 2
8059532	0.1587	0.00266248	3.2889144	-1.55405	0.22131609	C2orf83	chromosome 2 open reading frame 83
8157841	0.1588	0.00266897	3.2879688	-1.556152	0.10523002
8090490	0.1588	0.002675	-3.2870906	-1.558103	-0.30687668	RPN1	ribophorin I
7928752	0.1592	0.00269382	-3.2843622	-1.564165	-0.53409257	GHITM	growth hormone inducible transmembrane protein
8146894	0.1592	0.00269408	3.2843243	-1.564249	0.13321443
8019762	0.1592	0.00270332	-3.2829921	-1.567208	-0.45679219	P4HB	prolyl 4-hydroxylase subunit beta
7964828	0.1592	0.00270372	-3.2829346	-1.567336	-0.31792719
8072272	0.1601	0.00272456	3.2799465	-1.573972	0.29979045
7921429	0.1608	0.00274244	3.277399	-1.579627	0.15801046	OR6N2	olfactory receptor family 6 subfamily N member 2
8022640	0.1618	0.00277474	-3.2728386	-1.589746	-0.57581692	DHFR	dihydrofolate reductase
8160365	0.1618	0.00277524	3.2727691	-1.5899	0.12786671	IFNW1	interferon omega 1
8019597	0.1618	0.00277728	3.2724829	-1.590534	0.11145148	KRTAP3-2	keratin associated protein 3-2
7926851	0.162	0.00278622	3.2712301	-1.593313	0.25265701	WAC	WW domain containing adaptor with coiled-coil
8014757	0.162	0.00279199	3.2704242	-1.5951	0.14558689	FBXO47	F-box protein 47
7948957	0.1634	0.00282301	3.2661185	-1.604646	0.10216494	SLC22A25	solute carrier family 22 member 25
8050238	0.1634	0.00282769	3.2654723	-1.606078	0.21107506
7905848	0.1636	0.00284465	3.2631405	-1.611245	0.22727309	LENEP	lens epithelial protein
8020129	0.1636	0.00284487	-3.263111	-1.611311	-0.32838788	VAPA	VAMP associated protein A
7905025	0.1636	0.00285009	3.2623957	-1.612896	0.18566922	LOC101060524///DRD5P2///DRD5	D(1B) dopamine receptor-like///dopamine receptor D5 pseudogene 2///dopamine receptor D5
8066038	0.1636	0.00285342	3.2619405	-1.613904	0.17302479	SLA2	Src like adaptor 2
7965675	0.1636	0.00286455	3.2604214	-1.617269	0.37941337
7922420	0.1636	0.00286462	3.2604117	-1.61729	0.19735556	SERPINC1	serpin family C member 1
7937287	0.1636	0.00287037	-3.2596306	-1.61902	-0.36772095	PSMD13	proteasome 26S subunit, non-ATPase 13
8085300	0.1636	0.0028767	-3.25877	-1.620926	-0.40771304	SEC13	SEC13 homolog, nuclear pore and COPII coat complex component
8094136	0.1656	0.0029186	3.2531281	-1.633415	0.28220338	DEFB108B	defensin beta 108B
7974288	0.1661	0.00293187	3.2513573	-1.637333	0.2222876	ABHD12B	abhydrolase domain containing 12B
7946676	0.1668	0.00295996	3.2476334	-1.64557	0.49634727
7923317	0.1668	0.00296141	3.2474419	-1.645993	0.16484943	ASCL5	achaete-scute family bHLH transcription factor 5
8096635	0.1668	0.00297155	3.2461074	-1.648944	0.48768754	NFKB1	nuclear factor kappa B subunit 1
8078225	0.1668	0.00297915	3.2451087	-1.651152	1.14780859
8124038	0.1668	0.00297923	3.2450979	-1.651176	0.22212896
8092065	0.1668	0.00298074	3.2449006	-1.651612	0.21518701
8059687	0.1672	0.00299349	3.2432329	-1.655298	0.58517277
8015323	0.1672	0.00299879	3.2425415	-1.656826	0.48525579	KRT13	keratin 13
7975284	0.1673	0.00300699	3.241474	-1.659185	0.19782043	RDH12	retinol dehydrogenase 12 (all-trans/9-cis/11-cis)
8095488	0.1676	0.00301734	3.240131	-1.662152	0.2102749	SMR3A	submaxillary gland androgen regulated protein 3A
7998852	0.1676	0.00302649	-3.2389478	-1.664766	-0.40023933	TCEB2	transcription elongation factor B subunit 2
7963366	0.1676	0.00302941	3.238571	-1.665598	0.1993391	KRT85	keratin 85
8045423	0.1676	0.00303978	-3.2372348	-1.668549	-0.33627303	SNORA40///TAF1D	small nucleolar RNA, H/ACA box 40///TATA-box binding protein associated factor, RNA polymerase I subunit D
7961820	0.1676	0.00304679	3.2363344	-1.670538	0.15492115	LINC00477	long intergenic non-protein coding RNA 477
7992439	0.1676	0.00304802	-3.2361758	-1.670888	-0.22733439	GFER	growth factor, augmenter of liver regeneration
8118667	0.168	0.0030607	-3.234553	-1.674471	-0.27708147	MYL12B///MYL12A	myosin light chain 12B///myosin light chain 12A
8028514	0.1684	0.00307306	-3.2329768	-1.67795	-0.42399766	EIF3K	eukaryotic translation initiation factor 3 subunit K
8135458	0.1687	0.00308923	3.2309237	-1.682481	0.302466	CBLL1	Cbl proto-oncogene like 1
8008517	0.1687	0.00309075	-3.2307315	-1.682905	-0.41677586	NME1-NME2///NME1	NME1-NME2 readthrough///NME/NM23 nucleoside diphosphate kinase 1
8106401	0.1688	0.00309891	3.2297	-1.685181	0.32547143
7938420	0.169	0.00310837	3.2285071	-1.687813	0.284112
8159981	0.1693	0.0031262	3.2262685	-1.692751	0.18436193	RLN1	relaxin 1
8017621	0.1693	0.00313983	3.2245655	-1.696506	0.48582629	POLG2	DNA polymerase gamma 2, accessory subunit
7937996	0.1693	0.00314055	3.2244755	-1.696704	0.15334034	OR51B6	olfactory receptor family 51 subfamily B member 6
8071289	0.1693	0.00314307	-3.2241611	-1.697397	-0.27141054	COMT	catechol-O-methyltransferase
7999440	0.1693	0.00314419	3.2240211	-1.697706	0.22548382	PRM1	protamine 1
7981051	0.1694	0.00315171	3.2230857	-1.699768	0.17955479	SERPINA10	serpin family A member 10
8073680	0.1698	0.00316671	3.2212276	-1.703864	1.31674048
8007397	0.1698	0.00317819	-3.2198095	-1.706989	-0.59113092	PSME3	proteasome activator subunit 3
7979886	0.1698	0.00317988	-3.2196017	-1.707447	-0.34937908
8174648	0.1698	0.00318258	3.2192688	-1.70818	0.20531544	CT83	cancer/testis antigen 83
8116348	0.1699	0.00319133	-3.2181939	-1.710548	-0.26169935	TBC1D9B	TBC1 domain family member 9B
7960716	0.1699	0.00319617	-3.2176	-1.711857	-0.30579273	PHB2	prohibitin 2
7897987	0.1699	0.00320785	3.2161704	-1.715006	0.15152157	PRAMEF2	PRAME family member 2
8029969	0.1699	0.00322287	-3.2143403	-1.719036	-0.70856586	SEPW1	selenoprotein W, 1
8009227	0.1699	0.00323015	-3.2134555	-1.720984	-0.27883824	PSMC5	proteasome 26S subunit, ATPase 5
8140317	0.1699	0.00323142	3.2133016	-1.721323	0.1580135
8168375	0.1699	0.0032332	3.213085	-1.7218	0.20075747	DMRTC1B///DMRTC1	DMRT like family C1B///DMRT like family C1
8172719	0.1699	0.00323744	3.2125719	-1.722929	0.1755319	LOC100129860///LOC401589	uncharacterized LOC100129860///uncharacterized LOC401589
8060528	0.1699	0.00324428	3.2117441	-1.724751	0.18214008	C20orf141	chromosome 20 open reading frame 141
7906613	0.1699	0.00324548	3.2115991	-1.725071	0.1018305	SLAMF7	SLAM family member 7
7946340	0.17	0.0032531	3.2106797	-1.727094	0.25067532	RIC3	RIC3 acetylcholine receptor chaperone
7915841	0.1702	0.00326144	3.2096756	-1.729304	0.23677016	KNCN	kinocilin
8067288	0.1704	0.0032728	-3.2083121	-1.732304	-0.41122397	SLMO2-ATP5E///ATP5E	SLMO2-ATP5E readthrough///ATP synthase, H+ transporting, mitochondrial F1 complex, epsilon subunit
7952056	0.1705	0.00328338	3.2070464	-1.735089	0.15986986	CD3D	CD3d molecule
7977058	0.1705	0.00328551	3.2067924	-1.735648	0.35795021	EIF5	eukaryotic translation initiation factor 5
8145989	0.171	0.00330069	3.2049845	-1.739624	0.20486228	HTRA4	HtrA serine peptidase 4
7935230	0.171	0.00330789	-3.2041294	-1.741504	-0.45499862	ALDH18A1	aldehyde dehydrogenase 18 family member A1
7948643	0.1712	0.00331833	3.2028924	-1.744224	0.18308519	RAB3IL1	RAB3A interacting protein like 1
7904048	0.1712	0.00332649	-3.2019295	-1.746341	-0.60689912
8170135	0.1712	0.00333038	3.2014698	-1.747352	0.11285289	ADGRG4	adhesion G protein-coupled receptor G4
8083538	0.1713	0.00333779	3.2005981	-1.749268	0.12221779
8084284	0.1713	0.00334267	3.2000249	-1.750528	0.16229802	HTR3E	5-hydroxytryptamine receptor 3E
8090388	0.1731	0.00338598	3.1949703	-1.761633	0.17490564	C3orf22	chromosome 3 open reading frame 22
7931155	0.1731	0.00339139	3.194343	-1.763011	0.14487231	FAM24A	family with sequence similarity 24 member A
7964234	0.1732	0.00339919	-3.1934412	-1.764991	-0.35101467	ATP5B	ATP synthase, H+ transporting, mitochondrial F1 complex, beta polypeptide
8154836	0.1735	0.00341134	-3.1920389	-1.76807	-0.59892064	ANXA2P2	annexin A2 pseudogene 2
7923974	0.1743	0.0034319	3.1896784	-1.773252	0.44654963	C1orf132///MIR29C	chromosome 1 open reading frame 132///microRNA 29c
7931607	0.1743	0.003441	-3.1886371	-1.775537	-0.26448292	MTG1	mitochondrial ribosome associated GTPase 1
8115346	0.1743	0.00344957	-3.1876601	-1.777681	-0.42608857	ATOX1	antioxidant 1 copper chaperone
8144604	0.1743	0.00345998	3.1864761	-1.780278	0.16869385	TDH	L-threonine dehydrogenase (pseudogene)
8119067	0.1743	0.00346254	-3.1861851	-1.780917	-0.43079707	KCTD20	potassium channel tetramerization domain containing 20
7906372	0.1743	0.00346798	3.1855682	-1.78227	0.17679274	OR10Z1	olfactory receptor family 10 subfamily Z member 1
8170009	0.1743	0.00346954	-3.1853911	-1.782659	-0.49807059	FAM127A	family with sequence similarity 127 member A
8117626	0.1749	0.00348684	3.1834352	-1.786948	0.18213927
7904164	0.1751	0.00350412	3.1814914	-1.791211	0.19209269
7972175	0.1751	0.00350478	3.1814171	-1.791374	0.31812136
7972899	0.1757	0.00352238	3.179447	-1.795692	0.20267505	LOC101928841	collagen alpha-1(II) chain-like
8107940	0.1763	0.00354454	3.1769796	-1.801099	0.23664452
7971615	0.1763	0.00355601	-3.1757082	-1.803885	-0.39976151	EBPL	emopamil binding protein like
7986741	0.1763	0.00356058	3.1752028	-1.804992	0.15444903	GOLGA6L6///GOLGA6L22///GOLGA6L1	golgin A6 family-like 6///golgin A6 family-like 22///golgin A6 family-like 1
8016521	0.1763	0.00356314	3.1749198	-1.805612	1.29550318
8042513	0.1763	0.00357	3.1741627	-1.80727	0.30487874
7942284	0.1763	0.00357039	3.1741199	-1.807364	0.27674113	DEFB108B	defensin beta 108B
7953243	0.1763	0.00357797	-3.1732845	-1.809193	-0.35758086	NDUFA9	NADH:ubiquinone oxidoreductase subunit A9
7934365	0.1764	0.00359476	3.1714413	-1.813229	0.11033314
7912361	0.1764	0.00359752	3.1711392	-1.813891	0.22270157	MASP2	mannan binding lectin serine peptidase 2
7993257	0.1764	0.00360251	3.1705939	-1.815085	0.1035574
8117809	0.1764	0.00360539	3.170279	-1.815774	0.26281924	HCG9	HLA complex group 9 (non-protein coding)
8095221	0.1765	0.00361203	-3.1695542	-1.817361	-0.38854814	PAICS	phosphoribosylaminoimidazole carboxylase; phosphoribosylaminoimidazolesuccinocarboxamide synthase
7949971	0.1767	0.00362384	-3.1682687	-1.820174	-0.44041683	CPT1A	carnitine palmitoyltransferase 1A
8041696	0.1767	0.003632	3.1673831	-1.822112	0.19002844	ABCG8	ATP binding cassette subfamily G member 8
8010686	0.1767	0.00364231	-3.1662656	-1.824557	-0.41516874	ANAPC11	anaphase promoting complex subunit 11
8152031	0.1767	0.0036472	-3.1657374	-1.825713	-0.33015521	FBXO43	F-box protein 43
8060796	0.1767	0.00365117	-3.1653093	-1.826649	-0.2206807	C20orf196	chromosome 20 open reading frame 196
8091037	0.1767	0.00365375	3.1650305	-1.827259	0.22206428	PRR23A///PRR23B	proline rich 23A///proline rich 23B
7977046	0.1769	0.00366538	3.1637783	-1.829998	0.19776499	TNFAIP2	TNF alpha induced protein 2
8112428	0.1776	0.00370137	3.1599273	-1.838419	0.15203163	CD180	CD180 molecule
8128075	0.1776	0.00370925	3.1590881	-1.840253	0.29104427
7913169	0.1776	0.00371641	-3.1583288	-1.841913	-0.4310379	CAPZB	capping actin protein of muscle Z-line beta subunit
8085797	0.1776	0.00372064	3.1578795	-1.842894	0.37990867	THRB	thyroid hormone receptor beta
8053737	0.1776	0.00372311	3.1576178	-1.843466	0.59113457	LOC102725104///LOC101059935///ANKRD20A8P	putative ankyrin repeat domain-containing protein 20A12 pseudogene///ankyrin repeat domain-containing protein 18A-like///ankyrin repeat domain 20 family member A8, pseudogene
8074030	0.1776	0.00372663	-3.1572449	-1.844281	-0.22712843	PPP6R2	protein phosphatase 6 regulatory subunit 2
7942824	0.1776	0.00373462	-3.1564009	-1.846125	-0.40075655	RPS28	ribosomal protein S28
8092883	0.1776	0.00374127	3.1556995	-1.847658	0.20263858	LOC105374290	uncharacterized LOC105374290
7927505	0.1776	0.00374375	3.1554376	-1.84823	0.18727512	C10orf53	chromosome 10 open reading frame 53
8012207	0.1776	0.00374416	-3.1553947	-1.848324	-0.34295602	TMEM256-PLSCR3///TMEM256///TNK1	TMEM256-PLSCR3 readthrough (NMD candidate)///transmembrane protein 256///tyrosine kinase non receptor 1
8164210	0.1776	0.00374829	-3.1549595	-1.849274	-0.49369564	RPL12	ribosomal protein L12
8044204	0.1779	0.00376397	3.1533133	-1.85287	0.15434654	SULT1C3	sulfotransferase family 1C member 3
8095412	0.1779	0.00376675	3.1530216	-1.853507	0.10653209	CSN1S1	casein alpha s1
8060503	0.1787	0.00380167	3.1493806	-1.861457	0.82829733	SNORD57	small nucleolar RNA, C/D box 57
7973652	0.1787	0.00380193	3.1493531	-1.861517	0.2311304	TSSK4	testis specific serine kinase 4
7927827	0.1787	0.00380298	3.1492443	-1.861754	0.28197812	MYPN	myopalladin
8010080	0.1789	0.00381289	-3.1482168	-1.863997	-0.21451027	SNORD1B	small nucleolar RNA, C/D box 1B
7922684	0.179	0.00384481	3.1449253	-1.871179	0.20253323
7985981	0.179	0.00384509	3.144897	-1.871241	0.20654117
8081212	0.179	0.00384828	3.1445692	-1.871956	0.1993675	OR5K2	olfactory receptor family 5 subfamily K member 2
8064218	0.179	0.00384882	-3.1445133	-1.872078	-0.20552363	PRPF6	pre-mRNA processing factor 6
8053266	0.179	0.00385153	3.1442355	-1.872684	0.21958235	TACR1	tachykinin receptor 1
8088092	0.179	0.00385273	-3.1441133	-1.87295	-0.29005482	RFT1	RFT1 homolog
7978911	0.179	0.00386183	3.1431812	-1.874983	0.22636149	LINC01588	long intergenic non-protein coding RNA 1588
7959148	0.179	0.00387002	3.1423441	-1.876809	0.35943513	SIRT4	sirtuin 4
7905559	0.179	0.00388365	3.1409553	-1.879837	0.19056592	LELP1	late cornified envelope like proline rich 1
8145636	0.179	0.00388401	3.1409186	-1.879917	0.44256394	HMBOX1	homeobox containing 1
7903024	0.179	0.00388523	3.1407942	-1.880188	0.21212503
8132943	0.1795	0.00390176	-3.1391175	-1.883843	-0.23598637	CCT6A	chaperonin containing TCP1 subunit 6A
8127156	0.1795	0.00390781	3.1385053	-1.885178	0.21512127
8030964	0.1795	0.00391293	3.1379874	-1.886306	0.19766038	ERVFRD-2	endogenous retrovirus group FRD member 2
8100426	0.1796	0.00392212	3.1370609	-1.888325	0.27135048
8027744	0.1796	0.0039279	3.1364781	-1.889595	0.21751834	HPN-AS1	HPN antisense RNA 1
8081233	0.1803	0.00395321	3.1339395	-1.895126	0.66448761
7905503	0.1803	0.00395668	3.1335928	-1.895881	0.25134806	LCE2C	late cornified envelope 2C
7968270	0.1808	0.00397482	-3.1317836	-1.899821	-0.40667502	ATP5EP2	ATP synthase, H+ transporting, mitochondrial F1 complex, epsilon subunit pseudogene 2
8083360	0.1809	0.00398325	3.1309455	-1.901646	0.21638749	MED12L	mediator complex subunit 12 like
8127396	0.1809	0.00398967	3.1303085	-1.903033	0.34477405	EYS	eyes shut homolog (Drosophila)
8015169	0.1812	0.00400364	3.1289262	-1.906041	0.11012609	KRTAP3-2	keratin associated protein 3-2
8166950	0.1812	0.00401635	3.1276723	-1.90877	0.10239737	DUSP21	dual specificity phosphatase 21
8092251	0.1812	0.00402285	-3.1270319	-1.910164	-0.55552993	GNB4	G protein subunit beta 4
8029547	0.1812	0.00402701	3.1266233	-1.911053	0.1508906	APOC4-APOC2///APOC4	APOC4-APOC2 readthrough (NMD candidate)///apolipoprotein C4
7961889	0.1812	0.00402822	3.1265038	-1.911313	0.2592735
8025395	0.1812	0.00403771	-3.1255731	-1.913338	-0.40120507	RPS28	ribosomal protein S28
8040288	0.1812	0.00404329	3.1250268	-1.914527	0.10878007
8028380	0.1812	0.00405046	-3.1243253	-1.916052	-0.4379757	PSMD8	proteasome 26S subunit, non-ATPase 8
8097626	0.1812	0.00405941	3.1234517	-1.917953	0.19626932	GUSBP5	glucuronidase, beta pseudogene 5
7986736	0.1812	0.00406411	3.1229933	-1.918949	0.13905598	GOLGA6L6///GOLGA6L22///GOLGA6L1	golgin A6 family-like 6///golgin A6 family-like 22///golgin A6 family-like 1
8068157	0.1812	0.00407602	3.1218356	-1.921467	0.21579121	KRTAP20-4///SPATA31C2	keratin associated protein 20-4///SPATA31 subfamily C member 2
8091071	0.1812	0.00408066	3.1213844	-1.922448	0.17799856	RBP2	retinol binding protein 2
8058450	0.1812	0.00408532	3.1209329	-1.92343	0.13891525	GPR1	G protein-coupled receptor 1
7916526	0.1812	0.00408976	3.1205025	-1.924365	0.15280533	C8B	complement component 8, beta polypeptide
7999769	0.1812	0.00411199	3.1183555	-1.929032	0.27997145	PKD1P6-NPIPP1///NPIPA8///NPIPA7///NPIPA5///NPIPB5///NPIPB6///NPIPA2///NPIPA3///NPIPB4///PKD1P1///PDXDC2P///PKD1P2///NPIPB3///NPIPA1///PKD1///NPIPB5///NPIPB4///NPIPB3	PKD1P6-NPIPP1 readthrough///nuclear pore complex interacting protein family member A8///nuclear pore complex interacting protein family member A7///nuclear pore complex interacting protein family member A5///nuclear pore complex interacting protein family member B5///nuclear pore complex interacting protein family member B6///nuclear pore complex interacting protein family member A2///nuclear por…
8067007	0.1812	0.00411201	-3.1183535	-1.929037	-0.39893596	TMSB4Y///TMSB4XP6///TMSB4XP2///TMSB4XP1///TMSB4X	thymosin beta 4, Y-linked///thymosin beta 4, X-linked pseudogene 6///thymosin beta 4, X-linked pseudogene 2///thymosin beta 4, X-linked pseudogene 1///thymosin beta 4, X-linked
8007885	0.1812	0.00411217	-3.1183389	-1.929068	-0.52646253	NSF	N-ethylmaleimide sensitive factor, vesicle fusing ATPase
8015287	0.1812	0.00411423	3.1181397	-1.929501	0.14923461	KRT38	keratin 38
8177740	0.1812	0.00411639	3.117932	-1.929953	0.25998655	HCG9	HLA complex group 9 (non-protein coding)
7984263	0.1814	0.00412828	-3.1167899	-1.932435	-0.32148656	HACD3	3-hydroxyacyl-CoA dehydratase 3
7948997	0.1821	0.0041502	-3.1146913	-1.936994	-0.4058701	ATL3	atlastin GTPase 3
8056039	0.1822	0.00415783	3.1139634	-1.938575	0.22126621
7926445	0.1827	0.00417796	3.1120496	-1.942731	0.15017392	TMEM236	transmembrane protein 236
8170179	0.1827	0.00418225	3.1116426	-1.943615	0.22363596	VGLL1	vestigial like family member 1
7903717	0.1827	0.00419555	3.1103842	-1.946347	0.26326815	MIR197	microRNA 197
7950294	0.1827	0.00419562	-3.1103776	-1.946361	-0.23701013	COA4	cytochrome c oxidase assembly factor 4 homolog
7976425	0.1828	0.00421413	3.1086323	-1.950149	0.37945916	OTUB2	OTU deubiquitinase, ubiquitin aldehyde binding 2
8078688	0.1828	0.00421597	3.108459	-1.950525	0.85627554
7987225	0.1828	0.0042198	-3.1080992	-1.951306	-0.48320253	NOP10	NOP10 ribonucleoprotein
7915733	0.1828	0.0042234	-3.1077611	-1.95204	-0.42761318	PRDX1	peroxiredoxin 1
8167772	0.1836	0.00425468	3.104834	-1.95839	0.34750944
7949577	0.1836	0.00426187	-3.1041643	-1.959843	-0.32328862	YIF1A	Yip1 interacting factor homolog A, membrane trafficking protein
8040336	0.1836	0.00426613	3.1037684	-1.960702	0.18931794
8007169	0.1836	0.00426814	3.1035814	-1.961107	0.1822567	KLHL10	kelch like family member 10
8037283	0.1841	0.00429207	3.1013627	-1.965918	0.23921687	PSG4	pregnancy specific beta-1-glycoprotein 4
8115041	0.1841	0.00430103	3.100535	-1.967713	0.11762331	PDE6A	phosphodiesterase 6A
8042515	0.1841	0.0043047	-3.1001963	-1.968447	-0.29721515	PCBP1	poly(rC) binding protein 1
8036737	0.1841	0.00431341	-3.0993937	-1.970186	-0.15655927	RPS16	ribosomal protein S16
8151430	0.1841	0.00431489	3.0992582	-1.97048	0.0955053
8015884	0.1841	0.00431872	3.0989057	-1.971244	0.19475489	PPY	pancreatic polypeptide
8092564	0.1844	0.00433361	3.097539	-1.974206	0.24132483	TRA2B	transformer 2 beta homolog (Drosophila)
7913864	0.1844	0.00433839	3.0971015	-1.975154	0.23877469	STMN1	stathmin 1
8018870	0.1845	0.00436463	3.0947072	-1.980341	0.14016177
8154574	0.1845	0.00436819	-3.0943828	-1.981043	-0.29824882	FOCAD	focadhesin
7971161	0.1845	0.00437124	3.0941059	-1.981643	0.33310519
8088664	0.1845	0.00437887	-3.0934135	-1.983143	-0.3249459	SUCLG2	succinate-CoA ligase GDP-forming beta subunit
8169231	0.1845	0.00438188	3.0931399	-1.983735	0.15891404
8071086	0.1845	0.00438827	3.0925614	-1.984988	0.34433145	CECR2	CECR2, histone acetyl-lysine reader
8077528	0.1845	0.0043936	3.092079	-1.986032	0.19261187	SETD5	SET domain containing 5
7969372	0.1845	0.00439476	3.0919741	-1.986259	0.15630074
8053725	0.1845	0.00440193	3.0913267	-1.987661	0.19278393	LOC101060524///DRD5P2///DRD5	D(1B) dopamine receptor-like///dopamine receptor D5 pseudogene 2///dopamine receptor D5
8031871	0.1845	0.00440673	3.0908933	-1.988599	0.19981159	ZNF274	zinc finger protein 274
8021058	0.1851	0.00442949	3.0888467	-1.993029	0.12544703	SLC14A2	solute carrier family 14 member 2
8133688	0.1851	0.00443349	3.0884876	-1.993806	0.24520293	SNORA14A	small nucleolar RNA, H/ACA box 14A
8005471	0.1851	0.00445134	-3.086891	-1.99726	-0.39200397	RPS28	ribosomal protein S28
8174509	0.1851	0.00445964	-3.0861497	-1.998864	-0.40946215	GNG5	G protein subunit gamma 5
8081386	0.1851	0.00446253	3.0858929	-1.99942	0.6890971	NFKBIZ	NFKB inhibitor zeta
7926403	0.1851	0.00446506	3.0856669	-1.999909	0.15065194	TMEM236	transmembrane protein 236
7997099	0.1851	0.0044724	-3.0850139	-2.001321	-0.34627132	SF3B3	splicing factor 3b subunit 3
8068891	0.1851	0.00447939	3.0843928	-2.002664	0.16552461	LOC400870	uncharacterized LOC400870
7924180	0.1851	0.00449242	3.0832381	-2.005161	0.08979247	SPATA45	spermatogenesis associated 45
8112959	0.1851	0.00449268	-3.0832154	-2.00521	-0.16897153
7991399	0.1851	0.00449692	3.0828402	-2.006022	0.13837655
8071547	0.1851	0.00450267	-3.082332	-2.00712	-0.28648167	UBE2L3	ubiquitin conjugating enzyme E2 L3
8106088	0.1851	0.00450429	3.0821888	-2.00743	0.15280672	CARTPT	CART prepropeptide
8032212	0.1852	0.00451593	3.0811623	-2.009649	0.34786442
8065194	0.1852	0.00453787	3.0792342	-2.013816	0.3204038
7942204	0.1852	0.00455259	-3.0779451	-2.016602	-0.27502632	CTTN	cortactin
7932311	0.1852	0.00455321	-3.0778911	-2.016719	-0.47439497	RSU1	Ras suppressor protein 1
8049299	0.1852	0.00456272	3.077061	-2.018512	0.24902032	SCARNA6	small Cajal body-specific RNA 6
7901253	0.1852	0.00457093	3.0763448	-2.020059	0.23271579	TEX38	testis expressed 38
8092514	0.1852	0.00457184	-3.0762656	-2.02023	-0.19135442	MAGEF1	MAGE family member F1
7977879	0.1852	0.00457279	-3.0761829	-2.020409	-0.49698708	PSMB5	proteasome subunit beta 5
7972672	0.1852	0.0045768	3.0758342	-2.021162	0.16778911	CCDC168	coiled-coil domain containing 168
8133858	0.1852	0.00457871	3.0756683	-2.02152	0.16169814
8083164	0.1852	0.00458581	3.0750514	-2.022853	0.18599387
8023937	0.1852	0.00458621	3.0750168	-2.022927	0.14435627	OR4F17///OR4F5///OR4F4	olfactory receptor family 4 subfamily F member 17///olfactory receptor family 4 subfamily F member 5///olfactory receptor family 4 subfamily F member 4
8061685	0.1852	0.00459068	-3.0746292	-2.023764	-0.27577605	TM9SF4	transmembrane 9 superfamily member 4
8028750	0.1857	0.00461744	3.0723152	-2.028761	0.15135857	LGALS14	galectin 14
8167893	0.1857	0.00461827	3.0722436	-2.028915	0.25519449
8091676	0.1857	0.00462536	3.0716325	-2.030235	0.25576616
8170290	0.1857	0.00462949	3.0712765	-2.031003	0.15996584
8140737	0.1863	0.00465258	3.0692954	-2.035278	0.56122374
8002660	0.1872	0.00469382	3.0657794	-2.042863	0.2855599	TXNL4B	thioredoxin like 4B
7921356	0.1872	0.00469403	3.0657612	-2.042903	0.18193946	OR10K2	olfactory receptor family 10 subfamily K member 2
8123524	0.1872	0.00469417	-3.0657496	-2.042928	-0.30213097	EXOC2	exocyst complex component 2
7967089	0.1873	0.00470445	3.0648775	-2.044809	0.31604667
8174975	0.1875	0.00472498	-3.063142	-2.04855	-0.17850937
8052072	0.1875	0.00472677	3.0629906	-2.048877	0.14452974	FSHR	follicle stimulating hormone receptor
8091658	0.1875	0.00472734	3.0629429	-2.04898	0.26375382	CCNL1	cyclin L1
8085970	0.1879	0.00474574	3.0613942	-2.052318	0.15421069
8070286	0.1879	0.0047535	3.0607427	-2.053722	0.18404985	DSCR4	Down syndrome critical region 4
8106820	0.1879	0.00475866	3.0603097	-2.054655	0.33317127	POLR3G	RNA polymerase III subunit G
8070579	0.1889	0.0047909	3.0576173	-2.060456	0.20171203	TFF1	trefoil factor 1
7943293	0.1889	0.00479692	-3.057116	-2.061536	-0.48222941	ENDOD1	endonuclease domain containing 1
7915516	0.1893	0.00482011	-3.0551916	-2.06568	-0.3307365	MED8	mediator complex subunit 8
8168463	0.1893	0.00483794	3.0537182	-2.068852	0.1184607	FGF16	fibroblast growth factor 16
7993608	0.1893	0.0048417	-3.0534086	-2.069519	-0.39702287	COQ7	coenzyme Q7, hydroxylase
8100655	0.1893	0.00484606	3.0530492	-2.070293	0.29566564	GNRHR	gonadotropin releasing hormone receptor
8178295	0.1893	0.00485371	3.0524192	-2.071649	0.52815412	UBD	ubiquitin D
7942985	0.1893	0.0048568	3.0521655	-2.072195	0.471487
7946029	0.1893	0.00485718	3.052134	-2.072263	0.10101841
8136602	0.1893	0.00487222	-3.0509001	-2.074918	-0.16439769	NDUFB2	NADH:ubiquinone oxidoreductase subunit B2
8118216	0.1893	0.00487293	3.0508417	-2.075044	0.23195077
8033069	0.1893	0.00487972	-3.0502858	-2.07624	-0.44162762	NDUFA11	NADH:ubiquinone oxidoreductase subunit A11
7926670	0.1893	0.00488029	-3.0502393	-2.07634	-0.22041037
7993404	0.1899	0.00491458	3.0474432	-2.082355	0.2639263	PKD1P6-NPIPP1///NPIPA8///NPIPA7///NPIPA5///NPIPB5///NPIPA2///NPIPA3///NPIPB4///PKD1P1///PDXDC2P///PKD1P2///NPIPB3///NPIPA1///PKD1///NPIPB5///NPIPB4///NPIPB3	PKD1P6-NPIPP1 readthrough///nuclear pore complex interacting protein family member A8///nuclear pore complex interacting protein family member A7///nuclear pore complex interacting protein family member A5///nuclear pore complex interacting protein family member B5///nuclear pore complex interacting protein family member A2///nuclear pore complex interacting protein family member A3///nuclear por…
8021131	0.1899	0.00491744	-3.0472112	-2.082854	-0.28769452	KATNAL2	katanin catalytic subunit A1 like 2
7985934	0.1899	0.00491987	3.0470141	-2.083278	0.17013918	SEMA4B	semaphorin 4B
8071658	0.1899	0.00492472	3.0466198	-2.084126	0.18384774
7919854	0.1899	0.00493028	3.0461695	-2.085094	0.51541897
8143088	0.1899	0.00493964	3.0454114	-2.086724	0.34034392	CNOT4	CCR4-NOT transcription complex subunit 4
8016898	0.1899	0.00494113	-3.045291	-2.086983	-0.35105989	SRSF1	serine and arginine rich splicing factor 1
8026486	0.1903	0.00495864	3.0438781	-2.09002	0.13508948	OR10H3	olfactory receptor family 10 subfamily H member 3
8167690	0.1908	0.00499085	3.0412907	-2.095581	0.16173812	LOC100129860///LOC401589	uncharacterized LOC100129860///uncharacterized LOC401589
8173349	0.1908	0.0049935	3.0410779	-2.096038	0.13711638	AWAT2	acyl-CoA wax alcohol acyltransferase 2
7992402	0.1908	0.00499854	-3.0406751	-2.096904	-0.30659339	NDUFB10	NADH:ubiquinone oxidoreductase subunit B10
7914887	0.1908	0.00499882	-3.0406526	-2.096952	-0.37376178	TRAPPC3	trafficking protein particle complex 3
8019687	0.1909	0.00501303	-3.0395179	-2.09939	-0.40702657	ANAPC11	anaphase promoting complex subunit 11
8149330	0.1909	0.00501532	-3.0393353	-2.099782	-0.32726399	CTSB	cathepsin B
7918050	0.1913	0.00503347	-3.0378911	-2.102884	-0.1945832	RPSAP36///RPSAP19///RPSAP9///RPSAP58///RPSAP15///RPSA	ribosomal protein SA pseudogene 36///ribosomal protein SA pseudogene 19///ribosomal protein SA pseudogene 9///ribosomal protein SA pseudogene 58///ribosomal protein SA pseudogene 15///ribosomal protein SA
8093936	0.1914	0.00504067	-3.0373195	-2.104112	-0.44047485	MRFAP1	Morf4 family associated protein 1
7986530	0.1917	0.00505569	3.0361293	-2.106667	0.16720588	OR4F6	olfactory receptor family 4 subfamily F member 6
8068254	0.1917	0.005063	-3.0355516	-2.107908	-0.32706482	IL10RB///IL10RB	interleukin 10 receptor subunit beta///interleukin 10 receptor subunit beta
7952406	0.1918	0.00507235	3.0348137	-2.109492	0.15066843	OR8B12	olfactory receptor family 8 subfamily B member 12
8077652	0.1918	0.00507944	-3.034255	-2.110691	-0.44392943	ARPC4-TTLL3///ARPC4	ARPC4-TTLL3 readthrough///actin related protein 2/3 complex subunit 4
7917516	0.1936	0.00513343	-3.0300243	-2.119769	-0.56322965	GBP1P1///GBP3///GBP1	guanylate binding protein 1 pseudogene 1///guanylate binding protein 3///guanylate binding protein 1
7929114	0.1938	0.00514498	-3.0291248	-2.121698	-0.21774166
8166179	0.1942	0.00516468	-3.0275951	-2.124978	-0.28551346	CA5BP1///CA5BP1	carbonic anhydrase 5B pseudogene 1///carbonic anhydrase 5B pseudogene 1
8096580	0.1957	0.00521022	3.0240793	-2.132515	0.14780836	MTTP	microsomal triglyceride transfer protein
8028283	0.1958	0.00521885	3.0234164	-2.133936	0.0791626
7963406	0.1958	0.00522564	3.0228955	-2.135052	0.22480097	KRT6B	keratin 6B
8067965	0.1961	0.00524338	3.021538	-2.13796	0.14192322
8099449	0.1961	0.0052533	-3.0207801	-2.139583	-0.38371751	FBXL5	F-box and leucine rich repeat protein 5
8026541	0.1961	0.0052566	-3.0205288	-2.140122	-0.39256482	FAM32A	family with sequence similarity 32 member A
8090446	0.1962	0.00526444	3.0199313	-2.141401	0.07109938
7899173	0.1962	0.00527171	-3.0193781	-2.142586	-0.33486388	DHDDS	dehydrodolichyl diphosphate synthase subunit
8166072	0.1963	0.00528126	-3.0186529	-2.144139	-0.28660059	TMSB4Y///TMSB4XP6///TMSB4XP2///TMSB4XP1///TMSB4X	thymosin beta 4, Y-linked///thymosin beta 4, X-linked pseudogene 6///thymosin beta 4, X-linked pseudogene 2///thymosin beta 4, X-linked pseudogene 1///thymosin beta 4, X-linked
8042168	0.1967	0.00529894	-3.0173137	-2.147006	-0.29560424	KIAA1841	KIAA1841
8119799	0.1974	0.00532815	3.0151092	-2.151725	0.14314
8125545	0.1974	0.005333	3.0147445	-2.152505	0.24047876	HLA-DOA	major histocompatibility complex, class II, DO alpha
8171105	0.1975	0.00534579	3.0137838	-2.154561	0.14715811	CRLF2///CRLF2	cytokine receptor-like factor 2///cytokine receptor-like factor 2
8032284	0.1975	0.00534797	-3.0136208	-2.15491	-0.50557582	UQCR11	ubiquinol-cytochrome c reductase, complex III subunit XI
8128001	0.198	0.0053694	3.0120165	-2.158342	0.22350884	CGA	glycoprotein hormones, alpha polypeptide
8069753	0.1985	0.00539275	-3.0102754	-2.162065	-0.29753997	CCT8	chaperonin containing TCP1 subunit 8
8069511	0.1985	0.00539531	3.0100848	-2.162473	0.45732946	ANKRD20A11P	ankyrin repeat domain 20 family member A11, pseudogene
8067978	0.1985	0.00540423	-3.0094222	-2.16389	-0.09792531	PPIAP30///PPIAL4C///PPIAL4A///PPIAL4G///PPIA	peptidylprolyl isomerase A pseudogene 30///peptidylprolyl isomerase A like 4C///peptidylprolyl isomerase A like 4A///peptidylprolyl isomerase A like 4G///peptidylprolyl isomerase A
7948322	0.1985	0.00541148	3.0088843	-2.16504	0.09321402	OR5B17	olfactory receptor family 5 subfamily B member 17
7905233	0.2003	0.00546616	3.0048491	-2.173664	0.17426391	ADAMTSL4	ADAMTS like 4
8128007	0.2008	0.00549121	3.0030131	-2.177587	0.59831623	GJB7	gap junction protein beta 7
7936284	0.2008	0.00550046	-3.0023372	-2.17903	-0.24475881	XPNPEP1	X-prolyl aminopeptidase 1
7911233	0.2008	0.00550202	3.002223	-2.179274	0.15819174	OR2T8	olfactory receptor family 2 subfamily T member 8
7937465	0.2011	0.00551926	-3.0009663	-2.181958	-0.43928708	TALDO1	transaldolase 1
7907430	0.2011	0.00552369	3.0006444	-2.182645	0.16164685	FASLG	Fas ligand
8177191	0.2015	0.00554219	2.9993009	-2.185513	0.23495625
7905060	0.2015	0.00554805	2.9988762	-2.18642	0.2776597	FCGR1CP///FCGR1B///FCGR1A	Fc fragment of IgG receptor Ic, pseudogene///Fc fragment of IgG receptor Ib///Fc fragment of IgG receptor Ia
8065082	0.2015	0.00555474	2.9983919	-2.187454	0.18740002
8044008	0.2016	0.00556557	2.9976094	-2.189124	0.59048202	IL1RL2	interleukin 1 receptor like 2
8162082	0.2021	0.00558719	2.9960515	-2.192448	0.25384303
8044124	0.2029	0.00561677	2.9939289	-2.196976	0.14691985	GPR45	G protein-coupled receptor 45
8103240	0.2033	0.00563462	-2.9926531	-2.199697	-0.44846806	ANXA2P1	annexin A2 pseudogene 1
8089436	0.2043	0.00567426	2.9898337	-2.205708	0.10927042
8093386	0.2043	0.00567702	-2.9896377	-2.206126	-0.23096538	MYL5	myosin light chain 5
7932614	0.2045	0.00569244	2.9885468	-2.20845	0.12214097
8179309	0.2045	0.00569555	2.9883268	-2.208919	0.29477667	LY6G6D	lymphocyte antigen 6 complex, locus G6D
8142100	0.2046	0.00570599	2.9875903	-2.210489	0.46071494	ATXN7L1	ataxin 7 like 1
7991663	0.2052	0.00572911	2.9859631	-2.213955	0.1395388	OR4F17///OR4F5///OR4F4	olfactory receptor family 4 subfamily F member 17///olfactory receptor family 4 subfamily F member 5///olfactory receptor family 4 subfamily F member 4
7997319	0.2052	0.00573631	2.9854576	-2.215032	0.19413422
8007992	0.2054	0.00576602	-2.9833781	-2.219461	-0.28659604	KPNB1	karyopherin subunit beta 1
7897295	0.2054	0.00576621	2.9833647	-2.219489	0.15590158	TAS1R1	taste 1 receptor member 1
8079021	0.2054	0.00576927	-2.9831508	-2.219945	-0.35690231	CTNNB1	catenin beta 1
8092978	0.2054	0.00577752	2.9825756	-2.221169	0.18063808	MUC4	mucin 4, cell surface associated
7911559	0.2054	0.00577801	-2.9825414	-2.221242	-0.42783641	MRPL20	mitochondrial ribosomal protein L20
8039939	0.2055	0.00578832	-2.9818236	-2.22277	-0.42814237	MRPL20	mitochondrial ribosomal protein L20
8092055	0.2056	0.00579876	2.9810981	-2.224314	0.15233775	SLC7A14	solute carrier family 7 member 14
7971713	0.2059	0.00582013	2.9796166	-2.227468	0.18534464	DHRS12	dehydrogenase/reductase 12
7906175	0.2059	0.00582117	2.9795446	-2.227621	0.41609665
8078567	0.2061	0.00583428	2.9786385	-2.229549	0.31908093
8067963	0.2062	0.00584564	2.9778549	-2.231216	0.53443141
8062685	0.2069	0.00587075	2.9761282	-2.234889	0.12416656
8097468	0.2073	0.00589141	2.9747121	-2.2379	0.65855299
7906746	0.2075	0.00590321	-2.973906	-2.239614	-0.26364439	SDHC	succinate dehydrogenase complex subunit C
7975924	0.2077	0.00591593	2.9730383	-2.241459	0.20966504
7995282	0.208	0.00593205	2.971941	-2.243791	0.19650061	LOC102723655///TP53TG3B///TP53TG3D///TP53TG3C///TP53TG3	TP53-target gene 3 protein///TP53 target 3B///TP53 target 3D///TP53 target 3C///TP53 target 3
8065433	0.208	0.00594433	-2.971107	-2.245563	-0.30597525	APMAP	adipocyte plasma membrane associated protein
7915731	0.208	0.00594724	2.9709096	-2.245983	0.208296
7911993	0.2083	0.00596341	-2.9698148	-2.248309	-0.18834118	ICMT	isoprenylcysteine carboxyl methyltransferase
8026877	0.2087	0.00598839	2.9681287	-2.251891	0.17607378	SLC5A5	solute carrier family 5 member 5
7976243	0.2087	0.0059892	-2.9680746	-2.252006	-0.34071224	CPSF2	cleavage and polyadenylation specific factor 2
8175924	0.2087	0.00600972	-2.9666948	-2.254936	-0.41372955	NAA10	N(alpha)-acetyltransferase 10, NatA catalytic subunit
7993546	0.2087	0.00600972	2.9666948	-2.254936	0.25296863	PKD1P6-NPIPP1///NPIPA8///NPIPA7///NPIPA5///NPIPB5///NPIPB6///NPIPA2///NPIPA3///NPIPB4///PKD1P1///PDXDC2P///PKD1P2///NPIPB3///NPIPA1///PKD1///NPIPB5///NPIPB4///NPIPB3	PKD1P6-NPIPP1 readthrough///nuclear pore complex interacting protein family member A8///nuclear pore complex interacting protein family member A7///nuclear pore complex interacting protein family member A5///nuclear pore complex interacting protein family member B5///nuclear pore complex interacting protein family member B6///nuclear pore complex interacting protein family member A2///nuclear por…
7910634	0.2087	0.0060142	2.966394	-2.255575	1.24928937
8125959	0.2087	0.00602589	2.9656109	-2.257238	0.16285579	SLC26A8	solute carrier family 26 member 8
7934318	0.2087	0.00602629	2.9655837	-2.257295	0.17665106
7919133	0.2091	0.00604637	2.9642414	-2.260145	0.24359372	FCGR1CP///FCGR1B///FCGR1A	Fc fragment of IgG receptor Ic, pseudogene///Fc fragment of IgG receptor Ib///Fc fragment of IgG receptor Ia
7898725	0.2091	0.00606884	2.9627443	-2.263322	0.20311211	CELA3A	chymotrypsin like elastase family member 3A
8105987	0.2091	0.00607053	2.9626319	-2.263561	0.17632109	LOC441081	POM121 membrane glycoprotein (rat) pseudogene
8016708	0.2091	0.00607662	-2.962227	-2.26442	-0.2621919	LRRC59	leucine rich repeat containing 59
8012598	0.2091	0.00608904	2.9614027	-2.266169	0.3025234	RCVRN	recoverin
8160914	0.2091	0.0060934	-2.9611141	-2.266781	-0.32920692	VCP	valosin containing protein
8167763	0.2091	0.0060935	2.961107	-2.266796	0.36335391	TSPYL2	TSPY like 2
8169640	0.2091	0.00609506	-2.9610039	-2.267015	-0.32715413	SLC25A5	solute carrier family 25 member 5
7970381	0.2091	0.00610304	2.9604755	-2.268136	0.71371377	LOC102725104///ANKRD20A8P	putative ankyrin repeat domain-containing protein 20A12 pseudogene///ankyrin repeat domain 20 family member A8, pseudogene
8114209	0.2099	0.00614764	2.9575348	-2.274373	0.1831384
7925201	0.2099	0.0061511	2.9573078	-2.274854	0.32042825	ARID4B	AT-rich interaction domain 4B
8012663	0.2099	0.0061563	2.9569667	-2.275577	0.08953124	MYH8	myosin heavy chain 8
8174251	0.2099	0.00616348	2.9564958	-2.276576	0.21676302
7947934	0.2099	0.00616384	-2.9564718	-2.276626	-0.38196715	MTCH2	mitochondrial carrier 2
8176667	0.21	0.00617398	2.9558078	-2.278034	0.2309289
8156838	0.2103	0.00618988	-2.9547685	-2.280237	-0.44838591	SEC61B	Sec61 translocon beta subunit
8166613	0.2106	0.00620598	2.9537188	-2.282461	0.1194171	MAGEB3	MAGE family member B3
8112767	0.211	0.00622899	-2.9522233	-2.28563	-0.30272015	TBCA	tubulin folding cofactor A
8123340	0.211	0.00624033	2.951488	-2.287188	0.16638103
8047769	0.211	0.00624058	2.9514717	-2.287222	0.33861241
8055590	0.2118	0.00627079	2.9495193	-2.291357	0.10327925
7929487	0.2119	0.00628795	2.9484146	-2.293696	0.13210533	CYP2C9	cytochrome P450 family 2 subfamily C member 9
7905548	0.2119	0.00628864	2.9483699	-2.293791	0.99281841	SPRR3	small proline rich protein 3
7979307	0.212	0.00630487	-2.9473277	-2.295997	-0.92105615	DLGAP5	DLG associated protein 5
7977117	0.212	0.00631534	2.9466566	-2.297417	0.51513228
7897078	0.212	0.00633115	-2.9456449	-2.299559	-0.24114293	RER1	retention in endoplasmic reticulum sorting receptor 1
7986394	0.212	0.00633667	-2.9452925	-2.300304	-0.55410706	LRRC28	leucine rich repeat containing 28
8112883	0.212	0.00634276	-2.9449038	-2.301127	-0.24912673	LOC644936	actin, beta pseudogene
7946073	0.212	0.00634839	2.9445448	-2.301886	0.18567832	OR51I1	olfactory receptor family 51 subfamily I member 1
8068410	0.212	0.00635356	-2.9442158	-2.302582	-0.15122722	MEMO1	mediator of cell motility 1
8015337	0.212	0.00635359	2.9442133	-2.302588	0.50641503	KRT15	keratin 15
7944375	0.2122	0.00638514	-2.9422087	-2.306828	-0.58636826	TRAPPC4	trafficking protein particle complex 4
8089928	0.2122	0.00638588	2.9421618	-2.306927	0.40147973
8048146	0.2122	0.00638882	-2.9419758	-2.30732	-0.33136363	XRCC5	X-ray repair cross complementing 5
8100664	0.2122	0.00639915	2.941322	-2.308703	0.59971333	TMPRSS11D	transmembrane protease, serine 11D
8164006	0.2122	0.00641122	2.9405592	-2.310316	0.58930902
7981787	0.2122	0.00641205	2.9405066	-2.310427	0.12348702	GOLGA6L6///GOLGA6L22///GOLGA6L1	golgin A6 family-like 6///golgin A6 family-like 22///golgin A6 family-like 1
8154627	0.2122	0.00641748	2.9401642	-2.311151	0.13972343	IFNA21///IFNA17///IFNA14///IFNA13///IFNA10///IFNA6///IFNA1	interferon alpha 21///interferon alpha 17///interferon alpha 14///interferon alpha 13///interferon alpha 10///interferon alpha 6///interferon alpha 1
7965245	0.2122	0.00643094	2.939316	-2.312944	0.0850585	MKRN9P	makorin ring finger protein 9, pseudogene
8067185	0.2122	0.0064343	2.9391044	-2.313392	0.20452879	BMP7	bone morphogenetic protein 7
8034379	0.2122	0.0064359	2.9390034	-2.313605	0.35018053	ZNF442	zinc finger protein 442
8174594	0.2122	0.00644788	2.9382503	-2.315197	0.11820616
8171180	0.2122	0.00644824	2.9382276	-2.315245	0.20910951
8071920	0.2122	0.00645855	-2.9375807	-2.316612	-0.20223986	SNRPD3	small nuclear ribonucleoprotein D3 polypeptide
7931152	0.2122	0.00646327	2.9372853	-2.317236	0.17443246
7994362	0.2124	0.00647715	-2.9364164	-2.319072	-0.21355564	SGF29	SAGA complex associated factor 29
8054200	0.2124	0.00648532	2.9359057	-2.320151	0.35869905	LYG2	lysozyme g2
8006296	0.2129	0.00651143	-2.9342777	-2.32359	-0.52666393
8074210	0.2129	0.00651477	2.9340699	-2.324029	0.12479442
8081198	0.213	0.00653218	2.9329886	-2.326313	0.07035089	OR5H15///OR5H14///OR5H6///OR5H1	olfactory receptor family 5 subfamily H member 15///olfactory receptor family 5 subfamily H member 14///olfactory receptor family 5 subfamily H member 6 (gene/pseudogene)///olfactory receptor family 5 subfamily H member 1
7903980	0.213	0.0065421	2.9323739	-2.32761	0.32452599	C1orf162	chromosome 1 open reading frame 162
8035628	0.213	0.00654482	-2.9322052	-2.327967	-0.25076673	NR2C2AP	nuclear receptor 2C2 associated protein
7973032	0.213	0.00654805	2.9320055	-2.328388	0.1746757
7934074	0.2134	0.00657856	2.9301213	-2.332366	0.19426781	TACR2	tachykinin receptor 2
8152340	0.2134	0.00659117	-2.929345	-2.334004	-0.53059966	NUDCD1	NudC domain containing 1
8037032	0.2134	0.00659147	2.9293261	-2.334044	0.15568049	B3GNT8	UDP-GlcNAc:betaGal beta-1,3-N-acetylglucosaminyltransferase 8
8069848	0.2134	0.00659826	2.9289089	-2.334925	0.17876344	KRTAP6-2	keratin associated protein 6-2
8162934	0.2134	0.00660904	2.9282471	-2.336321	0.145256	OR13C5	olfactory receptor family 13 subfamily C member 5
8059969	0.2134	0.00661004	-2.9281858	-2.33645	-0.24600164	ILKAP	ILK associated serine/threonine phosphatase
8135532	0.2134	0.00661238	2.928042	-2.336754	0.53463715	LSMEM1	leucine rich single-pass membrane protein 1
8083119	0.2134	0.00661962	-2.9275985	-2.33769	-0.31617648	RNF7	ring finger protein 7
7961298	0.2135	0.00663148	2.9268724	-2.339221	0.26564924	TAS2R42	taste 2 receptor member 42
7980350	0.2147	0.00667445	2.9242527	-2.344746	0.16230703
8072577	0.2158	0.00671671	-2.9216913	-2.350146	-0.45507356	YWHAH	tyrosine 3-monooxygenase/tryptophan 5-monooxygenase activation protein eta
8178244	0.2158	0.00673744	2.9204411	-2.352781	0.17720963	RING1	ring finger protein 1
8001072	0.2158	0.00673747	2.9204391	-2.352785	0.19343429	LOC102723655///TP53TG3B///TP53TG3D///TP53TG3C///TP53TG3	TP53-target gene 3 protein///TP53 target 3B///TP53 target 3D///TP53 target 3C///TP53 target 3
7981728	0.2158	0.00674025	2.9202714	-2.353138	0.19996097	IGHM///IGHV3-48///IGHV3-69-1	immunoglobulin heavy constant mu///immunoglobulin heavy variable 3-48///immunoglobulin heavy variable 3-69-1 (pseudogene)
8052674	0.2166	0.00678341	2.9176805	-2.358596	0.14388971
7944825	0.2166	0.00679803	2.9168063	-2.360437	0.15767694	OR10D1P	olfactory receptor family 10 subfamily D member 1 pseudogene
8176669	0.2166	0.00680268	2.9165286	-2.361022	0.22167913
7929634	0.2166	0.00680495	-2.9163928	-2.361308	-0.33004026	ZDHHC16	zinc finger DHHC-type containing 16
8034332	0.2166	0.00681545	2.9157664	-2.362627	0.13704888
8116168	0.2166	0.00682136	-2.9154145	-2.363368	-0.38021986	NHP2	NHP2 ribonucleoprotein
8099246	0.2166	0.00682632	-2.9151191	-2.36399	-0.28352003	GRPEL1	GrpE like 1, mitochondrial
8005433	0.2166	0.00682872	2.9149767	-2.36429	0.18674484
8138108	0.2166	0.00683398	-2.9146637	-2.364948	-0.42127194	KDELR2	KDEL endoplasmic reticulum protein retention receptor 2
7933164	0.2167	0.00684429	-2.9140513	-2.366237	-0.23116208	HNRNPF	heterogeneous nuclear ribonucleoprotein F
7947867	0.217	0.00690483	-2.9104728	-2.373767	-0.43011218	PSMC3	proteasome 26S subunit, ATPase 3
7896740	0.217	0.00690791	2.9102918	-2.374148	0.1390113	OR4F17///OR4F5///OR4F4	olfactory receptor family 4 subfamily F member 17///olfactory receptor family 4 subfamily F member 5///olfactory receptor family 4 subfamily F member 4
7931748	0.217	0.0069193	2.9096219	-2.375557	0.50893986	IDI2	isopentenyl-diphosphate delta isomerase 2
8088384	0.217	0.00692541	-2.9092629	-2.376312	-0.27559776	PDHB	pyruvate dehydrogenase (lipoamide) beta
8019005	0.217	0.00692828	2.9090946	-2.376666	0.17621413	RBFOX3	RNA binding protein, fox-1 homolog 3
8109507	0.217	0.00692905	2.9090497	-2.376761	0.11263307	ITK	IL2 inducible T-cell kinase
7995448	0.217	0.00693364	-2.9087806	-2.377327	-0.25926489	CNEP1R1	CTD nuclear envelope phosphatase 1 regulatory subunit 1
8050906	0.217	0.00693849	-2.9084961	-2.377925	-0.11453623
8065920	0.217	0.00694245	2.9082644	-2.378412	0.15417528	FER1L4	fer-1 like family member 4, pseudogene
8089559	0.217	0.00694503	2.908113	-2.378731	0.09129303	CD200R1L	CD200 receptor 1 like
8178070	0.217	0.00694754	2.9079663	-2.379039	0.29104764	LY6G6D	lymphocyte antigen 6 complex, locus G6D
8078905	0.217	0.00695207	-2.907701	-2.379597	-0.19907442	RPSAP36///RPSAP19///RPSAP9///RPSAP58///RPSAP15///RPSAP52///RPSA	ribosomal protein SA pseudogene 36///ribosomal protein SA pseudogene 19///ribosomal protein SA pseudogene 9///ribosomal protein SA pseudogene 58///ribosomal protein SA pseudogene 15///ribosomal protein SA pseudogene 52///ribosomal protein SA
8094154	0.217	0.00696007	2.9072338	-2.380579	0.20284128
8066189	0.217	0.00697353	2.9064481	-2.382231	0.15958853	GHRH	growth hormone releasing hormone
8078529	0.217	0.00697661	2.9062686	-2.382608	0.09652948	STAC	SH3 and cysteine rich domain
8143557	0.217	0.00698142	2.9059879	-2.383198	0.13447448	OR6W1P	olfactory receptor family 6 subfamily W member 1 pseudogene
8054465	0.217	0.00698391	2.9058427	-2.383503	0.25212206
8027414	0.2173	0.00700838	2.9044206	-2.386492	0.22097663
7918437	0.2173	0.00700885	-2.9043932	-2.386549	-0.29163732	LAMTOR5	late endosomal/lysosomal adaptor, MAPK and MTOR activator 5
8080985	0.2174	0.00702222	2.903618	-2.388178	0.15292984
8050089	0.2174	0.00702567	-2.9034181	-2.388598	-0.21566911	TMSB4XP2	thymosin beta 4, X-linked pseudogene 2
8141263	0.2174	0.00703907	2.9026424	-2.390228	0.14298962	KPNA7	karyopherin subunit alpha 7
8083272	0.2174	0.00704156	-2.902499	-2.390529	-0.41873042	GYG1	glycogenin 1
8147785	0.2176	0.00706164	-2.9013398	-2.392964	-0.25715209	DCAF13	DDB1 and CUL4 associated factor 13
7959087	0.2176	0.00706309	2.9012564	-2.393139	0.18844784	SRRM4	serine/arginine repetitive matrix 4
7914994	0.2178	0.00707706	2.9004524	-2.394828	0.29101864
8088478	0.2181	0.00709441	-2.8994557	-2.396921	-0.19693665
7964846	0.2182	0.00711308	2.8983858	-2.399167	0.16654929	LRRC10	leucine rich repeat containing 10
8027390	0.2182	0.00712423	-2.8977483	-2.400505	-0.29350273	POP4	POP4 homolog, ribonuclease P/MRP subunit
7948912	0.2182	0.00713469	2.8971508	-2.401759	0.2055405	CHRM1	cholinergic receptor muscarinic 1
7948109	0.2182	0.00714579	2.8965175	-2.403088	0.11307115	OR5I1	olfactory receptor family 5 subfamily I member 1
7935819	0.2182	0.00714714	-2.8964407	-2.403249	-0.22856236	MRPL43	mitochondrial ribosomal protein L43
7916898	0.2182	0.00714841	-2.8963687	-2.4034	-0.55638138	DEPDC1	DEP domain containing 1
8135486	0.2182	0.00715185	2.8961726	-2.403812	0.39718726
7967685	0.2186	0.00717372	-2.8949293	-2.40642	-0.63965275	STX2	syntaxin 2
8177189	0.2193	0.00720747	2.8930173	-2.410431	0.22022767
8103508	0.2193	0.00721227	2.8927459	-2.411	0.1330539	MARCH1	membrane associated ring-CH-type finger 1
7984289	0.2195	0.00722716	-2.8919053	-2.412763	-0.38798835	RAB11A	RAB11A, member RAS oncogene family
8059672	0.2196	0.00723754	-2.891321	-2.413988	-0.41913036
7961865	0.2197	0.00724655	-2.8908137	-2.415051	-0.34455044	KRAS	KRAS proto-oncogene, GTPase
7945974	0.2206	0.00728521	2.8886449	-2.419597	0.16411436	C11orf40	chromosome 11 open reading frame 40
8126952	0.2212	0.00731311	2.8870865	-2.422863	0.2888221	WTAP	Wilms tumor 1 associated protein
8127666	0.2218	0.00733864	2.8856654	-2.425839	0.203151	IMPG1	interphotoreceptor matrix proteoglycan 1
8108359	0.2222	0.0073612	2.8844139	-2.42846	0.16097059	REEP2	receptor accessory protein 2
8073013	0.2223	0.00737281	2.8837711	-2.429807	0.49426287
8148309	0.2225	0.00738748	2.88296	-2.431505	0.15087675
7934154	0.2227	0.00740317	2.8820946	-2.433316	0.35694861
7921360	0.2227	0.00740804	2.8818258	-2.433879	0.13618616	OR6Y1	olfactory receptor family 6 subfamily Y member 1
8124650	0.223	0.00742812	2.8807215	-2.43619	0.5364637	UBD	ubiquitin D
8062842	0.2231	0.00744946	2.8795506	-2.43864	0.32142785
8125563	0.2231	0.00744991	2.8795258	-2.438692	0.19322314
7922482	0.2231	0.00745845	2.8790582	-2.43967	0.14668115	TNR	tenascin R
8021152	0.2231	0.00746338	2.8787884	-2.440235	0.29452644	C18orf12	chromosome 18 open reading frame 12
8019699	0.2231	0.00746934	2.8784628	-2.440916	0.14872833	KRTAP4-7///KRTAP4-9///KRTAP4-8///KRTAP4-11///KRTAP4-2///KRTAP4-5///KRTAP4-4///KRTAP4-12///KRTAP4-6///KRTAP4-7	keratin associated protein 4-7///keratin associated protein 4-9///keratin associated protein 4-8///keratin associated protein 4-11///keratin associated protein 4-2///keratin associated protein 4-5///keratin associated protein 4-4///keratin associated protein 4-12///keratin associated protein 4-6///keratin associated protein 4-7
8134581	0.2231	0.00748193	-2.8777754	-2.442354	-0.39841287	ARPC1A	actin related protein 2/3 complex subunit 1A
8002381	0.2231	0.00748967	-2.8773532	-2.443237	-0.42068834	COG4	component of oligomeric golgi complex 4
8065388	0.2231	0.00751154	2.8761623	-2.445727	0.15829635	CST11	cystatin 11
8031297	0.2231	0.007512	2.8761372	-2.44578	0.15992318	1060P11.3///KIR2DS2///KIR2DL5B///KIR3DL3///KIR2DL5A///KIR3DS1///KIR3DL2///KIR3DL1///KIR2DS5///KIR2DS4///KIR2DS3///KIR2DS1///KIR2DL4///KIR2DL3///KIR2DL2///KIR2DL1///KIR3DS1///KIR3DL2///KIR3DL1///KIR2DS5///KIR2DS3///KIR2DL1	killer cell immunoglobulin-like receptor, three domains, pseudogene///killer cell immunoglobulin like receptor, two Ig domains and short cytoplasmic tail 2///killer cell immunoglobulin like receptor, two Ig domains and long cytoplasmic tail 5B///killer cell immunoglobulin like receptor, three Ig domains and long cytoplasmic tail 3///killer cell immunoglobulin like receptor, two Ig domains and lon…
7905746	0.2231	0.00751667	2.8758835	-2.44631	0.1390681	AQP10	aquaporin 10
7961208	0.2231	0.00751711	-2.8758597	-2.44636	-0.33313041	MAGOHB	mago homolog B, exon junction complex core component
8115375	0.2238	0.00755007	-2.8740729	-2.450095	-0.37531737	FAM114A2	family with sequence similarity 114 member A2
7993580	0.2238	0.00755681	2.8737085	-2.450857	0.22782298	PKD1P6-NPIPP1///NPIPA8///NPIPA7///NPIPA5///NPIPB5///NPIPB6///NPIPA2///NPIPA3///NPIPB4///PKD1P1///PDXDC2P///NPIPB3///NPIPA1///NPIPB5///NPIPB4///NPIPB3	PKD1P6-NPIPP1 readthrough///nuclear pore complex interacting protein family member A8///nuclear pore complex interacting protein family member A7///nuclear pore complex interacting protein family member A5///nuclear pore complex interacting protein family member B5///nuclear pore complex interacting protein family member B6///nuclear pore complex interacting protein family member A2///nuclear por…
7901314	0.2242	0.0075773	2.8726024	-2.453168	0.26033685
7955110	0.225	0.00761847	2.8703881	-2.457795	0.16880483	DKFZP779L1853	uncharacterized LOC643162
8083463	0.225	0.00762551	2.8700104	-2.458584	0.1771884	C3orf79	chromosome 3 open reading frame 79
7987165	0.225	0.007634	-2.869556	-2.459533	-0.33395687	AVEN	apoptosis and caspase activation inhibitor
7995772	0.225	0.00764272	2.869089	-2.460508	0.20394799	MT4	metallothionein 4
8099815	0.225	0.00765288	2.8685463	-2.461641	0.15273357
8165498	0.225	0.00765758	2.8682949	-2.462166	0.1767787	FAM166A	family with sequence similarity 166 member A
7957649	0.225	0.00767336	-2.8674533	-2.463923	-0.36040195	SNRPF	small nuclear ribonucleoprotein polypeptide F
8118861	0.225	0.00767384	2.8674282	-2.463976	0.16132437
8044154	0.225	0.00767524	2.8673532	-2.464133	0.16737156	CD8B	CD8b molecule
7988033	0.2251	0.00768547	2.8668086	-2.465269	0.12103825	EPB42	erythrocyte membrane protein band 4.2
7980955	0.2264	0.0077396	-2.8639383	-2.47126	-0.27060827	NDUFB1	NADH:ubiquinone oxidoreductase subunit B1
7939900	0.2269	0.00776524	2.8625853	-2.474082	0.17703911	OR4C13	olfactory receptor family 4 subfamily C member 13
8037197	0.2269	0.0077712	2.8622716	-2.474737	0.56455422	CXCL17	C-X-C motif chemokine ligand 17
8031358	0.2269	0.00778866	2.8613531	-2.476652	0.17346402	KIR2DS2///KIR2DL5B///KIR3DL3///KIR2DL5A///KIR3DS1///KIR3DL2///KIR3DL1///KIR2DS5///KIR2DS4///KIR2DS3///KIR2DS1///KIR2DL4///KIR2DL3///KIR2DL2///KIR2DL1///KIR3DS1///KIR3DL2///KIR3DL1///KIR2DS5///KIR2DS3///KIR2DL1	killer cell immunoglobulin like receptor, two Ig domains and short cytoplasmic tail 2///killer cell immunoglobulin like receptor, two Ig domains and long cytoplasmic tail 5B///killer cell immunoglobulin like receptor, three Ig domains and long cytoplasmic tail 3///killer cell immunoglobulin like receptor, two Ig domains and long cytoplasmic tail 5A///killer cell immunoglobulin like receptor, thre…
7938066	0.2269	0.00778962	2.861303	-2.476757	0.22545961	OR56A3	olfactory receptor family 56 subfamily A member 3
7969975	0.2269	0.00781429	2.860009	-2.479455	0.1771597
8166230	0.2269	0.00781523	2.8599597	-2.479558	0.24575447	TXLNG	taxilin gamma
8136971	0.2269	0.00783322	2.8590188	-2.48152	0.12774874	OR2A12	olfactory receptor family 2 subfamily A member 12
8025456	0.2269	0.00783685	2.8588288	-2.481916	0.18528922	OR1M1	olfactory receptor family 1 subfamily M member 1
8068266	0.2269	0.00783857	-2.8587391	-2.482102	-0.3275508	IFNAR1	interferon alpha and beta receptor subunit 1
7938683	0.2269	0.00784105	2.8586098	-2.482372	0.5219215	OR7E37P///MGC72080///OR7E5P///DAPL1///OR7E47P///OR7E12P///OR7E14P	olfactory receptor family 7 subfamily E member 37 pseudogene///MGC72080 pseudogene///olfactory receptor family 7 subfamily E member 5 pseudogene///death associated protein like 1///olfactory receptor family 7 subfamily E member 47 pseudogene///olfactory receptor family 7 subfamily E member 12 pseudogene///olfactory receptor family 7 subfamily E member 14 pseudogene
7909418	0.2269	0.00784804	2.8582447	-2.483133	0.19999068	LOC148696	uncharacterized LOC148696
7963333	0.2269	0.00785149	2.858065	-2.483508	0.13605066	KRT80	keratin 80
7993848	0.2269	0.00785906	2.8576706	-2.48433	0.18533265	OTOA	otoancorin
8059596	0.2274	0.00788669	-2.8562333	-2.487325	-0.19507959	TRIP12	thyroid hormone receptor interactor 12
8075406	0.2289	0.00794672	-2.8531277	-2.493794	-0.26592441	PES1	pescadillo ribosomal biogenesis factor 1
8097236	0.2289	0.00795189	2.8528613	-2.494348	0.0841922	ADAD1	adenosine deaminase domain containing 1
8108251	0.229	0.00797687	2.8515762	-2.497024	0.6344565	NPY6R	neuropeptide Y receptor Y6 (pseudogene)
8045208	0.229	0.00798596	-2.8511095	-2.497995	-0.23173783	POTEF///POTEJ///POTEM///POTEE///POTEKP	POTE ankyrin domain family member F///POTE ankyrin domain family member J///POTE ankyrin domain family member M///POTE ankyrin domain family member E///POTE ankyrin domain family member K, pseudogene
7960544	0.229	0.00799394	2.8507	-2.498848	0.27553908	VAMP1	vesicle associated membrane protein 1
8161737	0.229	0.0080011	2.8503334	-2.499611	0.52825834
8116929	0.229	0.00800405	-2.850182	-2.499926	-0.29965943	RPL15	ribosomal protein L15
8000702	0.229	0.00800587	2.8500892	-2.500119	0.18146866	C16orf54	chromosome 16 open reading frame 54
8162132	0.2291	0.00801742	2.8494982	-2.501349	0.38536426	C9orf153	chromosome 9 open reading frame 153
7960340	0.2292	0.00802694	-2.8490116	-2.502362	-0.39944392	FOXM1	forkhead box M1
8160803	0.2294	0.00804957	2.8478574	-2.504763	0.313899
8053482	0.2294	0.00805133	2.8477678	-2.50495	0.12574317
7944718	0.2307	0.00810712	2.8449365	-2.510838	0.18956398
7940421	0.2307	0.008112	2.8446896	-2.511351	0.13718252	PGA4///PGA3///PGA5	pepsinogen 4, group I (pepsinogen A)///pepsinogen 3, group I (pepsinogen A)///pepsinogen 5, group I (pepsinogen A)
8037053	0.2308	0.00813216	2.8436717	-2.513468	0.6365932	CEACAM7	carcinoembryonic antigen related cell adhesion molecule 7
8134777	0.2308	0.00814011	2.8432705	-2.514302	0.19845002	PVRIG	poliovirus receptor related immunoglobulin domain containing
7961654	0.2308	0.0081415	-2.8432006	-2.514447	-0.46730531	RECQL	RecQ like helicase
7897263	0.2315	0.00817497	2.8415172	-2.517946	0.18790878	RNF207	ring finger protein 207
7967034	0.2319	0.00819519	2.8405037	-2.520051	0.14824411	PLA2G1B	phospholipase A2 group IB
8102643	0.232	0.0082141	-2.8395573	-2.522017	-0.63915493	CCNA2	cyclin A2
8074059	0.232	0.0082169	2.8394175	-2.522308	0.37862803
7914750	0.2323	0.00823487	-2.8385209	-2.52417	-0.24187983	SMIM12	small integral membrane protein 12
7942503	0.2323	0.00824423	-2.8380548	-2.525138	-0.3694807	PPME1	protein phosphatase methylesterase 1
7921516	0.2327	0.00826682	2.8369312	-2.527471	0.13308175	SLAMF9	SLAM family member 9
7937936	0.2328	0.00828478	2.8360399	-2.529322	0.22054879	OR52B3P	olfactory receptor family 52 subfamily B member 3 pseudogene
8054020	0.2328	0.00828694	2.8359327	-2.529544	0.14638992	FAM178B	family with sequence similarity 178 member B
7925743	0.2335	0.00831752	2.8344199	-2.532684	0.17955981	OR2T33///OR2T8///OR2T12	olfactory receptor family 2 subfamily T member 33///olfactory receptor family 2 subfamily T member 8///olfactory receptor family 2 subfamily T member 12
8022245	0.2336	0.00833124	2.833743	-2.534089	0.2878085
8118242	0.2336	0.00834422	2.8331037	-2.535415	0.32139836	LY6G6D	lymphocyte antigen 6 complex, locus G6D
8073328	0.2336	0.00834816	2.8329097	-2.535818	0.1715575
8179716	0.2338	0.008363	2.8321799	-2.537332	0.19379314	CDSN	corneodesmosin
8120300	0.2341	0.00838096	2.8312985	-2.53916	0.08685384	MLIP	muscular LMNA-interacting protein
8095430	0.2341	0.00839619	2.8305524	-2.540708	0.10343217	HTN3	histatin 3
8129390	0.2341	0.00839906	2.8304116	-2.540999	0.94219089
8035868	0.2347	0.00843554	2.8286304	-2.544693	0.11058533	LOC100420587	SHC binding and spindle associated 1 pseudogene
8168794	0.2347	0.00843919	-2.8284524	-2.545062	-0.47762345	CENPI	centromere protein I
8045321	0.2347	0.00844275	-2.8282789	-2.545421	-0.32512429	POTEF///POTEJ///POTEM///POTEE///POTEKP	POTE ankyrin domain family member F///POTE ankyrin domain family member J///POTE ankyrin domain family member M///POTE ankyrin domain family member E///POTE ankyrin domain family member K, pseudogene
8149142	0.2349	0.00845968	2.8274553	-2.547128	0.14862174	DEFA5	defensin alpha 5
8009243	0.2351	0.00848148	2.8263973	-2.549321	0.19057304	MILR1///MILR1	mast cell immunoglobulin like receptor 1///mast cell immunoglobulin like receptor 1
7940070	0.2351	0.00849289	-2.8258443	-2.550467	-0.21943469	C11orf31	chromosome 11 open reading frame 31
8074569	0.2351	0.00850489	2.8252634	-2.55167	0.20192265	GGT2///GGTLC2///GGT3P///GGT1	gamma-glutamyltransferase 2///gamma-glutamyltransferase light chain 2///gamma-glutamyltransferase 3 pseudogene///gamma-glutamyltransferase 1
8021774	0.2351	0.00850559	2.8252296	-2.551741	0.14107471	C18orf65	chromosome 18 open reading frame 65
7931873	0.2351	0.00850766	-2.8251296	-2.551948	-0.28857631	GDI2	GDP dissociation inhibitor 2
8023063	0.2351	0.00851538	-2.8247566	-2.55272	-0.43903403	ATP5A1	ATP synthase, H+ transporting, mitochondrial F1 complex, alpha subunit 1, cardiac muscle
8149907	0.2351	0.00852402	2.8243396	-2.553584	0.1787282	TRIM35	tripartite motif containing 35
7971373	0.2351	0.00853151	2.8239782	-2.554333	0.52446506	TPT1	tumor protein, translationally-controlled 1
7921121	0.2354	0.00855882	-2.8226636	-2.557056	-0.30360351	MRPL24	mitochondrial ribosomal protein L24
7910241	0.2354	0.00857387	-2.8219406	-2.558553	-0.33562113	GUK1	guanylate kinase 1
7981724	0.2354	0.00857629	2.8218245	-2.558793	0.19967474	SCFV///IGLJ3///IGHM///IGHG1///IGHD///C14orf99///IGHV3-48///IGHV3-69-1	single-chain Fv fragment///immunoglobulin lambda joining 3///immunoglobulin heavy constant mu///immunoglobulin heavy constant gamma 1 (G1m marker)///immunoglobulin heavy constant delta///uncharacterized LOC317730///immunoglobulin heavy variable 3-48///immunoglobulin heavy variable 3-69-1 (pseudogene)
7940005	0.2354	0.00859618	2.8208712	-2.560767	0.15834889	P2RX3	purinergic receptor P2X 3
8117334	0.2354	0.00860366	2.8205131	-2.561508	0.32654812	HIST1H4A	histone cluster 1, H4a
7947423	0.2354	0.00860805	2.8203033	-2.561942	0.3109342
8021741	0.2354	0.00861189	2.8201197	-2.562322	0.17084507	CNDP1	carnosine dipeptidase 1
8082250	0.2354	0.00861343	2.820046	-2.562475	0.18493109
8154620	0.2354	0.00862131	2.8196694	-2.563254	0.26097948
8054041	0.2354	0.00862634	2.8194296	-2.56375	0.11955981	TRIM43B///TRIM43	tripartite motif containing 43B///tripartite motif containing 43
8057418	0.2358	0.00865439	2.818093	-2.566516	0.20970602	ZNF385B	zinc finger protein 385B
8088830	0.2358	0.00867497	-2.8171153	-2.568539	-0.30691236	SHQ1	SHQ1, H/ACA ribonucleoprotein assembly factor
8004237	0.2358	0.0086843	-2.8166724	-2.569455	-0.42813609	RNASEK-C17orf49///RNASEK	RNASEK-C17orf49 readthrough///ribonuclease K
8044741	0.2358	0.0086881	2.8164924	-2.569827	0.17360407
7983614	0.2358	0.00868901	2.8164492	-2.569917	0.28731213
8154365	0.2358	0.00869357	2.8162328	-2.570364	0.22443094
7944793	0.2358	0.00869973	2.8159413	-2.570967	0.08964224	OR8D4	olfactory receptor family 8 subfamily D member 4
7978718	0.2362	0.00872939	-2.8145396	-2.573866	-0.56949942	SEC23A	Sec23 homolog A, coat complex II component
8169504	0.2362	0.00873061	2.8144818	-2.573985	0.33953188	SLC6A14	solute carrier family 6 member 14
8042843	0.2366	0.00875304	-2.8134247	-2.576171	-0.26800112	WDR54	WD repeat domain 54
8092165	0.2372	0.00878557	2.8118962	-2.57933	0.53920209	GHSR	growth hormone secretagogue receptor
8081945	0.2376	0.00881201	-2.8106579	-2.581889	-0.30289119	NDUFB4	NADH:ubiquinone oxidoreductase subunit B4
8124484	0.2376	0.00881438	2.8105471	-2.582118	0.22779813	HIST1H2BJ	histone cluster 1, H2bj
8093314	0.2379	0.00883507	-2.8095805	-2.584115	-0.30273127	NDUFB4	NADH:ubiquinone oxidoreductase subunit B4
8114900	0.2383	0.00886385	2.8082398	-2.586884	0.17905845	PPP2R2B	protein phosphatase 2 regulatory subunit Bbeta
7899273	0.2383	0.00886515	-2.8081795	-2.587008	-0.33426894	NUDC	nuclear distribution C, dynein complex regulator
8031495	0.2385	0.00888745	-2.8071435	-2.589148	-0.22103155	NAT14	N-acetyltransferase 14 (putative)
7919243	0.2385	0.00889853	2.8066298	-2.590208	0.16598774	CD160	CD160 molecule
8027819	0.2385	0.00891127	2.8060394	-2.591427	0.21225295	HAMP	hepcidin antimicrobial peptide
8160968	0.2385	0.00891939	-2.8056639	-2.592202	-0.36620001	STOML2	stomatin like 2
7953977	0.2385	0.00891999	2.8056362	-2.59226	0.74339246
7946013	0.2385	0.00893136	2.8051108	-2.593344	0.17115584	OR51G1	olfactory receptor family 51 subfamily G member 1 (gene/pseudogene)
8005200	0.2385	0.008941	-2.804666	-2.594262	-0.45457334	LRRC75A-AS1	LRRC75A antisense RNA 1
8177620	0.2385	0.00894203	2.8046183	-2.594361	0.14551734	CARTPT	CART prepropeptide
8148783	0.2386	0.00895381	2.804075	-2.595482	0.16425246	MROH1	maestro heat like repeat family member 1
8132707	0.2386	0.00897825	2.8029505	-2.597802	0.20257192	LINC00525	long intergenic non-protein coding RNA 525
7956007	0.2386	0.0089864	2.802576	-2.598575	0.24397303	OR10P1	olfactory receptor family 10 subfamily P member 1
7943707	0.2386	0.00899386	2.8022339	-2.59928	0.19358501	SKCG-1	sporadic kidney cancer gene 1
7941822	0.2386	0.00899504	2.8021795	-2.599392	0.13816748	ANKRD13D	ankyrin repeat domain 13D
8035069	0.2386	0.00899645	2.8021147	-2.599526	0.13353977	PGLYRP2	peptidoglycan recognition protein 2
7979927	0.2387	0.00900708	2.8016275	-2.600531	0.1944081	ADAM20	ADAM metallopeptidase domain 20
8160622	0.2388	0.00901902	-2.8010807	-2.601659	-0.24579883	SMU1	DNA replication regulator and spliceosomal factor
8137637	0.2392	0.0090516	2.7995923	-2.604728	0.19330572
8074934	0.2392	0.00905363	2.7994998	-2.604919	0.19499872	VPREB3	pre-B lymphocyte 3
8129454	0.2395	0.00907163	2.7986797	-2.60661	0.24103283
7968232	0.2397	0.00909693	-2.7975297	-2.60898	-0.36616119	SNORD102	small nucleolar RNA, C/D box 102
8111360	0.2397	0.00910723	-2.7970623	-2.609943	-0.16224928	ZFR	zinc finger RNA binding protein
7923426	0.2397	0.00913493	-2.7958083	-2.612527	-0.81981875	UBE2T	ubiquitin conjugating enzyme E2 T
7998585	0.2397	0.00913813	-2.7956633	-2.612826	-0.21489443	MRPS34	mitochondrial ribosomal protein S34
8179504	0.2397	0.00914941	2.7951537	-2.613876	0.33647835	BRD2	bromodomain containing 2
8089729	0.2397	0.0091615	2.7946085	-2.614999	0.14766707	IGSF11	immunoglobulin superfamily member 11
8049667	0.2397	0.00916436	2.7944795	-2.615265	0.13187098	LOC401040	uncharacterized LOC401040
7934451	0.2397	0.00916839	2.7942975	-2.61564	0.29969201	AGAP5///AGAP9///AGAP12P///AGAP6///AGAP11///AGAP4	ArfGAP with GTPase domain, ankyrin repeat and PH domain 5///ArfGAP with GTPase domain, ankyrin repeat and PH domain 9///ArfGAP with GTPase domain, ankyrin repeat and PH domain 12, pseudogene///ArfGAP with GTPase domain, ankyrin repeat and PH domain 6///ArfGAP with GTPase domain, ankyrin repeat and PH domain 11///ArfGAP with GTPase domain, ankyrin repeat and PH domain 4
7917790	0.2397	0.00917947	-2.7937987	-2.616667	-0.29309411
8125775	0.2397	0.00918477	-2.7935604	-2.617158	-0.50940686	UQCC2	ubiquinol-cytochrome c reductase complex assembly factor 2
8042195	0.2397	0.00918485	-2.7935567	-2.617165	-0.32953783	AHSA2	AHA1, activator of heat shock 90kDa protein ATPase homolog 2 (yeast)
7943530	0.2397	0.00918942	2.7933509	-2.617589	0.82534452	GRIA4	glutamate ionotropic receptor AMPA type subunit 4
8161442	0.2397	0.00918957	-2.7933442	-2.617603	-0.29041782	LINC01597///FAM27B	long intergenic non-protein coding RNA 1597///family with sequence similarity 27 member B
7920244	0.2399	0.00920502	2.79265	-2.619033	1.06706115	S100A8	S100 calcium binding protein A8
8029280	0.2402	0.00922295	2.7918462	-2.620688	0.16879884	CD177	CD177 molecule
7933840	0.2417	0.00930222	2.7883081	-2.627969	0.09872126
7979355	0.2417	0.00930884	2.7880138	-2.628575	0.16292298
8108713	0.2417	0.00930905	-2.7880045	-2.628594	-0.22340533	PCDHB8	protocadherin beta 8
7943552	0.2419	0.00932861	-2.7871364	-2.63038	-0.3486721	AASDHPPT	aminoadipate-semialdehyde dehydrogenase-phosphopantetheinyl transferase
8002711	0.2419	0.00933444	-2.7868782	-2.630911	-0.34029888
8089568	0.2419	0.00933945	2.7866562	-2.631368	0.09110744	CD200R1	CD200 receptor 1
7977642	0.2423	0.00937434	2.7851138	-2.634539	0.12072071	RNASE13	ribonuclease A family member 13 (inactive)
7931928	0.2423	0.00938078	2.7848296	-2.635124	0.56467299
8018673	0.2423	0.00938138	2.784803	-2.635178	0.21927251	QRICH2	glutamine rich 2
7922737	0.2423	0.00939163	2.7843512	-2.636107	0.08893618	SHCBP1L	SHC binding and spindle associated 1 like
7955981	0.2426	0.00941012	2.7835374	-2.63778	0.10562681	OR9K2	olfactory receptor family 9 subfamily K member 2
8118580	0.2427	0.00942393	2.7829307	-2.639027	0.33984126	BRD2	bromodomain containing 2
8146703	0.2429	0.00944986	2.7817934	-2.641364	0.11695697	C8orf46	chromosome 8 open reading frame 46
7987634	0.2429	0.00945881	2.7814014	-2.64217	0.16555858
8142747	0.2429	0.00946083	2.7813131	-2.642351	0.14440741	PAX4	paired box 4
8011009	0.2429	0.00946502	2.7811299	-2.642728	0.14619987
7980344	0.2433	0.00948829	2.7801131	-2.644817	0.14918532	ZDHHC22	zinc finger DHHC-type containing 22
8090152	0.2435	0.00950611	2.7793363	-2.646412	0.10093191	ROPN1B///ROPN1	rhophilin associated tail protein 1B///rhophilin associated tail protein 1
8043426	0.2439	0.00955095	2.7773876	-2.650414	0.24617097
8020349	0.2439	0.00958938	2.775724	-2.653829	0.60336141
8055978	0.2439	0.00958948	2.7757199	-2.653837	0.40661532	LOC100421561///FAM133CP///FAM133DP///FAM133B	family with sequence similarity 133 member B pseudogene///family with sequence similarity 133, member A pseudogene///family with sequence similarity 133, member A pseudogene///family with sequence similarity 133 member B
8065868	0.2439	0.00958952	-2.7757182	-2.653841	-0.28591035	EIF6	eukaryotic translation initiation factor 6
8175629	0.2439	0.00960383	2.7751001	-2.655109	0.12729864	MAGEA11	MAGE family member A11
8043602	0.2439	0.00962144	-2.7743411	-2.656667	-0.46572406	NCAPH	non-SMC condensin I complex subunit H
8006019	0.2439	0.0096339	2.773805	-2.657767	0.56829328	CRYBA1	crystallin beta A1
8116734	0.2439	0.00963833	2.7736142	-2.658158	0.13621343	LY86	lymphocyte antigen 86
7908097	0.2439	0.00964944	2.7731368	-2.659137	0.23967852	SMG7	SMG7, nonsense mediated mRNA decay factor
8078260	0.2439	0.00966858	2.7723154	-2.660822	0.28799603
8007745	0.2439	0.00968243	2.7717222	-2.662039	0.481493	HEXIM1	hexamethylene bisacetamide inducible 1
7908147	0.2439	0.00968313	-2.7716923	-2.6621	-0.2197411	TSEN15	tRNA splicing endonuclease subunit 15
8037298	0.2439	0.00968367	2.7716691	-2.662148	0.30524466	CD177	CD177 molecule
8000603	0.2439	0.00969938	-2.7709973	-2.663526	-0.30196763	TUFM	Tu translation elongation factor, mitochondrial
8068145	0.2439	0.00970729	2.770659	-2.664219	0.15755466	KRTAP6-3	keratin associated protein 6-3
8165064	0.2439	0.00971037	-2.7705276	-2.664489	-0.22907779	UBAC1	UBA domain containing 1
8143575	0.2439	0.00971242	2.77044	-2.664668	0.18138297	EPHA1	EPH receptor A1
7947245	0.2439	0.00971318	2.7704078	-2.664734	0.24959746	HSP90AA2P	heat shock protein 90 alpha family class A member 2, pseudogene
7909624	0.2439	0.00971357	2.7703909	-2.664769	0.34981349	FAM71A	family with sequence similarity 71 member A
7908863	0.2439	0.00973019	2.7696821	-2.666222	0.16126106	MGAT4EP	MGAT4 family member E, pseudogene
7946113	0.2439	0.00973841	2.7693318	-2.66694	0.11305318	OR56A5	olfactory receptor family 56 subfamily A member 5
7972367	0.2439	0.00974622	2.7689996	-2.667621	0.25761967
7938010	0.2439	0.00974684	2.768973	-2.667676	0.25263855	OR52B6	olfactory receptor family 52 subfamily B member 6
7988350	0.2439	0.00975269	2.7687243	-2.668185	0.22648927	DUOX2	dual oxidase 2
8097928	0.2439	0.00975818	2.7684912	-2.668663	0.14612244	RBM46	RNA binding motif protein 46
8098762	0.2439	0.00976961	-2.7680057	-2.669658	-0.29499065	ATP5I	ATP synthase, H+ transporting, mitochondrial Fo complex subunit E
7985472	0.2439	0.00978708	2.7672646	-2.671177	0.30672769	LOC102724093///GOLGA6L10///GOLGA6L4///GOLGA6L17P///GOLGA6L9///GOLGA6L5P	golgin subfamily A member 6-like protein 4///golgin A6 family-like 10///golgin A6 family-like 4///golgin A6 family-like 17, pseudogene///golgin A6 family-like 9///golgin A6 family-like 5, pseudogene
8042574	0.2439	0.00979083	2.7671056	-2.671503	0.46213459	OR7E37P///MGC72080///OR7E5P///DAPL1///OR7E47P///OR7E12P///OR7E14P	olfactory receptor family 7 subfamily E member 37 pseudogene///MGC72080 pseudogene///olfactory receptor family 7 subfamily E member 5 pseudogene///death associated protein like 1///olfactory receptor family 7 subfamily E member 47 pseudogene///olfactory receptor family 7 subfamily E member 12 pseudogene///olfactory receptor family 7 subfamily E member 14 pseudogene
7907986	0.2439	0.00981313	2.7661618	-2.673436	0.07858993	RGSL1	regulator of G-protein signaling like 1
8039829	0.2439	0.00983404	2.7652787	-2.675245	0.13728307	1060P11.3///KIR2DS2///KIR2DL5B///KIR3DL3///KIR2DL5A///KIR3DS1///KIR3DL2///KIR3DL1///KIR2DS5///KIR2DS4///KIR2DS3///KIR2DS1///KIR2DL4///KIR2DL3///KIR2DL2///KIR2DL1///KIR3DS1///KIR3DL2///KIR3DL1///KIR2DS5///KIR2DS3///KIR2DL1	killer cell immunoglobulin-like receptor, three domains, pseudogene///killer cell immunoglobulin like receptor, two Ig domains and short cytoplasmic tail 2///killer cell immunoglobulin like receptor, two Ig domains and long cytoplasmic tail 5B///killer cell immunoglobulin like receptor, three Ig domains and long cytoplasmic tail 3///killer cell immunoglobulin like receptor, two Ig domains and lon…
8106827	0.2439	0.00983836	2.7650963	-2.675619	0.3076077	ADGRV1	adhesion G protein-coupled receptor V1
7919436	0.2439	0.00984323	-2.7648909	-2.676039	-0.09563754	PPIAL4C///PPIAL4A///PPIAL4G///PPIA	peptidylprolyl isomerase A like 4C///peptidylprolyl isomerase A like 4A///peptidylprolyl isomerase A like 4G///peptidylprolyl isomerase A
8082560	0.2439	0.00984584	2.764781	-2.676265	0.18576309	H1FOO	H1 histone family member O, oocyte specific
7906764	0.2439	0.00985054	2.764583	-2.67667	0.8939271	HSPA6	heat shock protein family A (Hsp70) member 6
7944262	0.2439	0.00985055	2.7645825	-2.676671	0.34005502	KMT2A	lysine methyltransferase 2A
8009176	0.2439	0.00985307	-2.7644762	-2.676889	-0.21604408	TACO1	translational activator of cytochrome c oxidase I
8037272	0.2439	0.00985563	2.7643687	-2.677109	0.10008613	PSG10P///PSG8///PSG11///PSG9///PSG7///PSG6///PSG5///PSG4///PSG3///PSG2///PSG1	pregnancy specific beta-1-glycoprotein 10, pseudogene///pregnancy specific beta-1-glycoprotein 8///pregnancy specific beta-1-glycoprotein 11///pregnancy specific beta-1-glycoprotein 9///pregnancy specific beta-1-glycoprotein 7 (gene/pseudogene)///pregnancy specific beta-1-glycoprotein 6///pregnancy specific beta-1-glycoprotein 5///pregnancy specific beta-1-glycoprotein 4///pregnancy specific beta…
7973448	0.2439	0.00985695	-2.7643131	-2.677223	-0.30077235	DHRS4L1///DHRS4L2///DHRS4	dehydrogenase/reductase 4 like 1///dehydrogenase/reductase 4 like 2///dehydrogenase/reductase 4
7908347	0.2439	0.00986446	2.7639969	-2.67787	0.56173372	OCLM	oculomedin
8050278	0.2439	0.00988281	-2.7632257	-2.67945	-0.30251674	PDIA6	protein disulfide isomerase family A member 6
8159959	0.2439	0.00990024	-2.7624939	-2.680948	-0.32373834
8056568	0.2439	0.0099064	2.7622358	-2.681476	0.1711251
8081298	0.2439	0.00991157	2.7620191	-2.68192	0.09046274	ADGRG7	adhesion G protein-coupled receptor G7
8088174	0.2439	0.00992159	2.7615999	-2.682778	0.13902748	LRTM1	leucine rich repeats and transmembrane domains 1
7963739	0.2439	0.0099236	2.7615159	-2.68295	0.13050351
7923850	0.2439	0.0099264	2.7613985	-2.68319	0.20456282	SLC26A9	solute carrier family 26 member 9
7912252	0.2439	0.00992688	2.7613786	-2.683231	0.17637061
7980889	0.2439	0.00993118	2.7611986	-2.683599	0.22089404
8068399	0.2439	0.00995082	2.7603783	-2.685278	0.12771566
8160581	0.2439	0.00995613	2.7601568	-2.685731	0.33518951	TOPORS	TOP1 binding arginine/serine rich protein
8087790	0.2439	0.00995803	-2.7600776	-2.685893	-0.1938127	RRP9	ribosomal RNA processing 9, small subunit (SSU) processome component, homolog (yeast)
7909144	0.244	0.00997064	2.7595521	-2.686968	0.28183265	LOC284581	uncharacterized LOC284581
7994683	0.244	0.00998362	-2.7590117	-2.688074	-0.19374327	TMEM219	transmembrane protein 219
7948115	0.244	0.00998757	2.7588476	-2.68841	0.11517665	OR5F1	olfactory receptor family 5 subfamily F member 1
8110123	0.244	0.01000002	2.7583298	-2.689469	0.11893999	FAM153C///FAM153A///FAM153B	family with sequence similarity 153, member C///family with sequence similarity 153 member A///family with sequence similarity 153 member B
7939922	0.244	0.01000435	2.75815	-2.689837	0.15959488
7948606	0.2442	0.01002356	-2.7573531	-2.691466	-0.26264525	TMEM258	transmembrane protein 258
8132642	0.2443	0.01003862	-2.7567297	-2.692741	-0.17335304	PPIA	peptidylprolyl isomerase A
8166571	0.2443	0.01004265	2.7565629	-2.693082	0.16527926	MAGEB6	MAGE family member B6
8098758	0.2454	0.01009809	2.7542749	-2.69776	0.35627808	ZNF721	zinc finger protein 721
7902700	0.2454	0.01010683	2.7539154	-2.698494	0.61787184
8177092	0.2456	0.01012812	2.7530406	-2.700282	0.14916426
8042337	0.2456	0.0101331	-2.7528365	-2.700699	-0.19330649	ACTR2	ARP2 actin related protein 2 homolog
7920205	0.2456	0.01014224	2.7524615	-2.701465	0.8576372	SPRR2A	small proline rich protein 2A
7975457	0.2458	0.01015626	2.7518873	-2.702638	0.38622348
8135827	0.246	0.01017514	2.7511152	-2.704216	0.08936439	HYAL4	hyaluronoglucosaminidase 4
8025011	0.2461	0.01018633	2.7506582	-2.705149	0.10669932	ACSBG2	acyl-CoA synthetase bubblegum family member 2
8075600	0.2467	0.01021875	2.7493364	-2.707848	0.08874134	BPIFC	BPI fold containing family C
8041886	0.2468	0.01023372	2.7487276	-2.709091	0.1761348
8168146	0.2474	0.01027472	-2.747064	-2.712487	-0.67729034	KIF4A	kinesin family member 4A
8096538	0.2474	0.01028201	-2.7467688	-2.71309	-0.46895916	RAP1GDS1	Rap1 GTPase-GDP dissociation stimulator 1
7981385	0.2474	0.01028696	2.7465687	-2.713498	0.54075476
8123717	0.2474	0.01029205	-2.746363	-2.713918	-0.36795753	RPP40	ribonuclease P/MRP subunit p40
7948534	0.2474	0.01030018	-2.7460343	-2.714589	-0.29023053	DDB1	damage specific DNA binding protein 1
8163972	0.2475	0.01033068	-2.7448036	-2.7171	-0.32426643	RC3H2	ring finger and CCCH-type domains 2
8136790	0.2475	0.01033114	2.7447851	-2.717137	0.18782181	PRSS2///PRSS3P2///PRSS2	protease, serine 2///protease, serine 3 pseudogene 2///protease, serine 2
8111922	0.2475	0.01033933	-2.7444552	-2.71781	-0.21562138	LOC648987	uncharacterized LOC648987
8170794	0.2475	0.01034169	2.7443601	-2.718004	0.17702012	AVPR2	arginine vasopressin receptor 2
8108470	0.2477	0.01035966	2.7436377	-2.719478	0.25265338
7982574	0.2484	0.01040903	-2.7416579	-2.723515	-0.2882133	FAM98B	family with sequence similarity 98 member B
7977127	0.2484	0.01041845	-2.7412813	-2.724283	-0.33089054	KLC1	kinesin light chain 1
8065555	0.2484	0.01042226	2.741129	-2.724593	0.1091197	DEFB119	defensin beta 119
8124859	0.2484	0.01043003	2.7408188	-2.725225	0.18412131	C6orf15	chromosome 6 open reading frame 15
8060063	0.2484	0.01043733	-2.7405275	-2.725819	-0.1634728	NDUFA10	NADH:ubiquinone oxidoreductase subunit A10
8148619	0.2484	0.01043757	2.7405178	-2.725839	0.11750292
8005659	0.249	0.01047496	2.7390283	-2.728874	0.10740537	LOC100131943	uncharacterized LOC100131943
8147371	0.2492	0.01048976	2.73844	-2.730073	0.23717488
8156132	0.2493	0.01050542	2.7378187	-2.731339	0.16562136
8169240	0.2494	0.01052386	-2.7370876	-2.732828	-0.62810799	PRPS1	phosphoribosyl pyrophosphate synthetase 1
8031586	0.2494	0.01052827	2.7369132	-2.733183	0.12351304	NLRP8	NLR family pyrin domain containing 8
8141922	0.2494	0.01053233	2.7367525	-2.733511	0.14299056	SLC26A5	solute carrier family 26 member 5
7939738	0.2496	0.0105519	-2.7359787	-2.735087	-0.24737854	DDB2	damage specific DNA binding protein 2
7923534	0.2505	0.01060267	2.733978	-2.73916	0.18614282	MYBPH	myosin binding protein H
7967698	0.2505	0.01060554	-2.7338651	-2.73939	-0.26351125
7971602	0.2508	0.01062981	-2.7329119	-2.74133	-0.34650075	RCBTB1	RCC1 and BTB domain containing protein 1
8063014	0.2509	0.0106449	2.7323206	-2.742533	0.16589731	WFDC13	WAP four-disulfide core domain 13
7992071	0.2509	0.01064866	2.7321731	-2.742834	0.14896659	MSLN	mesothelin
8128079	0.251	0.01066357	2.7315895	-2.744021	0.43106077	SRSF12	serine and arginine rich splicing factor 12
8144683	0.2517	0.01071525	2.7295732	-2.748123	0.16780259
7932069	0.2517	0.01071761	-2.7294812	-2.74831	-0.37273214	NUDT5	nudix hydrolase 5
8132515	0.2517	0.01071867	-2.7294397	-2.748394	-0.37971996	BLVRA	biliverdin reductase A
7948433	0.2517	0.01072995	2.729001	-2.749286	0.25591424	GIF	gastric intrinsic factor
7912968	0.2517	0.01074282	2.7285007	-2.750304	0.15961879	TAS1R2	taste 1 receptor member 2
8018189	0.2517	0.01075367	2.7280797	-2.75116	0.22370407	CD300E	CD300e molecule
7998414	0.2517	0.01076192	2.7277597	-2.75181	0.14983266
7951679	0.2517	0.01077974	-2.727069	-2.753215	-0.29657633	TIMM8B	translocase of inner mitochondrial membrane 8 homolog B
8117718	0.2517	0.01078212	2.7269771	-2.753401	0.2022932	OR2J3	olfactory receptor family 2 subfamily J member 3
7932608	0.2517	0.01078699	2.7267886	-2.753784	0.10755569
7936028	0.2517	0.01079214	-2.7265894	-2.754189	-0.50796149	ACTR1A	ARP1 actin-related protein 1 homolog A, centractin alpha
8149245	0.252	0.01081606	2.7256651	-2.756068	0.57925284	DEFB109P1B///DEFB109P1	defensin beta 109 pseudogene 1B///defensin beta 109 pseudogene 1
8058912	0.252	0.0108208	2.7254823	-2.756439	0.39688974
8063043	0.2521	0.01083387	-2.7249784	-2.757463	-0.40580415	UBE2C	ubiquitin conjugating enzyme E2 C
7903369	0.253	0.01088128	-2.7231548	-2.761168	-0.32357914	SLC30A7	solute carrier family 30 member 7
8070791	0.2531	0.01089626	2.7225806	-2.762334	0.16031804	KRTAP12-2	keratin associated protein 12-2
8151052	0.2533	0.01091074	2.7220257	-2.763461	0.37808772
8047215	0.2537	0.01095391	2.7203761	-2.766811	0.32749274
8082406	0.2537	0.01096089	2.7201101	-2.767351	0.3238998
8022902	0.2537	0.01096553	-2.7199332	-2.76771	-0.35969537	INO80C	INO80 complex subunit C
7980142	0.2537	0.01097271	2.7196596	-2.768265	0.14615051	SYNDIG1L	synapse differentiation inducing 1 like
8043218	0.2537	0.01097315	-2.7196428	-2.768299	-0.26985281	USP39	ubiquitin specific peptidase 39
7937882	0.2553	0.01105324	2.7166034	-2.774466	0.20185391	ART1	ADP-ribosyltransferase 1
8066212	0.2553	0.01105985	2.7163538	-2.774973	0.33040827
8129604	0.2554	0.01107496	2.715783	-2.77613	0.12590318	TAAR5	trace amine associated receptor 5
8115074	0.2556	0.0110914	-2.7151629	-2.777388	-0.46923487
8018343	0.2557	0.01110676	-2.714584	-2.778562	-0.17098016	MIF4GD	MIF4G domain containing
8031984	0.2558	0.01111813	2.7141561	-2.779429	0.14790958	FAM138E///FAM138D///FAM138C///FAM138B///FAM138A///FAM138F	family with sequence similarity 138 member E///family with sequence similarity 138 member D///family with sequence similarity 138 member C///family with sequence similarity 138 member B///family with sequence similarity 138 member A///family with sequence similarity 138 member F
7984635	0.2559	0.01113863	2.7133858	-2.780991	0.10173321	TMEM202	transmembrane protein 202
8021603	0.2559	0.0111429	2.7132253	-2.781316	0.11327487	SERPINB13	serpin family B member 13
7985562	0.2561	0.01115733	2.7126842	-2.782413	0.31754515	LOC102724093///GOLGA6L10///GOLGA6L4///GOLGA6L17P///GOLGA6L9///GOLGA6L5P	golgin subfamily A member 6-like protein 4///golgin A6 family-like 10///golgin A6 family-like 4///golgin A6 family-like 17, pseudogene///golgin A6 family-like 9///golgin A6 family-like 5, pseudogene
8052667	0.2567	0.01119746	2.711182	-2.785457	0.3005613
7934442	0.2567	0.01120265	2.7109883	-2.78585	0.14745542	SYNPO2L	synaptopodin 2 like
8120088	0.2567	0.01121375	2.710574	-2.786689	0.1517096	MEP1A	meprin A subunit alpha
8178439	0.2572	0.01124474	2.7094189	-2.789029	0.18316476	C6orf15	chromosome 6 open reading frame 15
8043036	0.2573	0.01125586	-2.7090054	-2.789867	-0.53519916	LOC1720///DHFR	dihydrofolate reductase pseudogene///dihydrofolate reductase
7898371	0.2576	0.01127909	2.7081424	-2.791615	0.14903044	FAM231A///LOC388692	family with sequence similarity 231 member A///uncharacterized LOC388692
8055474	0.2577	0.0112916	2.7076785	-2.792554	0.2286845
8119396	0.258	0.01131961	2.7066412	-2.794654	0.15326871	TSPO2	translocator protein 2
8116983	0.258	0.01132473	2.7064517	-2.795038	0.89974954	CD83	CD83 molecule
8138997	0.2582	0.01134941	2.7055404	-2.796882	0.20715819	TBX20	T-box 20
8073311	0.2582	0.01136281	-2.7050459	-2.797883	-0.33088882	XPNPEP3	X-prolyl aminopeptidase 3
7992021	0.2582	0.01136411	-2.7049981	-2.79798	-0.2383522	STUB1	STIP1 homology and U-box containing protein 1
7976263	0.2582	0.01139655	2.7038041	-2.800396	0.11941289	SLC24A4	solute carrier family 24 member 4
7925504	0.2582	0.0114038	2.7035378	-2.800934	0.13813378	MAP1LC3C	microtubule associated protein 1 light chain 3 gamma
8114489	0.2582	0.01141407	2.7031608	-2.801697	0.40915827
7971866	0.2582	0.01141782	-2.7030232	-2.801975	-0.65811125	DIAPH3	diaphanous related formin 3
7961604	0.2582	0.01142776	2.7026585	-2.802713	0.09689553	PLCZ1	phospholipase C zeta 1
7995629	0.2582	0.01143639	2.7023424	-2.803352	0.42484843
8056572	0.2582	0.0114364	-2.702342	-2.803353	-0.78012791	SPC25	SPC25, NDC80 kinetochore complex component
8162729	0.2582	0.01143925	2.7022375	-2.803565	0.17940909	TRIM14	tripartite motif containing 14
8147038	0.2582	0.01144043	2.7021944	-2.803652	0.10910092
8074251	0.2582	0.01145208	-2.7017678	-2.804515	-0.32414478	ATP6V1E1	ATPase H+ transporting V1 subunit E1
8144392	0.2584	0.01146774	2.7011951	-2.805673	0.57542808	DEFB109P1B///DEFB109P1	defensin beta 109 pseudogene 1B///defensin beta 109 pseudogene 1
8074615	0.2584	0.01149087	2.700351	-2.807379	0.14411897
8179713	0.2584	0.01151123	2.6996088	-2.80888	0.18842981	C6orf15	chromosome 6 open reading frame 15
7907308	0.2584	0.01151179	2.6995884	-2.808921	0.55209759
8111199	0.2584	0.01151513	2.6994669	-2.809167	0.20872957
7950016	0.2584	0.01151926	-2.6993166	-2.809471	-0.32310958	ORAOV1	oral cancer overexpressed 1
8144226	0.2584	0.01152171	2.6992275	-2.809651	0.3333109
8030881	0.2584	0.01154678	-2.6983164	-2.811492	-0.4218261	PPP2R1A	protein phosphatase 2 scaffold subunit Aalpha
8026698	0.2584	0.01155453	-2.6980348	-2.812061	-0.34139461	BABAM1///BABAM1	BRISC and BRCA1 A complex member 1///BRISC and BRCA1 A complex member 1
8003601	0.2584	0.01156437	2.697678	-2.812782	0.17304282	C16orf54	chromosome 16 open reading frame 54
8073345	0.2584	0.01156884	2.697516	-2.813109	0.19750511	EP300	E1A binding protein p300
7946326	0.2584	0.01156932	2.6974987	-2.813144	0.1108722	OR5P3	olfactory receptor family 5 subfamily P member 3
8043564	0.2584	0.01158146	-2.6970588	-2.814033	-0.33417564	FAHD2A	fumarylacetoacetate hydrolase domain containing 2A
8039533	0.2584	0.01160115	2.6963464	-2.815472	0.16452351	NLRP9	NLR family pyrin domain containing 9
8132070	0.2584	0.01160425	-2.6962345	-2.815698	-0.35548835	GARS	glycyl-tRNA synthetase
7923885	0.2584	0.01160633	2.6961594	-2.81585	0.14357065	C1orf147	chromosome 1 open reading frame 147
7945033	0.2586	0.01162472	2.6954952	-2.817192	0.10717257	PATE1	prostate and testis expressed 1
8088172	0.2587	0.01163579	2.6950959	-2.817998	0.17104822
8125859	0.2589	0.01166124	-2.6941796	-2.819848	-0.2325129	TAF11	TATA-box binding protein associated factor 11
7982507	0.2589	0.01166317	-2.6941103	-2.819988	-0.33803046	EMC4///EMC4	ER membrane protein complex subunit 4///ER membrane protein complex subunit 4
8036072	0.2589	0.01167475	2.6936937	-2.820829	0.22248454	KRTDAP	keratinocyte differentiation associated protein
7959164	0.2591	0.01169156	-2.6930902	-2.822048	-0.27902438	DYNLL1	dynein light chain LC8-type 1
8062409	0.2594	0.01171464	-2.6922625	-2.823719	-0.31079231	CTNNBL1	catenin beta like 1
7900603	0.2597	0.01174609	2.6911373	-2.825989	0.14548468	LOC100129924	uncharacterized LOC100129924
8069156	0.2597	0.01175211	2.6909223	-2.826423	0.20282388	KRTAP10-11	keratin associated protein 10-11
8038861	0.2597	0.01175315	2.6908852	-2.826498	0.15567967	SIGLEC6	sialic acid binding Ig like lectin 6
8029551	0.26	0.01177739	2.6900204	-2.828243	0.16630376	APOC4-APOC2///APOC2	APOC4-APOC2 readthrough (NMD candidate)///apolipoprotein C2
8124998	0.26	0.01178608	2.6897107	-2.828868	0.15130855	GPANK1	G-patch domain and ankyrin repeats 1
8061167	0.2602	0.01180378	2.6890807	-2.830138	0.16171622	LINC00851	long intergenic non-protein coding RNA 851
7935251	0.2604	0.01184933	-2.6874633	-2.8334	-0.29552822	TCTN3	tectonic family member 3
8089986	0.2604	0.01185282	2.6873398	-2.833649	0.1169402
8038770	0.2604	0.01187429	2.6865796	-2.835182	0.16599428	KLK14	kallikrein related peptidase 14
7948330	0.2604	0.0118819	2.6863106	-2.835724	0.1570609	OR5B21	olfactory receptor family 5 subfamily B member 21
8023191	0.2604	0.01188638	-2.6861523	-2.836043	-0.66638074	SMAD2	SMAD family member 2
8019231	0.2604	0.01190035	2.6856588	-2.837038	0.22243667	PDE6G	phosphodiesterase 6G
8178686	0.2604	0.01190124	-2.6856274	-2.837101	-0.26791793	NELFE	negative elongation factor complex member E
7979862	0.2604	0.01190588	2.6854636	-2.837431	0.43670339
8008049	0.2604	0.0119064	2.6854453	-2.837468	0.14242279
7944341	0.2604	0.01193066	2.6845902	-2.839191	0.17633281	UPK2	uroplakin 2
8032480	0.2604	0.01193071	-2.6845885	-2.839195	-0.46310731	LSM7	LSM7 homolog, U6 small nuclear RNA and mRNA degradation associated
8105504	0.2604	0.01193279	2.6845152	-2.839343	0.4050325	LOC100421561///FAM133CP///FAM133DP///FAM133B	family with sequence similarity 133 member B pseudogene///family with sequence similarity 133, member A pseudogene///family with sequence similarity 133, member A pseudogene///family with sequence similarity 133 member B
7902225	0.2604	0.01193283	2.6845136	-2.839346	0.06749122
7922823	0.2606	0.01195116	-2.6838687	-2.840645	-0.30909473	EDEM3	ER degradation enhancing alpha-mannosidase like protein 3
7973327	0.261	0.01198004	-2.6828544	-2.842689	-0.21983549	MRPL52	mitochondrial ribosomal protein L52
8160682	0.2613	0.0120092	-2.6818327	-2.844747	-0.19997571	NOL6	nucleolar protein 6
8137802	0.2613	0.01201046	2.6817888	-2.844835	0.17612294	LOC401296	uncharacterized LOC401296
7978103	0.2613	0.01201987	2.6814593	-2.845499	0.12996239	LINC00596	long intergenic non-protein coding RNA 596
8109475	0.2617	0.0120474	-2.6804976	-2.847435	-0.39801435	MRPL22	mitochondrial ribosomal protein L22
7912162	0.262	0.01207271	2.6796154	-2.849211	0.21084396
7925741	0.2623	0.01209198	2.6789445	-2.850562	0.16002069	OR2T33///OR2T8///OR2T12	olfactory receptor family 2 subfamily T member 33///olfactory receptor family 2 subfamily T member 8///olfactory receptor family 2 subfamily T member 12
8179848	0.2632	0.01214822	2.676993	-2.854489	0.42035534	HSPA1L	heat shock protein family A (Hsp70) member 1 like
8157016	0.2632	0.01215925	2.6766111	-2.855257	0.15209749	OR13D1	olfactory receptor family 13 subfamily D member 1
8034297	0.2632	0.01216316	2.6764758	-2.855529	0.1288401
7945648	0.2633	0.0121752	2.6760598	-2.856366	0.22830671	KRTAP5-2	keratin associated protein 5-2
8021183	0.2633	0.01218831	-2.6756067	-2.857277	-0.54470668	SCARNA17	small Cajal body-specific RNA 17
7942783	0.264	0.01222835	-2.6742269	-2.860052	-0.29022887	AAMDC	adipogenesis associated Mth938 domain containing
7929750	0.2641	0.01226282	-2.6730421	-2.862434	-0.28355154	ENTPD7	ectonucleoside triphosphate diphosphohydrolase 7
8062603	0.2641	0.01227725	2.6725471	-2.863429	0.2508896	TOP1	topoisomerase (DNA) I
8026483	0.2641	0.01227743	2.6725408	-2.863442	0.19312594	OR10H2	olfactory receptor family 10 subfamily H member 2
8074878	0.2641	0.01227987	-2.672457	-2.86361	-0.18678047
8124327	0.2641	0.01228477	2.6722893	-2.863948	0.24327405
8045537	0.2641	0.01228897	2.6721451	-2.864237	0.14793311
7933574	0.2645	0.0123199	2.6710867	-2.866364	0.30197259	AGAP5///AGAP9///AGAP12P///AGAP6///AGAP11///AGAP4	ArfGAP with GTPase domain, ankyrin repeat and PH domain 5///ArfGAP with GTPase domain, ankyrin repeat and PH domain 9///ArfGAP with GTPase domain, ankyrin repeat and PH domain 12, pseudogene///ArfGAP with GTPase domain, ankyrin repeat and PH domain 6///ArfGAP with GTPase domain, ankyrin repeat and PH domain 11///ArfGAP with GTPase domain, ankyrin repeat and PH domain 4
7905374	0.2645	0.01232983	-2.6707477	-2.867046	-0.26380202	PSMD4	proteasome 26S subunit, non-ATPase 4
8125204	0.2645	0.0123385	-2.6704517	-2.86764	-0.26801324	NELFE	negative elongation factor complex member E
8178650	0.2645	0.0123504	2.6700456	-2.868456	0.42094277	HSPA1L	heat shock protein family A (Hsp70) member 1 like
8075059	0.2645	0.01235432	2.669912	-2.868724	0.15599572
8179913	0.2648	0.01237589	-2.6691772	-2.8702	-0.26761548	NELFE	negative elongation factor complex member E
8111331	0.2648	0.01239019	-2.6686908	-2.871178	-0.19603123	GOLPH3	golgi phosphoprotein 3
8117128	0.2648	0.01239691	-2.6684624	-2.871636	-0.29303035	E2F3	E2F transcription factor 3
8136140	0.265	0.01243532	-2.6671593	-2.874253	-0.20355169	NRF1	nuclear respiratory factor 1
7909102	0.265	0.0124362	-2.6671293	-2.874313	-0.2975504
8161384	0.265	0.01244101	2.6669665	-2.87464	0.51385833	LOC102725104///LOC101059935///ANKRD20A8P	putative ankyrin repeat domain-containing protein 20A12 pseudogene///ankyrin repeat domain-containing protein 18A-like///ankyrin repeat domain 20 family member A8, pseudogene
8097011	0.265	0.0124476	2.6667435	-2.875088	0.47935154
7908779	0.265	0.01246163	-2.6662689	-2.87604	-0.27569936	RNPEP	arginyl aminopeptidase
7934779	0.265	0.01246775	2.6660619	-2.876456	0.17751312	LRIT2	leucine rich repeat, Ig-like and transmembrane domains 2
8158022	0.265	0.01248184	2.6655859	-2.877411	0.17193433	ZNF79	zinc finger protein 79
8106999	0.265	0.01249737	2.6650618	-2.878463	0.17440932	LINC01554	long intergenic non-protein coding RNA 1554
8155414	0.265	0.01250392	2.664841	-2.878906	0.51640291	LOC102725104///LOC101059935///ANKRD20A8P	putative ankyrin repeat domain-containing protein 20A12 pseudogene///ankyrin repeat domain-containing protein 18A-like///ankyrin repeat domain 20 family member A8, pseudogene
7901601	0.265	0.01250476	-2.6648126	-2.878963	-0.27096376	MRPL37	mitochondrial ribosomal protein L37
8146216	0.265	0.01250718	-2.6647312	-2.879127	-0.41138827	VDAC3///VDAC3	voltage dependent anion channel 3///voltage dependent anion channel 3
8158684	0.2656	0.01255492	2.6631252	-2.882349	0.59718629
8167895	0.2656	0.0125562	2.663082	-2.882435	0.14852392	FOXR2	forkhead box R2
7986598	0.266	0.01258284	2.6621883	-2.884228	0.13868115	GOLGA6L6///GOLGA6L22///GOLGA6L1	golgin A6 family-like 6///golgin A6 family-like 22///golgin A6 family-like 1
8087852	0.266	0.01260036	2.6616017	-2.885404	0.16249521	TLR9	toll like receptor 9
8177269	0.266	0.01260316	2.661508	-2.885592	0.19851402	ERVH-6	endogenous retrovirus group H member 6
8060379	0.266	0.01261046	-2.6612638	-2.886082	-0.32839281	PSMF1	proteasome inhibitor subunit 1
7920799	0.2664	0.01264504	2.6601088	-2.888398	0.22593508	YY1AP1	YY1 associated protein 1
8002937	0.2664	0.01264811	2.6600063	-2.888603	0.23208075
8015240	0.2664	0.01265634	2.659732	-2.889153	0.18597805	KRTAP4-3	keratin associated protein 4-3
7965565	0.2668	0.01269253	2.6585274	-2.891567	0.36613259	USP44	ubiquitin specific peptidase 44
7981911	0.2668	0.01269974	2.6582878	-2.892048	0.1818093	MKRN3	makorin ring finger protein 3
7946067	0.2668	0.01271007	2.6579449	-2.892735	0.17857064	OR51B4	olfactory receptor family 51 subfamily B member 4
8086961	0.2668	0.01271829	2.6576719	-2.893282	0.14278845	PFKFB4	6-phosphofructo-2-kinase/fructose-2,6-biphosphatase 4
7979743	0.2668	0.01272535	-2.6574376	-2.893751	-0.28413832	RDH11	retinol dehydrogenase 11 (all-trans/9-cis/11-cis)
8175330	0.2673	0.01279687	2.6550721	-2.89849	0.18876371
7915504	0.2673	0.01279751	-2.655051	-2.898532	-0.51228589	ELOVL1	ELOVL fatty acid elongase 1
8058518	0.2673	0.01280112	2.6549321	-2.89877	0.26489592
7972665	0.2673	0.0128042	2.6548303	-2.898974	0.25671652	METTL21C	methyltransferase like 21C
8169094	0.2673	0.01280656	2.6547527	-2.899129	0.17498631	IL1RAPL2	interleukin 1 receptor accessory protein like 2
8085193	0.2673	0.01281112	2.6546024	-2.89943	0.2690182	THUMPD3-AS1	THUMPD3 antisense RNA 1
7972190	0.2673	0.01281568	2.654452	-2.899731	0.27831196	RBM26	RNA binding motif protein 26
8012949	0.2673	0.01282501	2.6541449	-2.900346	0.46215095	CDRT1///FBXW10	CMT1A duplicated region transcript 1///F-box and WD repeat domain containing 10
8070655	0.2673	0.01282971	-2.6539902	-2.900656	-0.29567523	U2AF1	U2 small nuclear RNA auxiliary factor 1
8177560	0.2674	0.01284616	2.653449	-2.901739	0.25946884	BDP1	B double prime 1, subunit of RNA polymerase III transcription initiation factor IIIB
8098496	0.2682	0.01289603	2.6518126	-2.905015	0.58022476
7981215	0.2683	0.01291032	2.651345	-2.90595	0.38917514
8121784	0.2685	0.01292785	2.6507717	-2.907097	0.1074482	FABP7	fatty acid binding protein 7
8154763	0.2687	0.01294603	2.6501782	-2.908285	0.32385519
8056966	0.2691	0.01297441	-2.6492527	-2.910136	-0.32663232
7984989	0.2697	0.01301774	-2.6478439	-2.912953	-0.28886454	COMMD4///COMMD4	COMM domain containing 4///COMM domain containing 4
7977782	0.2697	0.01302391	2.6476436	-2.913354	0.17143519
7918747	0.2697	0.0130435	2.6470083	-2.914624	0.21600215
8053720	0.2697	0.0130567	2.6465806	-2.915479	0.10330447
7898466	0.2697	0.01306103	2.6464406	-2.915759	0.13971959	PADI6	peptidyl arginine deiminase 6
7992889	0.2697	0.01306411	2.6463409	-2.915958	0.17706035	OR2C1	olfactory receptor family 2 subfamily C member 1
8101774	0.2697	0.01306906	-2.6461807	-2.916278	-0.24068974	TMSB4XP6///TMSB4XP2///TMSB4XP1///TMSB4X	thymosin beta 4, X-linked pseudogene 6///thymosin beta 4, X-linked pseudogene 2///thymosin beta 4, X-linked pseudogene 1///thymosin beta 4, X-linked
8045946	0.2698	0.01310664	-2.6449667	-2.918704	-0.32505901	PSMD14	proteasome 26S subunit, non-ATPase 14
7952984	0.2698	0.01311112	2.644822	-2.918993	0.49459352
8170479	0.2698	0.01312089	-2.6445072	-2.919622	-0.17924022	VMA21	VMA21 vacuolar H+-ATPase homolog (S. cerevisiae)
8175436	0.2698	0.01313751	-2.6439718	-2.920692	-0.18391411
8066444	0.2698	0.01314952	2.6435851	-2.921465	0.15301102	LINC01260	long intergenic non-protein coding RNA 1260
8149122	0.2698	0.01315011	2.6435664	-2.921502	0.14765729	DEFT1P2///DEFT1P	defensin, theta 1 pseudogene 2///defensin, theta 1 pseudogene
8057700	0.2698	0.01315329	-2.6434639	-2.921707	-0.45060945	ORMDL1	ORMDL sphingolipid biosynthesis regulator 1
8082767	0.2698	0.01316129	2.6432068	-2.92222	0.19532609	TMEM108	transmembrane protein 108
8052231	0.2698	0.01316242	-2.6431705	-2.922293	-0.62886745
8114861	0.27	0.01317901	-2.6426377	-2.923357	-0.24911927	LARS	leucyl-tRNA synthetase
8003401	0.2703	0.01321384	-2.6415211	-2.925587	-0.2967664	APRT	adenine phosphoribosyltransferase
8039842	0.2703	0.01321396	2.6415174	-2.925594	0.14188251	1060P11.3///KIR2DS2///KIR2DL5B///KIR3DL3///KIR2DL5A///KIR3DS1///KIR3DL2///KIR3DL1///KIR2DS5///KIR2DS4///KIR2DS3///KIR2DS1///KIR2DL4///KIR2DL3///KIR2DL2///KIR2DL1///KIR3DS1///KIR3DL2///KIR3DL1///KIR2DS5///KIR2DS3///KIR2DL1	killer cell immunoglobulin-like receptor, three domains, pseudogene///killer cell immunoglobulin like receptor, two Ig domains and short cytoplasmic tail 2///killer cell immunoglobulin like receptor, two Ig domains and long cytoplasmic tail 5B///killer cell immunoglobulin like receptor, three Ig domains and long cytoplasmic tail 3///killer cell immunoglobulin like receptor, two Ig domains and lon…
7959891	0.2703	0.01322358	2.6412094	-2.926209	0.24864489
8132513	0.271	0.01326864	2.6397699	-2.929083	0.20916395
8092132	0.2714	0.01330144	2.6387248	-2.931168	0.23972406
8005231	0.2714	0.01330424	2.6386358	-2.931346	0.38771579	FAM106CP///FAM106A	family with sequence similarity 106 member C, pseudogene///family with sequence similarity 106 member A
7940051	0.2717	0.01333608	-2.6376238	-2.933365	-0.28199459	ZDHHC5	zinc finger DHHC-type containing 5
8133345	0.2717	0.01333989	-2.637503	-2.933606	-0.40670799	WBSCR22	Williams-Beuren syndrome chromosome region 22
7999634	0.2717	0.0133488	2.6372203	-2.93417	0.36785953	PKD1P6-NPIPP1///NPIPA8///NPIPA7///NPIPA5///NPIPA2///NPIPA3///PKD1P1///NPIPA1	PKD1P6-NPIPP1 readthrough///nuclear pore complex interacting protein family member A8///nuclear pore complex interacting protein family member A7///nuclear pore complex interacting protein family member A5///nuclear pore complex interacting protein family member A2///nuclear pore complex interacting protein family member A3///polycystin 1, transient receptor potential channel interacting pseudoge…
7930804	0.272	0.01337956	2.6362457	-2.936114	0.17084466	PNLIPRP2	pancreatic lipase related protein 2 (gene/pseudogene)
7902623	0.272	0.01338391	2.6361079	-2.936389	0.08323382	DNASE2B	deoxyribonuclease 2 beta
7941478	0.2723	0.01341309	-2.6351856	-2.938228	-0.27654052	SART1	squamous cell carcinoma antigen recognized by T-cells 1
8161986	0.2723	0.01341662	2.6350742	-2.93845	0.39580449
7961239	0.2723	0.01343751	2.6344153	-2.939764	0.10730826	TAS2R7	taste 2 receptor member 7
8104298	0.2723	0.01343788	-2.6344035	-2.939788	-0.32004922	NDUFS6	NADH:ubiquinone oxidoreductase subunit S6
7977749	0.2723	0.01344542	-2.6341659	-2.940261	-0.25512589	METTL3///METTL3	methyltransferase like 3///methyltransferase like 3
7959484	0.273	0.01349431	2.6326283	-2.943326	0.3306423	CCDC62	coiled-coil domain containing 62
7975224	0.273	0.0135159	-2.6319509	-2.944676	-0.29909426	EIF2S1	eukaryotic translation initiation factor 2 subunit alpha
7959623	0.273	0.01352046	-2.631808	-2.944961	-0.36830048	GTF2H3	general transcription factor IIH subunit 3
8161693	0.273	0.01352047	2.6318077	-2.944961	0.30356041
8136457	0.2732	0.01354009	2.631193	-2.946186	0.23225603
8114145	0.2734	0.01356297	-2.6304775	-2.947611	-0.19036514	VDAC1	voltage dependent anion channel 1
8068136	0.2734	0.01356849	2.630305	-2.947955	0.16130875	KRTAP13-4	keratin associated protein 13-4
7951159	0.2734	0.01359431	2.629499	-2.94956	0.29726593
8004694	0.2734	0.01360126	2.6292825	-2.949991	0.60312951	CYB5D1	cytochrome b5 domain containing 1
7943197	0.2734	0.01361053	2.6289935	-2.950567	0.11996958	HEPHL1	hephaestin like 1
8159337	0.2734	0.0136218	-2.6286426	-2.951266	-0.27334721	PMPCA	peptidase, mitochondrial processing alpha subunit
8079707	0.2734	0.0136298	-2.6283935	-2.951762	-0.15483697	NDUFAF3	NADH:ubiquinone oxidoreductase complex assembly factor 3
8053710	0.2734	0.01365521	2.6276037	-2.953334	0.22624109
8041170	0.2734	0.01365795	-2.6275188	-2.953503	-0.52839404
7974245	0.2734	0.01366435	-2.62732	-2.953899	-0.41953807
8139921	0.2734	0.01366638	2.6272572	-2.954024	0.21924476	CALN1	calneuron 1
8092627	0.2734	0.01367043	-2.6271315	-2.954274	-0.2663394	TBCCD1	TBCC domain containing 1
8087883	0.2734	0.01367951	2.6268498	-2.954834	0.11109277	MIR135A1	microRNA 135a-1
8147040	0.2734	0.01368222	2.6267657	-2.955002	0.2089645	ZBTB10	zinc finger and BTB domain containing 10
8149132	0.2735	0.01369858	2.6262589	-2.956011	0.14750183	DEFT1P2///DEFT1P	defensin, theta 1 pseudogene 2///defensin, theta 1 pseudogene
8065855	0.2736	0.01372823	-2.6253418	-2.957835	-0.25799719	EDEM2	ER degradation enhancing alpha-mannosidase like protein 2
8051926	0.2736	0.01372828	2.6253402	-2.957839	0.52628546
8120878	0.2736	0.01373006	2.6252853	-2.957948	0.13863199
8103466	0.2737	0.01376324	2.6242612	-2.959985	0.06468233	FSTL5	follistatin like 5
8064319	0.2737	0.01377663	2.6238486	-2.960806	0.09951213	DEFB128	defensin beta 128
8099631	0.2737	0.01377932	-2.6237658	-2.960971	-0.20922278
8040541	0.2737	0.01378548	2.623576	-2.961348	0.14078101	FAM228A	family with sequence similarity 228 member A
7951112	0.2737	0.01378612	-2.6235563	-2.961387	-0.30034036	MTMR2	myotubularin related protein 2
8125038	0.2738	0.0138129	2.6227328	-2.963025	0.1963067	LY6G6E	lymphocyte antigen 6 complex, locus G6E
8154779	0.2738	0.01381304	2.6227286	-2.963033	0.20902055	SPINK4	serine peptidase inhibitor, Kazal type 4
8031102	0.2738	0.01381948	-2.6225305	-2.963427	-0.32075633	PRPF31	pre-mRNA processing factor 31
8032829	0.2739	0.01383312	2.6221118	-2.96426	0.20797388	PLIN4	perilipin 4
7964907	0.274	0.01384912	2.6216211	-2.965235	0.11482251	PTPRR	protein tyrosine phosphatase, receptor type R
8081995	0.2741	0.01386278	2.6212027	-2.966067	0.19101823
8128549	0.2744	0.01392896	-2.6191807	-2.970086	-0.32357307
7985134	0.2744	0.01393426	-2.6190189	-2.970407	-0.42555297	IDH3A	isocitrate dehydrogenase 3 (NAD(+)) alpha
8019273	0.2744	0.01393769	-2.6189146	-2.970615	-0.34110379	ALYREF	Aly/REF export factor
8004201	0.2744	0.0139391	2.6188715	-2.9707	0.18753831	ALOX12P2	arachidonate 12-lipoxygenase pseudogene 2
8020354	0.2744	0.01394515	2.6186872	-2.971066	0.14175851	OR4K15	olfactory receptor family 4 subfamily K member 15
8062349	0.2744	0.01396227	-2.6181662	-2.972101	-0.37736068	RPN2	ribophorin II
8028058	0.2744	0.013972	2.6178704	-2.972689	0.16045683	KIRREL2	kin of IRRE like 2 (Drosophila)
8118990	0.2744	0.01397236	2.6178592	-2.972711	0.12719718	CLPSL2	colipase like 2
8123155	0.2744	0.01397723	2.6177115	-2.973005	0.16443182	PNLDC1	PARN like, ribonuclease domain containing 1
7911323	0.2744	0.01400793	2.6167794	-2.974856	0.14502607	FAM138E///FAM138D///FAM138C///FAM138B///FAM138A///FAM138F	family with sequence similarity 138 member E///family with sequence similarity 138 member D///family with sequence similarity 138 member C///family with sequence similarity 138 member B///family with sequence similarity 138 member A///family with sequence similarity 138 member F
7949518	0.2744	0.01401865	-2.6164543	-2.975501	-0.30805767	FIBP	FGF1 intracellular binding protein
7917000	0.2744	0.01403079	2.6160865	-2.976232	0.11614745
8118061	0.2744	0.01403423	2.6159824	-2.976439	0.17463365	DPCR1	diffuse panbronchiolitis critical region 1
8082408	0.2744	0.01403652	-2.6159131	-2.976576	-0.45688066	SEC61A1	Sec61 translocon alpha 1 subunit
7968630	0.2744	0.01403869	2.6158473	-2.976707	0.09880959
8055980	0.2744	0.01405121	2.6154684	-2.977459	0.15180881	CYTIP	cytohesin 1 interacting protein
7925749	0.2744	0.01405191	2.6154473	-2.977501	0.16964555	OR2T3///OR2T34	olfactory receptor family 2 subfamily T member 3///olfactory receptor family 2 subfamily T member 34
7937957	0.2744	0.01405297	2.6154153	-2.977564	0.17708471
7984631	0.2745	0.01406779	2.6149676	-2.978453	0.16913393	HEXA-AS1	HEXA antisense RNA 1
7963851	0.2745	0.01408273	2.6145164	-2.979349	0.16967494	TESPA1	thymocyte expressed, positive selection associated 1
8001971	0.2745	0.01408622	2.614411	-2.979558	0.16903984	LRRC29	leucine rich repeat containing 29
8050908	0.2745	0.01409392	-2.6141789	-2.980019	-0.24353573	HADHA	hydroxyacyl-CoA dehydrogenase/3-ketoacyl-CoA thiolase/enoyl-CoA hydratase (trifunctional protein), alpha subunit
7988050	0.2753	0.01415606	2.6123087	-2.98373	0.18158057	TGM5	transglutaminase 5
7960553	0.2753	0.01416832	-2.6119405	-2.98446	-0.18367591	MRPL51///SPTLC1	mitochondrial ribosomal protein L51///serine palmitoyltransferase long chain base subunit 1
8139857	0.2753	0.01418511	2.611437	-2.985459	0.15301913
8155026	0.2753	0.01418729	2.6113717	-2.985589	0.11469037	ATP8B5P	ATPase phospholipid transporting 8B5, pseudogene
8041234	0.2753	0.01419102	2.6112599	-2.98581	0.2713419
7980690	0.2753	0.01420627	-2.6108033	-2.986716	-0.36911251	EFCAB11	EF-hand calcium binding domain 11
8151432	0.2753	0.01423485	2.6099486	-2.988411	0.19040609
8161375	0.2753	0.01424609	2.6096126	-2.989077	0.59100171
7945894	0.2753	0.01424627	2.6096073	-2.989088	0.49387106
7906527	0.2753	0.01424661	2.6095971	-2.989108	0.12851108	ATP1A4	ATPase Na+/K+ transporting subunit alpha 4
8115274	0.2753	0.01425325	2.6093991	-2.9895	0.14911857	SLC36A3	solute carrier family 36 member 3
8070097	0.2753	0.01425339	2.6093948	-2.989509	0.23551333	DNAJC28	DnaJ heat shock protein family (Hsp40) member C28
7984961	0.2753	0.01426057	2.6091807	-2.989934	0.13207758	GOLGA6C///LOC645752///GOLGA6A///GOLGA6B	golgin A6 family member C///golgin A6 family member A pseudogene///golgin A6 family member A///golgin A6 family member B
8170580	0.2754	0.0142775	2.6086761	-2.990934	0.14637714	CSAG2///CSAG3///CSAG1	CSAG family member 2///CSAG family member 3///chondrosarcoma associated gene 1
7940654	0.2754	0.01429686	2.6080994	-2.992077	0.2019018	SCGB1A1	secretoglobin family 1A member 1
8154233	0.2754	0.01430324	2.6079097	-2.992453	0.35814219	CD274	CD274 molecule
7995868	0.2754	0.0143239	2.6072954	-2.993671	0.15002133	SLC12A3	solute carrier family 12 member 3
7912861	0.2754	0.0143288	2.6071498	-2.993959	0.14256069	FAM231A///LOC388692	family with sequence similarity 231 member A///uncharacterized LOC388692
8136839	0.2754	0.01433226	2.6070472	-2.994162	0.15818198	PIP	prolactin induced protein
7939936	0.2754	0.01433791	2.6068794	-2.994495	0.08132998
8059361	0.2754	0.01434628	-2.606631	-2.994987	-0.2741673	WDFY1///FAF2	WD repeat and FYVE domain containing 1///Fas associated factor family member 2
7937988	0.2754	0.0143624	2.6061532	-2.995934	0.14294492
8150590	0.2754	0.01436841	2.6059751	-2.996287	0.10252206
7972743	0.2754	0.01437334	2.6058291	-2.996576	0.25276594
8003800	0.2754	0.01438213	2.6055689	-2.997091	0.17256484
8158446	0.2757	0.01441326	-2.6046486	-2.998914	-0.27194789	NUP188	nucleoporin 188
7964685	0.2757	0.01442205	2.604389	-2.999429	0.20128169
8118322	0.2757	0.01444835	2.6036132	-3.000965	0.52294782	SNORD52	small nucleolar RNA, C/D box 52
7931417	0.2757	0.01445401	2.6034465	-3.001295	0.12053994	JAKMIP3	Janus kinase and microtubule interacting protein 3
8005483	0.2757	0.01446339	2.6031703	-3.001842	0.31490029	CDRT1///FBXW10	CMT1A duplicated region transcript 1///F-box and WD repeat domain containing 10
8122887	0.2757	0.01447397	2.602859	-3.002458	0.11843636	OPRM1	opioid receptor mu 1
8064787	0.2757	0.0144766	2.6027814	-3.002612	0.14995158	PRNT	prion protein (testis specific)
8107162	0.2757	0.01449042	2.6023751	-3.003416	0.25185218
7999614	0.2757	0.01449884	2.602128	-3.003905	0.3000005	PKD1P6-NPIPP1///NPIPA8///NPIPA7///NPIPA5///NPIPA2///NPIPA3///PKD1P1///PKD1P2///NPIPA1///PKD1	PKD1P6-NPIPP1 readthrough///nuclear pore complex interacting protein family member A8///nuclear pore complex interacting protein family member A7///nuclear pore complex interacting protein family member A5///nuclear pore complex interacting protein family member A2///nuclear pore complex interacting protein family member A3///polycystin 1, transient receptor potential channel interacting pseudoge…
8092686	0.2757	0.01449886	2.6021272	-3.003907	0.17912299	RTP2	receptor transporter protein 2
8124862	0.2757	0.01451461	2.6016649	-3.004822	0.19647214	CDSN	corneodesmosin
8023688	0.2757	0.01453474	2.6010745	-3.00599	0.14476235	SERPINB4	serpin family B member 4
7973813	0.2757	0.01455798	2.600394	-3.007337	0.24376379	AP4S1	adaptor related protein complex 4 sigma 1 subunit
7907439	0.2757	0.01459496	-2.599313	-3.009475	-0.44624181	PRDX6	peroxiredoxin 6
8155265	0.2757	0.01459622	2.5992764	-3.009548	0.22041564
8070386	0.2757	0.01459996	2.599167	-3.009764	0.17277083	BRWD1-IT2	BRWD1 intronic transcript 2 (non-protein coding)
7978260	0.2757	0.0146015	-2.5991223	-3.009853	-0.37540405	DHRS1	dehydrogenase/reductase 1
8154357	0.2757	0.01460261	-2.5990897	-3.009917	-0.16864673
8103520	0.2757	0.01460691	2.5989643	-3.010165	0.23138486	TRIM61	tripartite motif containing 61
7994570	0.2757	0.01462518	2.5984317	-3.011219	0.15821484
8003180	0.2757	0.01463027	-2.5982835	-3.011512	-0.28351105	ZDHHC7	zinc finger DHHC-type containing 7
8069340	0.2757	0.01463486	-2.5981497	-3.011776	-0.22240375	YBEY	ybeY metallopeptidase (putative)
8142171	0.2757	0.01463824	2.5980513	-3.011971	0.16837706	SLC26A3	solute carrier family 26 member 3
8124594	0.2757	0.01464029	2.5979916	-3.012089	0.18792435	ZBED9	zinc finger BED-type containing 9
7939869	0.2757	0.01464693	2.5977984	-3.012471	0.11649261	OR4X1	olfactory receptor family 4 subfamily X member 1 (gene/pseudogene)
8095562	0.2757	0.01465051	2.5976941	-3.012677	0.36065791
7928318	0.2762	0.01468478	-2.5966983	-3.014646	-0.29166412	MCU	mitochondrial calcium uniporter
8075285	0.2762	0.01471262	-2.5958909	-3.016242	-0.26145409	ASCC2	activating signal cointegrator 1 complex subunit 2
8069872	0.2762	0.01471382	2.5958561	-3.016311	0.17434191	KRTAP11-1	keratin associated protein 11-1
8138145	0.2762	0.01472201	2.5956189	-3.01678	0.48352735	OR7E37P///MGC72080///DAPL1///OR7E47P	olfactory receptor family 7 subfamily E member 37 pseudogene///MGC72080 pseudogene///death associated protein like 1///olfactory receptor family 7 subfamily E member 47 pseudogene
7960280	0.2762	0.01473186	2.5953336	-3.017344	0.22550384	FBXL14	F-box and leucine rich repeat protein 14
7939938	0.2762	0.01474278	2.5950177	-3.017968	0.11645223
8120210	0.2762	0.01474626	2.594917	-3.018167	0.1643377	IL17A	interleukin 17A
7913249	0.2763	0.01477736	-2.5940186	-3.019943	-0.24476972	PINK1-AS	PINK1 antisense RNA
8044643	0.2763	0.01477948	2.5939575	-3.020063	0.1563883	FAM138E///FAM138D///FAM138C///FAM138B///FAM138A///FAM138F	family with sequence similarity 138 member E///family with sequence similarity 138 member D///family with sequence similarity 138 member C///family with sequence similarity 138 member B///family with sequence similarity 138 member A///family with sequence similarity 138 member F
8106025	0.2763	0.01477951	2.5939567	-3.020065	0.2594488	BDP1	B double prime 1, subunit of RNA polymerase III transcription initiation factor IIIB
8148728	0.2764	0.01479545	-2.5934971	-3.020973	-0.29854096	CYC1	cytochrome c1
8155574	0.2766	0.0148327	2.5924243	-3.023092	0.44720166	ANKRD20A21P///ANKRD20A8P///ANKRD20A4///ANKRD20A2///ANKRD20A3///ANKRD20A5P///ANKRD20A1	ankyrin repeat domain 20 family member A21, pseudogene///ankyrin repeat domain 20 family member A8, pseudogene///ankyrin repeat domain 20 family member A4///ankyrin repeat domain 20 family member A2///ankyrin repeat domain 20 family member A3///ankyrin repeat domain 20 family member A5, pseudogene///ankyrin repeat domain 20 family member A1
8039545	0.2766	0.01483289	2.5924188	-3.023103	0.12057508	NLRP11	NLR family pyrin domain containing 11
7944799	0.2766	0.01483536	2.592348	-3.023243	0.11195473	OR10G7///OR10G4///OR10G9///OR10G8	olfactory receptor family 10 subfamily G member 7///olfactory receptor family 10 subfamily G member 4///olfactory receptor family 10 subfamily G member 9///olfactory receptor family 10 subfamily G member 8
7986534	0.2769	0.01486104	2.59161	-3.0247	0.12128318
8078497	0.2775	0.01490428	2.5903705	-3.027148	0.09781572	ARPP21	cAMP regulated phosphoprotein 21
8026787	0.2777	0.01493288	2.5895521	-3.028763	0.15488261	FAM129C	family with sequence similarity 129 member C
8026339	0.2777	0.01493612	-2.5894597	-3.028946	-0.30796751	SNRPG	small nuclear ribonucleoprotein polypeptide G
8140433	0.2777	0.01494905	2.5890902	-3.029675	0.15671317	POM121C///POMZP3///POM121///ZP3	POM121 transmembrane nucleoporin C///POM121 and ZP3 fusion///POM121 transmembrane nucleoporin///zona pellucida glycoprotein 3 (sperm receptor)
8149172	0.2777	0.01495189	2.5890093	-3.029835	0.11162859	DEFB103A///DEFB103B	defensin beta 103A///defensin beta 103B
8140828	0.2777	0.01496816	-2.5885449	-3.030751	-0.38070448	SRI	sorcin
8011212	0.2777	0.0149734	-2.5883957	-3.031046	-0.45054149	SDHC	succinate dehydrogenase complex subunit C
8092541	0.2782	0.01501163	2.587307	-3.033194	0.10839225	LIPH	lipase H
8162664	0.2782	0.01502051	2.5870544	-3.033692	0.16948949	LOC100130916	HSAL5836
8063697	0.2786	0.01504861	-2.5862565	-3.035266	-0.23708154	NELFCD	negative elongation factor complex member C/D
7914334	0.2786	0.01508367	-2.5852626	-3.037226	-0.40604924	SNRNP40	small nuclear ribonucleoprotein U5 subunit 40
8047692	0.2786	0.01508757	2.5851521	-3.037444	0.13046865	CTLA4	cytotoxic T-lymphocyte associated protein 4
8155453	0.2786	0.01508818	2.5851348	-3.037478	0.58766378
7995714	0.2786	0.01510598	2.5846312	-3.038471	0.19756081	SLC6A2	solute carrier family 6 member 2
8108954	0.2786	0.01511037	2.5845071	-3.038716	0.14429177	TCERG1	transcription elongation regulator 1
7927405	0.2786	0.01511068	2.5844984	-3.038733	0.11913937	WDFY4	WDFY family member 4
7982712	0.2786	0.01512458	-2.5841055	-3.039507	-0.41623735	KNSTRN	kinetochore localized astrin/SPAG5 binding protein
7971345	0.2786	0.01512746	2.5840242	-3.039668	0.13268227	SMIM2	small integral membrane protein 2
8143702	0.2786	0.01514306	2.5835839	-3.040536	0.18722787	ZNF425	zinc finger protein 425
7917148	0.2786	0.01517523	-2.5826773	-3.042322	-0.44989464	AIDA	axin interactor, dorsalization associated
7954055	0.2786	0.01518773	-2.5823254	-3.043016	-0.5831324	APOLD1	apolipoprotein L domain containing 1
7916564	0.2786	0.01519423	-2.5821426	-3.043376	-0.25764459
7993255	0.2786	0.01520738	2.5817727	-3.044105	0.17587457
8026687	0.2786	0.01521296	-2.581616	-3.044414	-0.22691279	OCEL1	occludin/ELL domain containing 1
7950553	0.2786	0.01523812	2.5809097	-3.045805	0.16994364
8114896	0.2786	0.01524522	2.5807107	-3.046197	0.16294756	GPR151	G protein-coupled receptor 151
7922058	0.2786	0.01524633	2.5806795	-3.046259	0.088368	ADCY10	adenylate cyclase 10, soluble
7979455	0.2786	0.01525132	-2.5805396	-3.046534	-0.179698	RTN1	reticulon 1
8025028	0.2786	0.01528617	-2.5795639	-3.048456	-0.29815592	CLPP	caseinolytic mitochondrial matrix peptidase proteolytic subunit
8146357	0.2786	0.01529769	-2.579242	-3.04909	-0.41185077	MCM4	minichromosome maintenance complex component 4
7989647	0.2786	0.0153005	-2.5791634	-3.049245	-1.00142689	KIAA0101	KIAA0101
8019347	0.2786	0.01533034	2.5783302	-3.050885	0.21282621
8091861	0.2786	0.01534039	2.5780499	-3.051437	0.10015354
7933427	0.2786	0.01534772	2.5778457	-3.051839	0.27793121	AGAP5///AGAP9///AGAP12P///AGAP6///AGAP11///AGAP4	ArfGAP with GTPase domain, ankyrin repeat and PH domain 5///ArfGAP with GTPase domain, ankyrin repeat and PH domain 9///ArfGAP with GTPase domain, ankyrin repeat and PH domain 12, pseudogene///ArfGAP with GTPase domain, ankyrin repeat and PH domain 6///ArfGAP with GTPase domain, ankyrin repeat and PH domain 11///ArfGAP with GTPase domain, ankyrin repeat and PH domain 4
8139769	0.2786	0.01535443	2.5776589	-3.052207	0.19498439	LOC401357	uncharacterized LOC401357
8161004	0.2786	0.0153725	2.5771558	-3.053197	0.10690115	CD72	CD72 molecule
8083590	0.2786	0.01537458	2.5770978	-3.053312	0.12181513
8155602	0.2786	0.01539034	2.5766598	-3.054174	0.4723596	LOC102725104///ANKRD20A21P///LOC101059935///ANKRD20A12P///ANKRD20A8P///ANKRD20A4///ANKRD20A2///ANKRD20A3///ANKRD20A5P///ANKRD20A1	putative ankyrin repeat domain-containing protein 20A12 pseudogene///ankyrin repeat domain 20 family member A21, pseudogene///ankyrin repeat domain-containing protein 18A-like///ankyrin repeat domain 20 family member A12, pseudogene///ankyrin repeat domain 20 family member A8, pseudogene///ankyrin repeat domain 20 family member A4///ankyrin repeat domain 20 family member A2///ankyrin repeat domai…
8163013	0.2786	0.01539743	2.5764626	-3.054562	0.18483791
8037642	0.2786	0.01540799	-2.5761694	-3.055139	-0.23700552	SNRPD2	small nuclear ribonucleoprotein D2 polypeptide
7899813	0.2786	0.01542778	-2.5756204	-3.056219	-0.32990024	RBBP4	RB binding protein 4, chromatin remodeling factor
8049301	0.2786	0.01543721	2.5753588	-3.056734	0.13564111	SAG	S-antigen visual arrestin
7951040	0.2786	0.01543827	2.5753295	-3.056791	0.20311449	GPR83	G protein-coupled receptor 83
8043429	0.2786	0.01544197	2.575227	-3.056993	0.10297304
8060080	0.2786	0.01544703	2.5750869	-3.057269	0.11926644	OR6B2	olfactory receptor family 6 subfamily B member 2
8034448	0.2786	0.01544725	-2.5750806	-3.057281	-0.43859934	WDR83OS	WD repeat domain 83 opposite strand
8121416	0.2786	0.0154533	2.5749132	-3.05761	0.48734678
7991374	0.2786	0.01545818	-2.574778	-3.057876	-0.37051363	IDH2	isocitrate dehydrogenase (NADP(+)) 2, mitochondrial
8038904	0.2786	0.01546922	2.5744725	-3.058477	0.36274865	ZNF577	zinc finger protein 577
8106931	0.2786	0.01548032	-2.5741657	-3.059081	-0.35736412	SLF1	SMC5-SMC6 complex localization factor 1
8174644	0.2786	0.01551089	2.5733214	-3.060741	0.15251933
8000884	0.2786	0.01551348	-2.57325	-3.060882	-0.17497523	DCTPP1	dCTP pyrophosphatase 1
8067818	0.2786	0.01552284	2.5729918	-3.061389	0.13918278	NPBWR2	neuropeptides B/W receptor 2
8154765	0.2786	0.01552832	2.5728406	-3.061687	0.16524848	DNAJA1	DnaJ heat shock protein family (Hsp40) member A1
8123332	0.2786	0.01553134	2.5727573	-3.06185	0.26892782
8035234	0.2786	0.01553158	2.5727507	-3.061863	0.18843312
7925996	0.2786	0.01553436	-2.5726742	-3.062014	-0.23393091	FBXO18	F-box protein, helicase, 18
8100378	0.2786	0.01553532	2.5726477	-3.062066	0.63373409	RPL21P44	ribosomal protein L21 pseudogene 44
8061504	0.2786	0.01554311	2.5724331	-3.062488	0.14905341	DEFB115	defensin beta 115
8043320	0.2786	0.01554469	2.5723897	-3.062573	0.14926581	LOC400965	uncharacterized LOC400965
8149380	0.2786	0.01554752	2.5723118	-3.062726	0.56480841	DEFB109P1B///DEFB109P1	defensin beta 109 pseudogene 1B///defensin beta 109 pseudogene 1
8124394	0.2789	0.01557532	2.571547	-3.06423	0.2823794	HIST1H2BB	histone cluster 1, H2bb
8122125	0.2789	0.01558501	2.5712806	-3.064754	0.23496477
8016088	0.279	0.01560372	-2.5707671	-3.065763	-0.31495003	CCDC43	coiled-coil domain containing 43
7946025	0.2793	0.01563292	2.5699665	-3.067336	0.1370447	OR52A1	olfactory receptor family 52 subfamily A member 1
7959144	0.2793	0.01563849	2.5698138	-3.067636	0.13097681
8048024	0.2796	0.01566634	2.5690517	-3.069134	0.066859
7990848	0.2798	0.01568724	2.5684809	-3.070255	0.12755552	TMC3	transmembrane channel like 3
7915130	0.2799	0.01570046	-2.56812	-3.070964	-0.2070615	SF3A3	splicing factor 3a subunit 3
8053744	0.28	0.01572871	2.5673499	-3.072476	0.28567946	ANKRD20A21P///ANKRD20A8P///ANKRD20A4///ANKRD20A2///ANKRD20A3///ANKRD20A5P///ANKRD20A1	ankyrin repeat domain 20 family member A21, pseudogene///ankyrin repeat domain 20 family member A8, pseudogene///ankyrin repeat domain 20 family member A4///ankyrin repeat domain 20 family member A2///ankyrin repeat domain 20 family member A3///ankyrin repeat domain 20 family member A5, pseudogene///ankyrin repeat domain 20 family member A1
8173232	0.28	0.01573306	2.5672313	-3.072709	0.18391467	AMER1	APC membrane recruitment protein 1
8033744	0.28	0.01573598	2.5671517	-3.072866	0.13984022	OR7E19P	olfactory receptor family 7 subfamily E member 19 pseudogene
8124185	0.28	0.015745	-2.5669063	-3.073347	-0.33660066	PRL	prolactin
7901340	0.2801	0.01575909	2.566523	-3.0741	0.19628667
8076384	0.2801	0.01576885	2.5662578	-3.074621	0.45647287
8017361	0.2802	0.01578801	-2.5657375	-3.075642	-0.29292749
8178582	0.2804	0.01581339	2.5650491	-3.076994	0.18956191	LY6G6E	lymphocyte antigen 6 complex, locus G6E
7943049	0.2804	0.01581817	2.5649196	-3.077248	0.09437289
7901123	0.2813	0.01588026	2.5632401	-3.080544	0.20448398	NASP	nuclear autoantigenic sperm protein
8103542	0.2813	0.01589165	2.5629327	-3.081147	0.10512585
8112961	0.2813	0.01590316	-2.5626222	-3.081756	-0.25522519	RPS23	ribosomal protein S23
8157800	0.2813	0.0159356	2.5617486	-3.083469	0.27143899	MIR181A2	microRNA 181a-2
7965206	0.2813	0.01593929	2.5616491	-3.083665	0.09644102	SLC6A15	solute carrier family 6 member 15
8139737	0.2813	0.01594512	-2.5614923	-3.083972	-0.25253821	PSPH	phosphoserine phosphatase
7984662	0.2813	0.01594937	2.5613781	-3.084196	0.13739177	GOLGA6C///LOC645752///GOLGA6A///GOLGA6B	golgin A6 family member C///golgin A6 family member A pseudogene///golgin A6 family member A///golgin A6 family member B
8169715	0.2813	0.01595047	2.5613485	-3.084254	0.09215257
7977596	0.2813	0.01596093	2.5610674	-3.084805	0.10509385	RNASE9	ribonuclease A family member 9 (inactive)
8147742	0.2813	0.01596777	2.5608835	-3.085166	0.25254845
7926934	0.2813	0.0159773	2.5606276	-3.085668	0.19438957
7932960	0.2814	0.01599248	2.5602202	-3.086467	0.16089237
8013356	0.2815	0.01600586	-2.5598617	-3.087169	-0.13655469
8056823	0.2815	0.01602002	2.5594821	-3.087914	0.11473055
7933252	0.2816	0.01603824	2.5589944	-3.08887	0.30293827	AGAP5///AGAP9///AGAP12P///AGAP6///AGAP11///AGAP4	ArfGAP with GTPase domain, ankyrin repeat and PH domain 5///ArfGAP with GTPase domain, ankyrin repeat and PH domain 9///ArfGAP with GTPase domain, ankyrin repeat and PH domain 12, pseudogene///ArfGAP with GTPase domain, ankyrin repeat and PH domain 6///ArfGAP with GTPase domain, ankyrin repeat and PH domain 11///ArfGAP with GTPase domain, ankyrin repeat and PH domain 4
7908907	0.2816	0.01604483	2.5588182	-3.089215	0.16515988	ADORA1	adenosine A1 receptor
8125443	0.2816	0.01606386	2.5583097	-3.090211	0.13878439
7910727	0.2816	0.01606574	2.5582596	-3.09031	0.13142402	ACTN2	actinin alpha 2
7905047	0.2816	0.01607146	2.5581067	-3.090609	0.21448251	FCGR1CP///FCGR1B///FCGR1A	Fc fragment of IgG receptor Ic, pseudogene///Fc fragment of IgG receptor Ib///Fc fragment of IgG receptor Ia
7986250	0.2816	0.01609667	2.557434	-3.091927	0.32841697	CHD2	chromodomain helicase DNA binding protein 2
8137215	0.2816	0.01610343	2.557254	-3.09228	0.1805115	LRRC61	leucine rich repeat containing 61
8051409	0.2816	0.01610364	2.5572484	-3.092291	0.3102135
7903851	0.2817	0.01612652	2.5566388	-3.093485	0.15242303	UBL4B	ubiquitin like 4B
8040469	0.2817	0.01613024	2.5565397	-3.093679	0.13831214	LOC100131373	uncharacterized LOC100131373
8013479	0.2819	0.01615015	2.5560104	-3.094716	0.26887201	CCDC144CP///CCDC144NL///CCDC144B///CCDC144A	coiled-coil domain containing 144C, pseudogene///coiled-coil domain containing 144 family, N-terminal like///coiled-coil domain containing 144B (pseudogene)///coiled-coil domain containing 144A
7955896	0.2823	0.01618548	-2.5550722	-3.096554	-0.37901574	COPZ1	coatomer protein complex subunit zeta 1
7990827	0.2825	0.0162051	2.554552	-3.097572	0.27049065
8081032	0.2826	0.01621898	2.5541845	-3.098292	0.10941128
8158240	0.2826	0.01622745	-2.5539601	-3.098731	-0.31287743	TMSB4XP6///TMSB4XP2///TMSB4XP1///TMSB4X	thymosin beta 4, X-linked pseudogene 6///thymosin beta 4, X-linked pseudogene 2///thymosin beta 4, X-linked pseudogene 1///thymosin beta 4, X-linked
8058411	0.2833	0.01628292	2.5524946	-3.1016	0.18361095
8043504	0.2835	0.01630429	2.5519313	-3.102702	0.36279965	MAL	mal, T-cell differentiation protein
8118069	0.2837	0.01632464	2.5513954	-3.103751	0.4350084	MUC21	mucin 21, cell surface associated
7921752	0.2837	0.01633482	2.5511276	-3.104275	0.16959025	ARHGAP30	Rho GTPase activating protein 30
8018305	0.2843	0.01637655	-2.5500313	-3.106419	-0.28388686	HN1	hematological and neurological expressed 1
7980265	0.2848	0.01641706	-2.5489694	-3.108496	-0.42718136	ACYP1	acylphosphatase 1
7956910	0.2848	0.01642828	-2.5486758	-3.10907	-0.32272302	CAND1	cullin associated and neddylation dissociated 1
8176681	0.2852	0.01646794	2.5476393	-3.111097	0.07304723	HSFY2///HSFY1	heat shock transcription factor, Y-linked 2///heat shock transcription factor, Y-linked 1
8060501	0.2852	0.0164705	2.5475726	-3.111227	0.26038215	SNORA51	small nucleolar RNA, H/ACA box 51
7936108	0.2852	0.01648119	2.5472937	-3.111772	0.18133973	CALHM1	calcium homeostasis modulator 1
8051998	0.2852	0.01649022	-2.547058	-3.112233	-0.39904145	MCFD2	multiple coagulation factor deficiency 2
7969286	0.2853	0.01651036	2.5465332	-3.113259	0.17315408
8016600	0.2853	0.01651573	2.5463934	-3.113532	0.18343321	TAC4	tachykinin 4 (hemokinin)
8055965	0.2853	0.01652647	2.5461138	-3.114078	0.16783088
7986068	0.2854	0.01654334	-2.5456752	-3.114935	-0.3874608	BLM	Bloom syndrome RecQ like helicase
8154721	0.2866	0.01662027	2.5436795	-3.118834	0.38344713	IFNK	interferon kappa
8086201	0.2866	0.01663771	-2.5432283	-3.119715	-0.19874813	ACAA1	acetyl-CoA acyltransferase 1
8084679	0.2866	0.01664199	2.5431178	-3.119931	0.09543852	KNG1	kininogen 1
8161388	0.2866	0.01665159	2.5428695	-3.120416	0.43799805	ANKRD20A21P///ANKRD20A8P///ANKRD20A4///ANKRD20A2///ANKRD20A3///ANKRD20A5P///ANKRD20A1	ankyrin repeat domain 20 family member A21, pseudogene///ankyrin repeat domain 20 family member A8, pseudogene///ankyrin repeat domain 20 family member A4///ankyrin repeat domain 20 family member A2///ankyrin repeat domain 20 family member A3///ankyrin repeat domain 20 family member A5, pseudogene///ankyrin repeat domain 20 family member A1
8179575	0.2869	0.01667737	-2.542204	-3.121715	-0.20959472	TRIM27	tripartite motif containing 27
8035581	0.2874	0.016716	-2.5412082	-3.123659	-0.27538412	SUGP2	SURP and G-patch domain containing 2
7907310	0.2877	0.01674386	2.5404916	-3.125058	0.17071732	PRRC2C	proline rich coiled-coil 2C
8093110	0.2877	0.01676343	2.5399886	-3.126039	0.10857864
8092239	0.2877	0.01677022	2.5398144	-3.126379	0.40651036
8023935	0.2877	0.01677515	2.5396878	-3.126626	0.09431584
8151605	0.2877	0.01680047	2.5390385	-3.127893	0.23210695	REXO1L1P	REX1, RNA exonuclease 1 homolog-like 1, pseudogene
7994615	0.2877	0.01680869	2.5388277	-3.128304	0.15454685	ZG16	zymogen granule protein 16
7944335	0.2877	0.01681097	2.5387694	-3.128418	0.12024699	CXCR5	C-X-C motif chemokine receptor 5
8177694	0.2877	0.01681593	2.5386423	-3.128666	0.13357965	OR2J3///OR2J2	olfactory receptor family 2 subfamily J member 3///olfactory receptor family 2 subfamily J member 2
8125134	0.2882	0.01689018	2.5367449	-3.132367	0.41120034	HSPA1L	heat shock protein family A (Hsp70) member 1 like
8152642	0.2882	0.01691299	2.5361638	-3.1335	0.13987531	FAM83A-AS1	FAM83A antisense RNA 1
7955989	0.2882	0.01692175	2.5359405	-3.133935	0.0830583	OR6C1	olfactory receptor family 6 subfamily C member 1
7941769	0.2882	0.01692524	2.5358518	-3.134108	0.21011385	KDM2A	lysine demethylase 2A
8019857	0.2882	0.01694216	-2.5354213	-3.134947	-0.80050453	NDC80	NDC80, kinetochore complex component
7983405	0.2882	0.01695349	2.5351333	-3.135508	0.12210497	DUOXA2	dual oxidase maturation factor 2
7991665	0.2882	0.01696538	2.5348312	-3.136097	0.08720744
7953775	0.2882	0.01697187	2.5346663	-3.136419	0.12814374	A2ML1	alpha-2-macroglobulin like 1
7999112	0.2882	0.01697418	-2.5346078	-3.136533	-0.35901508	CORO7-PAM16///PAM16	CORO7-PAM16 readthrough///presequence translocase associated motor 16 homolog
8151617	0.2882	0.01697625	2.5345552	-3.136635	0.23178363	REXO1L1P	REX1, RNA exonuclease 1 homolog-like 1, pseudogene
7976576	0.2882	0.01698219	2.5344045	-3.136929	0.18136324
8021043	0.2882	0.01700616	2.5337966	-3.138113	0.3786472
7996891	0.2882	0.01700619	-2.5337957	-3.138115	-0.33787506	UTP4	UTP4, small subunit processome component
8116400	0.2882	0.01700738	2.5337657	-3.138173	0.17686963
8116571	0.2882	0.01701694	-2.5335234	-3.138646	-0.87052737
7905553	0.2882	0.01702555	2.5333054	-3.13907	0.21604727	SPRR1B	small proline rich protein 1B
7992987	0.2882	0.01703345	-2.5331055	-3.13946	-0.34360692	HMOX2	heme oxygenase 2
8116593	0.2882	0.01703518	2.5330618	-3.139545	0.13526904
7956783	0.2882	0.01704179	-2.5328946	-3.139871	-0.09193344
7937217	0.2882	0.01705426	-2.5325793	-3.140485	-0.2665521	ECHS1	enoyl-CoA hydratase, short chain 1
7938907	0.2882	0.01706117	2.5324047	-3.140825	0.12255499	SLC6A5	solute carrier family 6 member 5
7949060	0.2882	0.01707863	-2.5319637	-3.141684	-0.28683951	PPP1R14B///LIMK2	protein phosphatase 1 regulatory inhibitor subunit 14B///LIM domain kinase 2
8087409	0.2882	0.01708348	-2.5318413	-3.141922	-0.48203768	RHOA	ras homolog family member A
8005655	0.2882	0.01708874	2.5317086	-3.142181	0.1468832
8036232	0.2882	0.01709893	2.5314516	-3.142681	0.13505866	SYNE4	spectrin repeat containing nuclear envelope family member 4
8160823	0.2887	0.01714029	2.5304098	-3.14471	0.24295216	CNTFR	ciliary neurotrophic factor receptor
7939432	0.2887	0.01715934	-2.529931	-3.145642	-0.25957783
8060061	0.2887	0.01716366	2.5298223	-3.145853	0.11991316	MGC16025	uncharacterized LOC85009
8031514	0.2887	0.01716976	2.529669	-3.146152	0.23233214	ZNF865	zinc finger protein 865
7918444	0.2887	0.01717882	2.5294416	-3.146595	0.1978207	KCNA10	potassium voltage-gated channel subfamily A member 10
8162479	0.2887	0.0171877	2.5292187	-3.147028	0.13842307	NUTM2B///NUTM2D///NUTM2A///NUTM2G///NUTM2F	NUT family member 2B///NUT family member 2D///NUT family member 2A///NUT family member 2G///NUT family member 2F
7936011	0.2892	0.01722795	-2.5282097	-3.148992	-0.32979597	CUEDC2	CUE domain containing 2
8061445	0.2893	0.0172478	2.5277129	-3.149959	0.21491284
8179810	0.2893	0.01725348	2.527571	-3.150235	0.18972999	LY6G6E	lymphocyte antigen 6 complex, locus G6E
8019709	0.2893	0.01726422	2.5273025	-3.150757	0.91721334	RNU2-1	RNA, U2 small nuclear 1
8151621	0.2893	0.01727484	2.527037	-3.151274	0.23086881	REXO1L1P	REX1, RNA exonuclease 1 homolog-like 1, pseudogene
8081105	0.2895	0.0173061	2.5262569	-3.152791	0.13852668
8151613	0.2895	0.01731333	2.5260767	-3.153142	0.23132018	REXO1L1P	REX1, RNA exonuclease 1 homolog-like 1, pseudogene
8136215	0.2895	0.017327	2.5257362	-3.153804	0.11929993
7963210	0.2895	0.01733095	2.5256377	-3.153995	0.6235151
8039280	0.2895	0.01734231	2.5253548	-3.154546	0.12896248	NLRP7	NLR family pyrin domain containing 7
8125919	0.2895	0.01735134	-2.5251302	-3.154982	-0.83406657	FKBP5///LOC285847///FKBP5	FK506 binding protein 5///uncharacterized LOC285847///FK506 binding protein 5
8152215	0.2897	0.01737608	2.5245152	-3.156178	0.32924981	KLF10	Kruppel like factor 10
8155397	0.2897	0.01738227	2.5243614	-3.156477	0.43882907	ANKRD20A21P///ANKRD20A8P///ANKRD20A4///ANKRD20A2///ANKRD20A3///ANKRD20A5P///ANKRD20A1	ankyrin repeat domain 20 family member A21, pseudogene///ankyrin repeat domain 20 family member A8, pseudogene///ankyrin repeat domain 20 family member A4///ankyrin repeat domain 20 family member A2///ankyrin repeat domain 20 family member A3///ankyrin repeat domain 20 family member A5, pseudogene///ankyrin repeat domain 20 family member A1
8047518	0.2899	0.0174202	2.5234205	-3.158306	0.25963363	NOP58	NOP58 ribonucleoprotein
8139232	0.2899	0.01743038	-2.5231681	-3.158797	-0.41490856	PSMA2///PSMA2	proteasome subunit alpha 2///proteasome subunit alpha 2
8083144	0.2899	0.01745236	2.522624	-3.159854	0.61609933
8053467	0.2899	0.01745354	2.5225949	-3.159911	0.14344475	SFTPB	surfactant protein B
8093539	0.2899	0.01746894	-2.5222139	-3.160651	-0.23411421	WHSC1	Wolf-Hirschhorn syndrome candidate 1
8137979	0.2899	0.01747165	-2.522147	-3.160781	-0.53867531	ACTB	actin beta
8017840	0.2899	0.01748388	-2.5218447	-3.161368	-0.31489974	LRRC37A2///LRRC37A6P///LRRC37A3///LRRC37A4P///LRRC37A	leucine rich repeat containing 37 member A2///leucine rich repeat containing 37 member A6, pseudogene///leucine rich repeat containing 37 member A3///leucine rich repeat containing 37 member A4, pseudogene///leucine rich repeat containing 37A
8037037	0.2899	0.01748599	-2.5217928	-3.161469	-0.29464819	ATP5SL	ATP5S like
8154838	0.2899	0.01748772	2.5217499	-3.161553	0.19650633
8012138	0.2899	0.0174945	2.5215826	-3.161878	0.6921624
8043100	0.2907	0.01755456	-2.5201021	-3.164753	-0.21678351	TMSB10	thymosin beta 10
7972748	0.291	0.01758878	2.5192607	-3.166387	0.31947213
8040073	0.291	0.0176019	2.5189387	-3.167013	0.15452258	LINC01105///LINC01105	long intergenic non-protein coding RNA 1105///long intergenic non-protein coding RNA 1105
8158204	0.291	0.01761238	-2.5186815	-3.167512	-0.32896875	SWI5	SWI5 homologous recombination repair protein
8025476	0.291	0.01761352	2.5186535	-3.167566	0.13731923	OR7E24	olfactory receptor family 7 subfamily E member 24
8140942	0.291	0.01762422	2.518391	-3.168076	0.34976098	LOC100421561///FAM133CP///FAM133DP///FAM133B	family with sequence similarity 133 member B pseudogene///family with sequence similarity 133, member A pseudogene///family with sequence similarity 133, member A pseudogene///family with sequence similarity 133 member B
7996160	0.2912	0.0176544	2.5176515	-3.169511	0.15642636	LOC388282	uncharacterized LOC388282
8074853	0.2912	0.01765839	2.5175539	-3.169701	0.12660852	ZNF280A	zinc finger protein 280A
7976336	0.2912	0.01766644	-2.5173569	-3.170083	-0.44425019	UBR7	ubiquitin protein ligase E3 component n-recognin 7 (putative)
7977734	0.2913	0.01767984	2.5170292	-3.170719	0.26831551
8020898	0.2921	0.01777395	-2.5147339	-3.175172	-0.50992899	ZNF271P	zinc finger protein 271, pseudogene
7928766	0.2921	0.01777584	2.514688	-3.175261	0.14405637	C10orf99	chromosome 10 open reading frame 99
8051372	0.2921	0.01778106	-2.514561	-3.175508	-0.14148498	MEMO1	mediator of cell motility 1
8124610	0.2921	0.01778283	-2.514518	-3.175591	-0.2082509	TRIM27	tripartite motif containing 27
8151625	0.2921	0.01779578	2.5142032	-3.176202	0.22926364	REXO1L1P	REX1, RNA exonuclease 1 homolog-like 1, pseudogene
7952805	0.2921	0.01780676	2.5139364	-3.176719	0.15703222	MIR4697HG	MIR4697 host gene
8174047	0.2921	0.01783492	-2.5132529	-3.178045	-0.29859145	TIMM8A	translocase of inner mitochondrial membrane 8 homolog A (yeast)
7935990	0.2921	0.01785093	2.5128648	-3.178797	0.13672588	PSD	pleckstrin and Sec7 domain containing
8053533	0.2921	0.01785244	-2.512828	-3.178868	-0.24737065	IMMT	inner membrane mitochondrial protein
7920182	0.2921	0.01786524	2.512518	-3.179469	0.130926	LCE3E	late cornified envelope 3E
8130578	0.2921	0.01787539	2.5122723	-3.179946	0.78911335	SNORA20	small nucleolar RNA, H/ACA box 20
7981335	0.2921	0.01788517	2.5120357	-3.180404	0.192846	HSP90AA1	heat shock protein 90 alpha family class A member 1
7912535	0.2921	0.01789289	2.511849	-3.180766	0.80945723
7986687	0.2921	0.01789349	2.5118346	-3.180794	0.257346	WHAMMP1///WHAMMP2///WHAMMP3///WHAMM	WAS protein homolog associated with actin, golgi membranes and microtubules pseudogene 1///WAS protein homolog associated with actin, golgi membranes and microtubules pseudogene 2///WAS protein homolog associated with actin, golgi membranes and microtubules pseudogene 3///WAS protein homolog associated with actin, golgi membranes and microtubules
7973221	0.2921	0.01789683	2.5117537	-3.180951	0.1215034	TRAJ17///TRAV12-2	T cell receptor alpha joining 17///T cell receptor alpha variable 12-2
7963664	0.2921	0.01789692	2.5117516	-3.180955	0.18505054	SP7	Sp7 transcription factor
7975404	0.2922	0.01791152	2.5113988	-3.181639	0.1329577
8000848	0.2924	0.01793334	-2.5108721	-3.182659	-0.2579201	CD2BP2	CD2 cytoplasmic tail binding protein 2
8126920	0.2927	0.01796335	2.5101484	-3.184062	0.08903613	CRISP1	cysteine rich secretory protein 1
8019802	0.2927	0.01797102	2.5099637	-3.184419	0.92276495	RNU2-1	RNA, U2 small nuclear 1
8036557	0.2929	0.01799786	-2.5093176	-3.185671	-0.40812719
7940182	0.2929	0.0180222	2.5087327	-3.186804	0.1581988	OR4D9///OR4D10///OR4D11	olfactory receptor family 4 subfamily D member 9///olfactory receptor family 4 subfamily D member 10///olfactory receptor family 4 subfamily D member 11
8085481	0.2929	0.01802812	-2.5085906	-3.187079	-0.17778569	CHCHD4	coiled-coil-helix-coiled-coil-helix domain containing 4
8177232	0.2929	0.01802942	2.5085592	-3.18714	0.1186646	KDM5D	lysine demethylase 5D
7963614	0.2929	0.01806166	2.5077857	-3.188638	0.13186092	ITGB7	integrin subunit beta 7
8151629	0.2929	0.01806983	2.5075899	-3.189017	0.21494486	REXO1L1P	REX1, RNA exonuclease 1 homolog-like 1, pseudogene
8021147	0.2929	0.01807195	-2.5075392	-3.189115	-0.40171212	IER3IP1	immediate early response 3 interacting protein 1
8004510	0.2929	0.01807304	2.5075131	-3.189166	0.3552818	CD68	CD68 molecule
8121814	0.2929	0.01807594	2.5074435	-3.189301	0.12136079	NKAIN2	Na+/K+ transporting ATPase interacting 2
8035449	0.2932	0.01811005	-2.5066271	-3.190881	-0.19519708	LSM4	LSM4 homolog, U6 small nuclear RNA and mRNA degradation associated
8104234	0.2932	0.01811668	-2.5064688	-3.191188	-0.38612693	TRIP13	thyroid hormone receptor interactor 13
7941172	0.2934	0.01814492	2.5057941	-3.192494	0.16816549	SPDYC	speedy/RINGO cell cycle regulator family member C
7911271	0.2934	0.01816459	2.5053249	-3.193402	0.17551501	OR14C36	olfactory receptor family 14 subfamily C member 36
7978846	0.2934	0.01817339	-2.5051151	-3.193808	-0.31072936	POLE2	DNA polymerase epsilon 2, accessory subunit
7969979	0.2934	0.01819164	-2.5046802	-3.194649	-0.29399579	ABHD13	abhydrolase domain containing 13
8010260	0.2934	0.01819183	-2.5046756	-3.194658	-0.31489037	BIRC5	baculoviral IAP repeat containing 5
7973296	0.2934	0.01820895	2.5042681	-3.195447	0.11396385	OR4E2	olfactory receptor family 4 subfamily E member 2
8043570	0.2934	0.0182119	2.5041979	-3.195582	0.14739745
8027938	0.2934	0.01822339	2.5039246	-3.196111	0.14341383	UPK1A	uroplakin 1A
7991047	0.2934	0.01822567	2.5038705	-3.196216	0.32262587	LOC100131860	uncharacterized LOC100131860
8005687	0.2935	0.01823757	2.5035877	-3.196763	0.41752824	FAM106CP///FAM106A	family with sequence similarity 106 member C, pseudogene///family with sequence similarity 106 member A
8108287	0.2937	0.01827429	2.502716	-3.198449	0.12711567	WNT8A	Wnt family member 8A
8156295	0.2937	0.01827472	2.502706	-3.198468	0.4089029	SECISBP2	SECIS binding protein 2
7976854	0.2939	0.01829317	2.5022686	-3.199314	0.09445812	MIR412	microRNA 412
8019707	0.294	0.01833559	2.5012646	-3.201255	0.91235257	RNU2-1	RNA, U2 small nuclear 1
8019641	0.294	0.01834961	2.5009332	-3.201896	0.91225952	RNU2-1	RNA, U2 small nuclear 1
8019639	0.294	0.01837735	2.5002785	-3.203162	0.91208675	RNU2-1	RNA, U2 small nuclear 1
8019705	0.294	0.0183786	2.5002489	-3.203219	0.91184932	RNU2-1	RNA, U2 small nuclear 1
8146790	0.294	0.01838734	2.5000427	-3.203617	0.2223612
8019637	0.294	0.01839347	2.4998983	-3.203896	0.9117376	RNU2-1	RNA, U2 small nuclear 1
8019631	0.294	0.01840051	2.4997322	-3.204217	0.91170536	RNU2-1	RNA, U2 small nuclear 1
8088828	0.294	0.01840198	2.4996977	-3.204284	0.09586148
8019703	0.294	0.0184082	2.4995511	-3.204567	0.9115805	RNU2-1	RNA, U2 small nuclear 1
8019635	0.294	0.01840944	2.4995219	-3.204624	0.91155318	RNU2-1	RNA, U2 small nuclear 1
8019633	0.294	0.01842408	2.4991771	-3.20529	0.91126348	RNU2-1	RNA, U2 small nuclear 1
8148208	0.294	0.01842691	-2.4991107	-3.205418	-0.2861032	FAM91A1	family with sequence similarity 91 member A1
8105153	0.2943	0.01845442	-2.4984636	-3.206669	-0.30107702	NNT	nicotinamide nucleotide transhydrogenase
8071061	0.2943	0.01847268	2.4980348	-3.207497	0.29041021	TPTEP1	transmembrane phosphatase with tensin homology pseudogene 1
7948328	0.2943	0.01848496	2.4977465	-3.208054	0.12780301	OR5B12	olfactory receptor family 5 subfamily B member 12
8039086	0.2943	0.01850377	2.4973052	-3.208906	0.15640077	LOC284379	solute carrier family 7 member 3 pseudogene
8156761	0.2943	0.01850547	-2.4972655	-3.208983	-0.42047968	NANS	N-acetylneuraminate synthase
7908312	0.2943	0.01850822	2.497201	-3.209108	0.20843583	PRG4	proteoglycan 4
8143417	0.2944	0.01852139	2.4968924	-3.209704	0.17408616	KIAA1549///BRAF///BRAF	KIAA1549///B-Raf proto-oncogene, serine/threonine kinase///B-Raf proto-oncogene, serine/threonine kinase
8166769	0.2946	0.01854532	2.4963323	-3.210785	0.08699991	OTC	ornithine carbamoyltransferase
7985240	0.2949	0.01857746	-2.4955808	-3.212236	-0.23212544	TMED3	transmembrane p24 trafficking protein 3
7907396	0.2953	0.01861745	2.4946477	-3.214037	0.11322424	C1orf105	chromosome 1 open reading frame 105
8104738	0.2953	0.01862251	-2.4945298	-3.214265	-0.34385867	SUB1	SUB1 homolog, transcriptional regulator
7970251	0.2954	0.01863781	2.4941734	-3.214953	0.13286059	PROZ	protein Z, vitamin K dependent plasma glycoprotein
8161854	0.2959	0.01868062	2.4931775	-3.216875	0.08459146
8072610	0.2963	0.0187182	-2.4923049	-3.218558	-0.20473135	FBXO7	F-box protein 7
8045381	0.2965	0.01873838	2.491837	-3.219461	0.26219147	CCNT2	cyclin T2
7965900	0.2965	0.01875166	2.4915294	-3.220054	0.11025215	C12orf42	chromosome 12 open reading frame 42
8037061	0.2966	0.01876614	2.4911941	-3.220701	0.15340466	LYPD4	LY6/PLAUR domain containing 4
7925737	0.2969	0.01879511	2.4905243	-3.221992	0.14196022	OR11L1	olfactory receptor family 11 subfamily L member 1
8177201	0.2969	0.01882037	2.4899409	-3.223117	0.06919733	HSFY2///HSFY1	heat shock transcription factor, Y-linked 2///heat shock transcription factor, Y-linked 1
7939920	0.2969	0.01883176	2.489678	-3.223624	0.08549283
7984215	0.2969	0.01883304	-2.4896486	-3.223681	-0.13958313
7986838	0.2969	0.01883892	2.489513	-3.223942	0.12256322	OCA2	OCA2 melanosomal transmembrane protein
8076644	0.2975	0.01889174	2.4882964	-3.226287	0.13921771	SULT4A1	sulfotransferase family 4A member 1
7926207	0.2975	0.01892417	-2.4875511	-3.227723	-0.34618717	CDC123	cell division cycle 123
8023593	0.2975	0.01894334	2.4871113	-3.228571	0.15802977	MC4R	melanocortin 4 receptor
7927425	0.2975	0.01895037	2.4869499	-3.228882	0.118027	WDFY4	WDFY family member 4
8147715	0.2975	0.0189514	2.4869263	-3.228927	0.12866263
8053909	0.2975	0.01895308	-2.4868878	-3.229001	-0.36907529	SNRNP200	small nuclear ribonucleoprotein U5 subunit 200
7981046	0.2975	0.01895607	-2.4868192	-3.229133	-0.29686163	IFI27L2	interferon alpha inducible protein 27 like 2
7990987	0.2975	0.01896967	2.4865074	-3.229734	0.14848231	AP3B2	adaptor related protein complex 3 beta 2 subunit
8173999	0.2975	0.01897846	2.486306	-3.230122	0.20707902	XKRX	XK related, X-linked
7958414	0.2975	0.01898141	-2.4862385	-3.230252	-0.299108	ISCU	iron-sulfur cluster assembly enzyme
8005576	0.2976	0.01899429	2.4859437	-3.23082	0.1279884	MAPK7	mitogen-activated protein kinase 7
8034589	0.2976	0.01900458	-2.4857083	-3.231273	-0.27594878	FARSA	phenylalanyl-tRNA synthetase alpha subunit
7982688	0.2981	0.01904862	2.4847019	-3.233211	0.16188073	BUB1B-PAK6///PAK6	BUB1B-PAK6 readthrough///p21 (RAC1) activated kinase 6
7963479	0.2981	0.0190621	2.4843944	-3.233803	0.08650668	KRT2	keratin 2
8054804	0.2983	0.01909179	2.4837176	-3.235106	0.20689658	CCDC93	coiled-coil domain containing 93
8068393	0.2983	0.01909844	2.4835661	-3.235398	0.08443
7921237	0.2983	0.01910344	2.4834523	-3.235617	0.1282929	FCRL5	Fc receptor like 5
8043581	0.2985	0.01913661	2.4826978	-3.237069	0.21467415	UBTFL1	upstream binding transcription factor, RNA polymerase I-like 1
7983365	0.2985	0.01914299	2.4825528	-3.237348	0.3193505	TRIM69///TRIM69	tripartite motif containing 69///tripartite motif containing 69
7944516	0.2985	0.01915714	2.4822314	-3.237967	0.13867972
8084927	0.2985	0.01915904	2.4821883	-3.238049	0.11614379
8138045	0.2986	0.01917466	-2.4818337	-3.238732	-0.34887503	EIF2AK1	eukaryotic translation initiation factor 2 alpha kinase 1
8153664	0.2986	0.01918475	-2.481605	-3.239172	-0.21353406	BOP1	block of proliferation 1
7943047	0.299	0.01922317	2.4807344	-3.240847	0.21292258	UBTFL1	upstream binding transcription factor, RNA polymerase I-like 1
8027860	0.2991	0.01925122	2.4801	-3.242067	0.14355525	FFAR3	free fatty acid receptor 3
7976778	0.2991	0.01925204	2.4800814	-3.242103	0.12571405	LINC00523	long intergenic non-protein coding RNA 523
8078920	0.2992	0.01926729	2.4797369	-3.242765	0.14999968	MOBP	myelin-associated oligodendrocyte basic protein
7900540	0.2993	0.01928417	2.4793558	-3.243498	0.1839326	RIMKLA	ribosomal modification protein rimK like family member A
7968323	0.2993	0.01929143	2.4791918	-3.243813	0.12518581	LINC00544	long intergenic non-protein coding RNA 544
8136918	0.2993	0.01930506	-2.4788845	-3.244404	-0.41582091	ZYX	zyxin
8088468	0.2993	0.01931617	2.4786341	-3.244886	0.15967312	NPCDR1	nasopharyngeal carcinoma, down-regulated 1
8168940	0.2993	0.0193253	2.4784284	-3.245281	0.11472134	NXF4	nuclear RNA export factor 4 pseudogene
7933405	0.2996	0.01937076	2.4774055	-3.247247	0.28196978	AGAP5///AGAP9///AGAP12P///AGAP6///AGAP11///AGAP4	ArfGAP with GTPase domain, ankyrin repeat and PH domain 5///ArfGAP with GTPase domain, ankyrin repeat and PH domain 9///ArfGAP with GTPase domain, ankyrin repeat and PH domain 12, pseudogene///ArfGAP with GTPase domain, ankyrin repeat and PH domain 6///ArfGAP with GTPase domain, ankyrin repeat and PH domain 11///ArfGAP with GTPase domain, ankyrin repeat and PH domain 4
7950951	0.2996	0.0193812	2.4771709	-3.247698	0.21008406	UBTFL1	upstream binding transcription factor, RNA polymerase I-like 1
8012591	0.2996	0.01938492	2.4770873	-3.247859	0.11783408	DHRS7C	dehydrogenase/reductase 7C
8072798	0.2996	0.01939778	2.4767986	-3.248414	0.12058725	CYTH4	cytohesin 4
7921346	0.2996	0.01942801	2.4761206	-3.249717	0.09200469	CD1B	CD1b molecule
7920100	0.2996	0.0194337	2.4759931	-3.249962	0.11169717	THEM5	thioesterase superfamily member 5
7981324	0.2996	0.01943419	2.475982	-3.249983	0.07612937
8061471	0.2996	0.01944862	-2.4756588	-3.250604	-0.43816698	GINS1	GINS complex subunit 1
7992863	0.2996	0.01946086	2.4753848	-3.25113	0.1532616	OR1F1	olfactory receptor family 1 subfamily F member 1
8015236	0.2996	0.01947667	2.4750311	-3.25181	0.19881192	KRTAP4-4	keratin associated protein 4-4
7917251	0.2996	0.01948493	2.4748464	-3.252164	0.12457361	LINC01555	long intergenic non-protein coding RNA 1555
8026496	0.2996	0.01948515	2.4748415	-3.252174	0.1389396	LINC00661	long intergenic non-protein coding RNA 661
7946109	0.2996	0.01948978	2.4747379	-3.252373	0.11827446	OR52E6	olfactory receptor family 52 subfamily E member 6
7999419	0.2996	0.01949156	-2.4746982	-3.252449	-0.34225995	DEXI	Dexi homolog
7935403	0.2999	0.01952029	-2.4740566	-3.253681	-0.29861695	ARHGAP19-SLIT1///ARHGAP19	ARHGAP19-SLIT1 readthrough (NMD candidate)///Rho GTPase activating protein 19
8164627	0.2999	0.01953384	2.4737541	-3.254262	0.1434659	LOC401554	uncharacterized LOC401554
8027024	0.3008	0.01962659	-2.4716901	-3.258224	-0.13969722	UBA52	ubiquitin A-52 residue ribosomal protein fusion product 1
8177931	0.3008	0.01962831	2.4716519	-3.258298	0.43157353	MUC21	mucin 21, cell surface associated
7962236	0.3008	0.0196302	2.4716099	-3.258378	0.0698367
8053785	0.3008	0.01965965	2.4709565	-3.259632	0.2108029	UBTFL1	upstream binding transcription factor, RNA polymerase I-like 1
7968670	0.3008	0.01966192	-2.4709061	-3.259729	-0.43070058	UFM1	ubiquitin fold modifier 1
8115871	0.3008	0.01966791	2.4707733	-3.259984	0.26649672	FLJ16171	FLJ16171 protein
7973142	0.3008	0.01966905	2.4707481	-3.260032	0.0920395	TPPP2	tubulin polymerization promoting protein family member 2
7973135	0.3009	0.01968168	2.4704682	-3.260569	0.17854199	SLC39A2	solute carrier family 39 member 2
8169432	0.3012	0.01972476	2.4695151	-3.262398	0.15480889	ZCCHC16	zinc finger CCHC-type containing 16
8036172	0.3012	0.01972648	2.469477	-3.262471	0.19213189
7970732	0.3013	0.01974916	2.468976	-3.263432	0.14147388	URAD	ureidoimidazoline (2-oxo-4-hydroxy-4-carboxy-5-) decarboxylase
8127656	0.3013	0.01976547	2.4686161	-3.264122	0.07814812
8015163	0.3013	0.01977028	2.4685098	-3.264326	0.07001983	KRTAP3-3	keratin associated protein 3-3
8158372	0.3013	0.01977813	-2.4683368	-3.264658	-0.14888338	SET	SET nuclear proto-oncogene
7940431	0.3013	0.01978487	2.4681881	-3.264943	0.11499057	PGA4///PGA3///PGA5	pepsinogen 4, group I (pepsinogen A)///pepsinogen 3, group I (pepsinogen A)///pepsinogen 5, group I (pepsinogen A)
8048118	0.3014	0.01980107	2.4678311	-3.265627	0.28789161
8049827	0.3021	0.01985423	-2.4666616	-3.267869	-0.25762498	SEPT2	septin 2
8115039	0.3022	0.01987994	2.4660971	-3.268951	0.15115584
8172538	0.3022	0.01989308	-2.4658089	-3.269504	-0.25309363	WDR45	WD repeat domain 45
8094968	0.3022	0.01989441	2.4657796	-3.26956	0.19291819	ZAR1	zygote arrest 1
7990566	0.3023	0.01991302	-2.4653717	-3.270342	-0.33336155	ETFA	electron transfer flavoprotein alpha subunit
7993807	0.3023	0.01992095	-2.465198	-3.270674	-0.32174286	TMEM159///TMEM159	transmembrane protein 159///transmembrane protein 159
8102307	0.3023	0.0199328	-2.4649385	-3.271172	-0.25200051
7910790	0.303	0.01999457	-2.463588	-3.273759	-0.29012113
7915198	0.303	0.02000341	2.4633951	-3.274128	0.14995547
7976698	0.303	0.02001369	-2.4631707	-3.274558	-0.38644153	EML1	echinoderm microtubule associated protein like 1
8116096	0.3037	0.02008581	-2.4616003	-3.277565	-0.29001285	DDX41	DEAD-box helicase 41
7996490	0.3037	0.02009013	-2.4615064	-3.277745	-0.34364276	TMEM208	transmembrane protein 208
8026806	0.3037	0.02009652	-2.4613676	-3.27801	-0.27727563	COLGALT1	collagen beta(1-O)galactosyltransferase 1
7915500	0.3037	0.02011075	2.4610585	-3.278602	0.17238138	C1orf210	chromosome 1 open reading frame 210
8067948	0.3037	0.02011272	2.4610156	-3.278684	0.14042291
7940044	0.3039	0.02013651	2.4604995	-3.279672	0.10046609	MIR130A	microRNA 130a
7946006	0.3039	0.02014666	2.4602793	-3.280093	0.18533209
7981065	0.304	0.02016669	2.4598453	-3.280924	0.18701976	SERPINA2	serpin family A member 2 (gene/pseudogene)
8115287	0.3042	0.02019383	2.4592579	-3.282048	0.12580608	SLC36A2	solute carrier family 36 member 2
7953264	0.3042	0.02021118	2.4588825	-3.282766	0.1711358	KCNA6	potassium voltage-gated channel subfamily A member 6
8042962	0.3042	0.02021773	-2.4587409	-3.283037	-0.18907358	MRPL19	mitochondrial ribosomal protein L19
7961964	0.3042	0.02022181	-2.4586528	-3.283205	-0.41414604	ASUN	asunder, spermatogenesis regulator
8174444	0.3047	0.02027319	2.4575441	-3.285326	0.12066676	IRS4	insulin receptor substrate 4
8001841	0.3047	0.02027535	-2.4574974	-3.285415	-0.29719242	DYNC1LI2	dynein cytoplasmic 1 light intermediate chain 2
7919778	0.3047	0.02029014	-2.4571788	-3.286025	-0.16497168
8055222	0.3047	0.02030081	2.4569491	-3.286464	0.09212494	POTEB3///LOC102723502///POTEB///LOC100288966///POTEB2///POTEF///POTEJ///POTEM///POTEE///POTEKP///POTEG///POTEC///POTED///POTEH	POTE ankyrin domain family member B3///POTE ankyrin domain family member B-like///POTE ankyrin domain family member B///POTE ankyrin domain family member D-like///POTE ankyrin domain family member B2///POTE ankyrin domain family member F///POTE ankyrin domain family member J///POTE ankyrin domain family member M///POTE ankyrin domain family member E///POTE ankyrin domain family member K, pseudoge…
8029814	0.3047	0.02030949	-2.4567622	-3.286821	-0.32671652	PPP5C	protein phosphatase 5 catalytic subunit
7995552	0.3048	0.02032566	2.4564144	-3.287486	0.33504584	CYLD	CYLD lysine 63 deubiquitinase
8062571	0.305	0.02035556	-2.4557718	-3.288715	-0.25706754	FAM83D	family with sequence similarity 83 member D
7963760	0.305	0.02035888	2.4557005	-3.288851	0.14657968	NFE2	nuclear factor, erythroid 2
8095491	0.3051	0.02037665	2.4553191	-3.28958	0.09416939	PIKFYVE///SMR3B	phosphoinositide kinase, FYVE-type zinc finger containing///submaxillary gland androgen regulated protein 3B
8117624	0.3054	0.02040884	2.4546291	-3.290899	0.09818403
7991401	0.3054	0.02042915	-2.4541941	-3.29173	-0.19010175	HDDC3	HD domain containing 3
7981750	0.3054	0.02043203	2.4541324	-3.291848	0.16717522	LOC400968	uncharacterized LOC400968
7979129	0.3054	0.02043878	2.4539881	-3.292123	0.18607897
8024888	0.3056	0.02046407	2.4534472	-3.293157	0.16433585	MIR7-3HG	MIR7-3 host gene
7924663	0.3057	0.020478	2.4531497	-3.293725	0.18366106	LEFTY1	left-right determination factor 1
8113871	0.3061	0.02052575	2.452131	-3.295671	0.05142788
8125835	0.3061	0.02053086	-2.452022	-3.295879	-0.14322896	RPS10-NUDT3///RPS10	RPS10-NUDT3 readthrough///ribosomal protein S10
8130701	0.3063	0.02056552	2.451284	-3.297288	0.08160107
8117498	0.3063	0.02056703	2.451252	-3.29735	0.11794834	BTN1A1	butyrophilin subfamily 1 member A1
8020971	0.3067	0.02060086	2.4505328	-3.298723	0.46420162
7993680	0.3071	0.02064258	-2.4496477	-3.300412	-0.24876482	C16orf62	chromosome 16 open reading frame 62
8042503	0.3073	0.02066148	2.449247	-3.301177	0.46906758	MXD1	MAX dimerization protein 1
7919929	0.3075	0.02069382	2.4485625	-3.302483	0.14320527	TMOD4	tropomodulin 4
8149104	0.3075	0.02069818	2.4484702	-3.302659	0.1114979	DEFA6	defensin alpha 6
8004861	0.3078	0.02073313	2.4477317	-3.304068	0.11932897	ODF4	outer dense fiber of sperm tails 4
7976842	0.3079	0.02075005	2.4473746	-3.304749	0.14473209	MIR382	microRNA 382
8095402	0.3079	0.0207585	2.4471962	-3.30509	0.10353926	UGT2A3	UDP glucuronosyltransferase family 2 member A3
8106516	0.3079	0.02076791	2.4469979	-3.305468	0.49051566	JMY	junction mediating and regulatory protein, p53 cofactor
7973962	0.3084	0.02082429	2.4458106	-3.307732	0.22862607	DPPA3P2	developmental pluripotency associated 3 pseudogene 2
7914000	0.3084	0.02083057	2.4456787	-3.307984	0.18590988	NR0B2	nuclear receptor subfamily 0 group B member 2
8141295	0.3084	0.02084843	-2.4453033	-3.308699	-0.31137058	ATP5J2	ATP synthase, H+ transporting, mitochondrial Fo complex subunit F2
8000899	0.3084	0.02085231	-2.4452217	-3.308855	-0.23223597	ZNF768	zinc finger protein 768
8001457	0.3084	0.02085508	-2.4451635	-3.308966	-0.39002975	CES1	carboxylesterase 1
8111796	0.3084	0.02087096	-2.4448302	-3.309601	-0.3218892	PRKAA1	protein kinase AMP-activated catalytic subunit alpha 1
7946426	0.3085	0.0208975	2.4442735	-3.310662	0.3828557
8138151	0.3085	0.02091597	2.4438865	-3.3114	0.36663899	OR7E37P///MGC72080///DAPL1///OR7E12P	olfactory receptor family 7 subfamily E member 37 pseudogene///MGC72080 pseudogene///death associated protein like 1///olfactory receptor family 7 subfamily E member 12 pseudogene
8038292	0.3085	0.02093882	2.443408	-3.312312	0.1357152	CGB2///CGB1///CGB8///CGB7///CGB5///LHB///CGB3///CGB7	chorionic gonadotropin beta subunit 2///chorionic gonadotropin beta subunit 1///chorionic gonadotropin beta subunit 8///chorionic gonadotropin beta subunit 7///chorionic gonadotropin beta subunit 5///luteinizing hormone beta polypeptide///chorionic gonadotropin beta subunit 3///chorionic gonadotropin beta subunit 7
7983989	0.3085	0.02095358	2.4430993	-3.3129	0.15276774
7909011	0.3085	0.02095968	2.4429716	-3.313143	0.23043303	MDM4	MDM4, p53 regulator
8148003	0.3085	0.02096312	2.4428998	-3.31328	0.11846117	SLC30A8	solute carrier family 30 member 8
7982339	0.3085	0.02097096	2.4427358	-3.313593	0.17357613	LOC100130857	uncharacterized LOC100130857
8132832	0.3085	0.02097278	2.442698	-3.313665	0.14183519	DDC-AS1	DDC antisense RNA 1
8106532	0.3085	0.02100778	2.4419672	-3.315057	0.29808773
7957956	0.3085	0.02101077	2.4419048	-3.315176	0.06914779
8120204	0.3085	0.02102489	2.4416103	-3.315737	0.08933388
7925751	0.3085	0.02102728	2.4415605	-3.315832	0.20478521	OR2T10	olfactory receptor family 2 subfamily T member 10
8143437	0.3085	0.02102875	2.44153	-3.31589	0.12164816	LOC401410	uncharacterized LOC401410
7990815	0.3085	0.02102915	-2.4415216	-3.315906	-0.38550466	ST20	suppressor of tumorigenicity 20
8081200	0.3085	0.02103749	2.4413478	-3.316237	0.14063104
7966878	0.3095	0.02112194	-2.4395913	-3.319581	-0.38074443	CIT	citron rho-interacting serine/threonine kinase
8133023	0.3095	0.02113319	2.4393579	-3.320026	0.07139228	ZNF735///ZNF733P///ZNF716///ZNF479	zinc finger protein 735///zinc finger protein 733, pseudogene///zinc finger protein 716///zinc finger protein 479
7981777	0.3095	0.02114478	2.4391176	-3.320483	0.15750508	LOC400968	uncharacterized LOC400968
7931643	0.3095	0.02114851	2.4390401	-3.32063	0.19489553	CYP2E1	cytochrome P450 family 2 subfamily E member 1
8007904	0.3095	0.02116286	-2.4387427	-3.321197	-0.26290097	GOSR2	golgi SNAP receptor complex member 2
8062962	0.3096	0.02118922	2.4381967	-3.322236	0.20874276
7999404	0.3096	0.0212017	2.4379385	-3.322727	0.30301882
7952086	0.3096	0.0212023	2.4379261	-3.322751	0.10755527	TREH	trehalase
8026381	0.3099	0.02123363	-2.4372784	-3.323983	-0.18172326
7985166	0.3099	0.02124359	-2.4370727	-3.324374	-0.40239238	IREB2	iron responsive element binding protein 2
7994737	0.31	0.02126101	-2.4367131	-3.325059	-0.34227172	ALDOA	aldolase, fructose-bisphosphate A
8046746	0.3103	0.02128862	2.4361438	-3.326142	0.20973415	PPP1R1C	protein phosphatase 1 regulatory inhibitor subunit 1C
7924863	0.3103	0.02130063	2.4358962	-3.326612	0.18562815	C1orf145	chromosome 1 open reading frame 145
8174246	0.3103	0.0213155	2.4355901	-3.327194	0.12932444	RAB40A	RAB40A, member RAS oncogene family
7972663	0.3103	0.02132599	2.4353741	-3.327605	0.14134842
7935474	0.3103	0.02133219	-2.4352465	-3.327848	-0.19452975	MMS19	MMS19 homolog, cytosolic iron-sulfur assembly component
7939507	0.3103	0.02134291	-2.4350261	-3.328267	-0.18322891	ACCS	1-aminocyclopropane-1-carboxylate synthase homolog (inactive)
7949765	0.3109	0.02140634	-2.4337237	-3.330743	-0.50771982	PPP1CA	protein phosphatase 1 catalytic subunit alpha
7942769	0.3109	0.021413	2.4335871	-3.331003	0.20255148	DKFZp434E1119	uncharacterized DKFZp434E1119
7942332	0.3109	0.02141838	2.4334767	-3.331213	0.18380164	FOLR1	folate receptor 1
7943958	0.311	0.0214419	2.432995	-3.332128	0.10942865	HTR3B	5-hydroxytryptamine receptor 3B
8012931	0.311	0.02144802	2.4328697	-3.332366	0.29100996	CDRT1///FBXW10	CMT1A duplicated region transcript 1///F-box and WD repeat domain containing 10
7949320	0.3111	0.02148738	2.4320647	-3.333896	0.15000599	GPHA2	glycoprotein hormone alpha 2
8100530	0.3111	0.02148993	2.4320125	-3.333995	0.17588435
8004372	0.3111	0.02149105	2.4319897	-3.334039	0.10970166	TNK1///TNK1	tyrosine kinase non receptor 1///tyrosine kinase non receptor 1
8112178	0.3111	0.02149895	2.4318283	-3.334345	0.14775692	LOC100509780	uncharacterized LOC100509780
8152133	0.3111	0.02151577	-2.4314848	-3.334998	-0.27359855	RRM2B	ribonucleotide reductase regulatory TP53 inducible subunit M2B
7940835	0.3111	0.02151959	-2.4314069	-3.335146	-0.40069722	COX8A	cytochrome c oxidase subunit 8A
7988260	0.3114	0.02155393	2.4307067	-3.336476	0.11609323	FRMD5	FERM domain containing 5
8010963	0.3115	0.02157335	2.4303111	-3.337227	0.29620801
8112519	0.3117	0.02159283	2.4299146	-3.33798	0.15346532	LOC441081	POM121 membrane glycoprotein (rat) pseudogene
7935553	0.3118	0.02161392	2.4294857	-3.338794	0.15098361	LOXL4	lysyl oxidase like 4
7986536	0.3118	0.02162177	2.4293262	-3.339097	0.12841061	OR4F13P	olfactory receptor family 4 subfamily F member 13 pseudogene
8049478	0.3119	0.02164785	-2.4287967	-3.340103	-0.34425169	COPS8	COP9 signalosome subunit 8
8118974	0.3119	0.02165549	-2.4286416	-3.340397	-0.18008768	RPL10A	ribosomal protein L10a
7978208	0.3125	0.02170451	-2.427648	-3.342283	-0.22370687	TINF2	TERF1 interacting nuclear factor 2
8164698	0.3132	0.02178669	-2.425987	-3.345435	-0.35259542	MED27	mediator complex subunit 27
7990283	0.3132	0.02179205	2.4258787	-3.34564	0.12920403	GOLGA6C///LOC645752///GOLGA6A///GOLGA6B	golgin A6 family member C///golgin A6 family member A pseudogene///golgin A6 family member A///golgin A6 family member B
7990227	0.3132	0.02179279	2.4258638	-3.345668	0.14150446	HIGD2B	HIG1 hypoxia inducible domain family member 2B
7973363	0.3132	0.02180345	2.4256488	-3.346076	0.18634962	REM2	RRAD and GEM like GTPase 2
8095335	0.3132	0.02180664	2.4255846	-3.346198	0.08102338
7993798	0.3134	0.02183371	2.4250392	-3.347233	0.75979029
7995161	0.3136	0.02185735	2.4245633	-3.348135	0.14450421	ITGAD	integrin subunit alpha D
8030187	0.3139	0.02189141	2.4238785	-3.349434	0.13516415	CGB2///CGB1///CGB8///CGB7///CGB5///LHB///CGB3///CGB7	chorionic gonadotropin beta subunit 2///chorionic gonadotropin beta subunit 1///chorionic gonadotropin beta subunit 8///chorionic gonadotropin beta subunit 7///chorionic gonadotropin beta subunit 5///luteinizing hormone beta polypeptide///chorionic gonadotropin beta subunit 3///chorionic gonadotropin beta subunit 7
8093943	0.3139	0.02190313	-2.4236432	-3.34988	-0.2054176	LOC93622	Morf4 family associated protein 1 like 1 pseudogene
8013068	0.3144	0.02194659	2.4227713	-3.351532	0.18725546	PLD6	phospholipase D family member 6
7919324	0.3147	0.02198432	-2.4220156	-3.352965	-0.08939994
7993632	0.3147	0.02199127	2.4218765	-3.353228	0.1508514	CLEC19A	C-type lectin domain family 19 member A
8110216	0.3154	0.02205044	2.4206942	-3.355468	0.11786104
7988412	0.3156	0.02207745	2.4201555	-3.356489	0.08062612
8098880	0.316	0.02211737	-2.4193605	-3.357995	-0.18675166	CTBP1	C-terminal binding protein 1
8127391	0.316	0.02212869	2.4191351	-3.358421	0.35745085	EYS	eyes shut homolog (Drosophila)
8117732	0.3161	0.02215796	2.4185533	-3.359523	0.11817851	OR2H1	olfactory receptor family 2 subfamily H member 1
8178063	0.3161	0.02216667	2.4183802	-3.359851	0.10698926	LY6G6F	lymphocyte antigen 6 complex, locus G6F
8166140	0.3161	0.02217497	-2.4182155	-3.360163	-0.52182453	MOSPD2	motile sperm domain containing 2
8062206	0.3161	0.02217954	-2.4181248	-3.360334	-0.34211809	ROMO1	reactive oxygen species modulator 1
8038624	0.3161	0.02220049	2.4177089	-3.361122	0.12534043	C19orf48	chromosome 19 open reading frame 48
8124482	0.3161	0.02220891	2.4175421	-3.361437	0.10262531
7905355	0.3161	0.022223	-2.4172628	-3.361966	-0.23304632	TNFAIP8L2-SCNM1///SCNM1	TNFAIP8L2-SCNM1 readthrough///sodium channel modifier 1
8069057	0.3161	0.02222335	-2.4172558	-3.361979	-0.20613977	PFKL	phosphofructokinase, liver type
[truncated: 26,435 more rows]
