# Supplementary material for: Identification of the shared gene signatures and pathways between polycystic ovary syndrome and endometrial cancer: An omics data based combined approach
Source: PLoS One. 2022 Jul 13;17(7):e0271380. doi: 10.1371/journal.pone.0271380 (PMC9278750; doi:10.1371/journal.pone.0271380)
Supplement: S2 Table — (XLS) [file pone.0271380.s002.xls]

ID	adj.P.Val	P.Value	t	B	logFC	Gene.symbol	Gene.title
204521_at	0.0798	0.0000047	5.649838	3.80559	1.1413904	FAM216A	family with sequence similarity 216 member A
203889_at	0.0798	0.0000143	5.241782	2.8795	2.2425558	SCG5	secretogranin V
219659_at	0.0798	0.0000177	5.163985	2.70148	1.6173608	ATP8A2	ATPase phospholipid transporting 8A2
205499_at	0.0798	0.0000177	5.163524	2.70043	1.3650908	SRPX2	sushi repeat containing protein, X-linked 2
215209_at	0.0798	0.0000202	5.115505	2.59036	0.8956729	SEC24D	SEC24 homolog D, COPII coat complex component
209789_at	0.0798	0.0000215	5.092479	2.53754	1.18734	CORO2B	coronin 2B
219791_s_at	0.1098	0.0000345	4.919383	2.13964	3.1751096	HAND2-AS1	HAND2 antisense RNA 1 (head to head)
221877_at	0.1241	0.0000543	4.753467	1.75727	0.7989963	IRGQ	immunity related GTPase Q
212822_at	0.1241	0.0000546	4.751026	1.75164	1.0050696	HEG1	heart development protein with EGF like domains 1
221937_at	0.1241	0.0000686	4.667943	1.55999	0.6282354	SYNRG	synergin, gamma
215839_at	0.1241	0.0000727	-4.646556	1.51064	-0.7220258	LILRA5	leukocyte immunoglobulin like receptor A5
205117_at	0.1241	0.0000796	4.613509	1.4344	1.4672383	FGF1	fibroblast growth factor 1
62987_r_at	0.1241	0.0000882	-4.575757	1.3473	-0.6362679	CACNG4	calcium voltage-gated channel auxiliary subunit gamma 4
205168_at	0.1241	0.0000988	4.534154	1.25134	1.7997471	DDR2	discoidin domain receptor tyrosine kinase 2
213362_at	0.1241	0.0001055	4.510085	1.19583	0.8667842	PTPRD	protein tyrosine phosphatase, receptor type D
201143_s_at	0.1241	0.0001068	4.505417	1.18506	0.7332946	EIF2S1	eukaryotic translation initiation factor 2 subunit alpha
204742_s_at	0.1241	0.0001076	4.502649	1.17868	1.1208263	PDS5B	PDS5 cohesin associated factor B
215943_at	0.1241	0.0001079	4.501722	1.17654	1.1201325	KIAA1661	KIAA1661 protein
211920_at	0.1241	0.0001137	-4.482484	1.13219	-1.5057279	CFB	complement factor B
215743_at	0.1241	0.0001207	4.460654	1.08186	0.82271	NMT2	N-myristoyltransferase 2
205493_s_at	0.1241	0.0001283	4.438051	1.02977	1.3891283	DPYSL4	dihydropyrimidinase like 4
208606_s_at	0.1241	0.0001303	4.432524	1.01703	1.6454542	WNT4	Wnt family member 4
215164_at	0.1241	0.0001306	4.431772	1.0153	1.4084
213639_s_at	0.1241	0.0001388	4.409363	0.96367	0.8846263	ZNF500	zinc finger protein 500
205006_s_at	0.1241	0.0001392	4.408236	0.96108	0.9187829	NMT2	N-myristoyltransferase 2
58780_s_at	0.1263	0.0001513	4.377552	0.89041	1.1987429	ARHGEF40	Rho guanine nucleotide exchange factor 40
201321_s_at	0.1263	0.000153	4.373403	0.88086	1.0137408	SMARCC2	SWI/SNF related, matrix associated, actin dependent regulator of chromatin subfamily c member 2
212122_at	0.1264	0.000171	4.332423	0.78655	0.5618429	RHOQ	ras homolog family member Q
215613_at	0.1264	0.0001719	4.330618	0.78239	0.9503354	ADAM12	ADAM metallopeptidase domain 12
205853_at	0.1264	0.0001858	-4.301783	0.71608	-0.8236692	ZBTB7B	zinc finger and BTB domain containing 7B
216614_at	0.1264	0.0001914	4.290982	0.69125	0.7782358
203440_at	0.1264	0.000196	4.282114	0.67086	1.0853433	CDH2	cadherin 2
203497_at	0.1264	0.0001977	4.279025	0.66376	0.8591942	MED1	mediator complex subunit 1
215629_s_at	0.1264	0.0002054	4.264881	0.63127	0.6045996	MIR15A///DLEU2L///DLEU2	microRNA 15a///deleted in lymphocytic leukemia 2-like///deleted in lymphocytic leukemia 2 (non-protein coding)
212925_at	0.1264	0.0002186	-4.241917	0.57853	-1.2341529	MISP	mitotic spindle positioning
222347_at	0.1264	0.0002273	4.22743	0.54527	0.7265975
215283_at	0.1264	0.0002279	4.226529	0.5432	0.8056725	LINC00667	long intergenic non-protein coding RNA 667
205347_s_at	0.1264	0.0002331	4.218118	0.5239	2.3457117	TMSB15B///TMSB15A	thymosin beta 15B///thymosin beta 15a
216071_x_at	0.1264	0.0002365	4.212759	0.5116	0.8586204	MED12	mediator complex subunit 12
202787_s_at	0.1264	0.0002413	-4.205397	0.49472	-0.951895	MAPKAPK3	mitogen-activated protein kinase-activated protein kinase 3
221612_at	0.1264	0.0002413	-4.205307	0.49451	-0.5144642	LRTM1	leucine rich repeats and transmembrane domains 1
215608_at	0.1264	0.0002445	4.200463	0.4834	1.2796754
207449_s_at	0.1264	0.0002499	-4.192361	0.46482	-0.8372863	POFUT2	protein O-fucosyltransferase 2
209538_at	0.1264	0.0002543	4.185931	0.45008	0.8932321	ZNF32	zinc finger protein 32
205586_x_at	0.1264	0.0002553	-4.184445	0.44667	-0.7997742	VGF	VGF nerve growth factor inducible
205564_at	0.1277	0.0002636	4.17266	0.41966	2.0571775	PAGE4	PAGE family member 4
202368_s_at	0.1286	0.0002859	4.142538	0.35066	1.0279046	TRAM2	translocation associated membrane protein 2
215919_s_at	0.1286	0.0002861	4.142345	0.35022	0.6897908	MRPS11	mitochondrial ribosomal protein S11
218508_at	0.1286	0.0002931	4.133397	0.32974	0.8029	DCP1A	decapping mRNA 1A
221933_at	0.1286	0.0002967	4.12878	0.31917	1.3392812	NLGN4X	neuroligin 4, X-linked
217723_x_at	0.1286	0.0003025	-4.121577	0.30269	-0.8806012	RPS12	ribosomal protein S12
213381_at	0.1286	0.0003056	4.11782	0.29409	1.7996812	VSTM4	V-set and transmembrane domain containing 4
212167_s_at	0.1286	0.0003096	4.113058	0.2832	1.1081404	SMARCB1	SWI/SNF related, matrix associated, actin dependent regulator of chromatin, subfamily b, member 1
210882_s_at	0.1286	0.0003117	4.110538	0.27744	1.5864842	TRO	trophinin
213563_s_at	0.1288	0.0003179	-4.103186	0.26063	-0.7923938	TUBGCP2	tubulin gamma complex associated protein 2
204371_s_at	0.1289	0.0003254	-4.094542	0.24087	-0.7857142	KHSRP	KH-type splicing regulatory protein
213364_s_at	0.1289	0.0003314	4.087818	0.2255	1.4993771	SNX1	sorting nexin 1
204400_at	0.1289	0.0003388	4.079512	0.20652	1.9492337	EFS	embryonal Fyn-associated substrate
204849_at	0.1289	0.0003464	4.071291	0.18774	1.1140254	TCFL5	transcription factor like 5
206309_at	0.1289	0.0003471	-4.070538	0.18602	-0.5598363	LECT1	leukocyte cell derived chemotaxin 1
210477_x_at	0.131	0.0003597	-4.057311	0.15583	-0.8001775	MAPK8	mitogen-activated protein kinase 8
211794_at	0.131	0.0003757	-4.041082	0.1188	-0.65873	FYB	FYN binding protein
206136_at	0.131	0.0003765	-4.04028	0.11697	-0.9727767	FZD5	frizzled class receptor 5
202476_s_at	0.131	0.0003933	-4.024073	0.08001	-0.812035	TUBGCP2	tubulin gamma complex associated protein 2
201842_s_at	0.131	0.0003956	4.021902	0.07506	2.7334642	EFEMP1	EGF containing fibulin like extracellular matrix protein 1
220968_s_at	0.131	0.0003997	4.018061	0.06631	0.7643571	TSPAN9	tetraspanin 9
220399_at	0.131	0.0004023	4.015643	0.0608	0.6456921	LINC00115	long intergenic non-protein coding RNA 115
201182_s_at	0.131	0.0004049	-4.013224	0.05529	-0.7047492	CHD4	chromodomain helicase DNA binding protein 4
219847_at	0.131	0.0004062	-4.012098	0.05272	-0.5805504	HDAC11	histone deacetylase 11
213795_s_at	0.131	0.0004115	4.007193	0.04155	0.6333604	PTPRA	protein tyrosine phosphatase, receptor type A
219200_at	0.1323	0.0004216	3.998207	0.02108	0.8214463	FASTKD3	FAST kinase domains 3
202686_s_at	0.1332	0.0004304	3.990494	0.00353	2.0105354	AXL	AXL receptor tyrosine kinase
208538_at	0.1394	0.0004568	-3.968264	-0.04705	-0.5981304	ANP32C	acidic nuclear phosphoprotein 32 family member C
220102_at	0.1446	0.0004802	3.949593	-0.08949	2.9712033	FOXL2	forkhead box L2
204225_at	0.1458	0.0004907	3.941534	-0.10779	1.1165192	HDAC4	histone deacetylase 4
220770_s_at	0.1471	0.0005015	3.933342	-0.12639	0.9420262	ZBED8	zinc finger BED-type containing 8
211677_x_at	0.1496	0.0005218	-3.918524	-0.16002	-0.7547396	CADM3	cell adhesion molecule 3
203288_at	0.1496	0.000526	3.91556	-0.16674	1.1720246	KIAA0355	KIAA0355
205880_at	0.1496	0.0005305	3.912373	-0.17397	1.4031667	PRKD1	protein kinase D1
218573_at	0.1568	0.0005682	3.886598	-0.23238	1.8172633	MAGEH1	MAGE family member H1
205323_s_at	0.1568	0.0005803	3.878744	-0.25017	0.6645233	MTF1	metal regulatory transcription factor 1
213500_at	0.1568	0.0005817	3.877823	-0.25225	0.9247133
205345_at	0.1568	0.0005859	3.875121	-0.25837	1.1498667	BARD1	BRCA1 associated RING domain 1
117_at	0.1568	0.0005911	-3.871802	-0.26588	-0.7538679	HSPA6	heat shock protein family A (Hsp70) member 6
209737_at	0.1568	0.0005982	3.867316	-0.27603	1.0150038	MAGI2	membrane associated guanylate kinase, WW and PDZ domain containing 2
203633_at	0.1581	0.0006378	3.843233	-0.33048	0.8736429	CPT1A	carnitine palmitoyltransferase 1A
204339_s_at	0.1581	0.0006389	3.842637	-0.33182	1.29924	RGS4	regulator of G-protein signaling 4
221898_at	0.1581	0.0006435	3.839895	-0.33802	0.7936979	PDPN	podoplanin
214925_s_at	0.1581	0.0006486	3.836965	-0.34464	1.3336696	SPTAN1	spectrin alpha, non-erythrocytic 1
215806_x_at	0.1581	0.0006542	3.833708	-0.35199	0.9292442	TARP///TRGV9///TRGC2	TCR gamma alternate reading frame protein///T cell receptor gamma variable 9///T cell receptor gamma constant 2
396_f_at	0.1581	0.0006633	-3.828538	-0.36366	-0.8170679	EPOR	erythropoietin receptor
219522_at	0.1581	0.0006676	3.826103	-0.36916	1.8189625	FJX1	four jointed box 1
213442_x_at	0.1581	0.0006699	-3.824819	-0.37206	-0.5525171	SPDEF	SAM pointed domain containing ETS transcription factor
220144_s_at	0.1581	0.000677	-3.820843	-0.38103	-0.5160813	ANKEF1	ankyrin repeat and EF-hand domain containing 1
209732_at	0.1581	0.0006806	3.81884	-0.38555	1.4551817	CLEC2B	C-type lectin domain family 2 member B
220413_at	0.1581	0.0006826	-3.817723	-0.38807	-0.6143696	SLC39A2	solute carrier family 39 member 2
210461_s_at	0.1581	0.0006884	-3.814536	-0.39526	-1.1328625	ABLIM1	actin binding LIM protein 1
207412_x_at	0.1584	0.0006986	-3.809037	-0.40766	-0.8865204	CELP	carboxyl ester lipase pseudogene
214238_at	0.1584	0.0007199	3.797693	-0.43323	2.70831	GDF7	growth differentiation factor 7
206637_at	0.1584	0.0007356	3.789599	-0.45147	2.5823825	P2RY14	purinergic receptor P2Y14
213205_s_at	0.1584	0.000748	3.783266	-0.46573	0.7554108	RAD54L2	RAD54-like 2 (S. cerevisiae)
213262_at	0.1584	0.0007497	3.782411	-0.46765	1.1942396	SACS	sacsin molecular chaperone
215556_at	0.1584	0.00075	-3.782269	-0.46797	-0.4203225
206246_at	0.1584	0.0007505	-3.781998	-0.46858	-0.5111771	PFKFB4	6-phosphofructo-2-kinase/fructose-2,6-biphosphatase 4
212554_at	0.1584	0.0007613	3.776604	-0.48072	0.9423225	CAP2	CAP, adenylate cyclase-associated protein, 2 (yeast)
206638_at	0.1584	0.000767	3.773836	-0.48695	2.2893658	HTR2B	5-hydroxytryptamine receptor 2B
207667_s_at	0.1584	0.0007686	-3.773023	-0.48878	-0.6952875	LOC100996792///MAP2K3	dual specificity mitogen-activated protein kinase kinase 3///mitogen-activated protein kinase kinase 3
210276_s_at	0.1584	0.0007739	3.770457	-0.49455	1.1955887	NOL12///TRIOBP	nucleolar protein 12///TRIO and F-actin binding protein
209849_s_at	0.1584	0.0007749	3.769931	-0.49574	0.6429896	RAD51C	RAD51 paralog C
209838_at	0.1599	0.0007939	3.760818	-0.51623	0.7399567	COPS2	COP9 signalosome subunit 2
219288_at	0.1599	0.0008044	3.755852	-0.52739	1.2377792	C3orf14	chromosome 3 open reading frame 14
215353_at	0.1599	0.0008125	-3.75207	-0.53589	-0.4564321	GIMAP5	GTPase, IMAP family member 5
214879_x_at	0.1599	0.0008346	-3.741926	-0.55867	-0.6520471	USF2	upstream transcription factor 2, c-fos interacting
218801_at	0.1599	0.0008389	3.739959	-0.56309	0.7183271	UGGT2	UDP-glucose glycoprotein glucosyltransferase 2
218081_at	0.1599	0.0008454	3.737058	-0.5696	1.0745379	C20orf27	chromosome 20 open reading frame 27
203027_s_at	0.1599	0.0008582	-3.731369	-0.58237	-0.6472054	MVD	mevalonate diphosphate decarboxylase
204310_s_at	0.1599	0.0008657	3.728089	-0.58973	1.9657329	NPR2	natriuretic peptide receptor 2
213640_s_at	0.1599	0.0008868	-3.718974	-0.61017	-0.7361267	LOX	lysyl oxidase
208056_s_at	0.1599	0.0008889	3.718061	-0.61222	0.7896642	CBFA2T3	CBFA2/RUNX1 translocation partner 3
215471_s_at	0.1599	0.0008934	-3.716152	-0.6165	-0.9600221	MAP7	microtubule associated protein 7
215039_at	0.1599	0.0008988	3.713896	-0.62155	0.8452875	LINC01140	long intergenic non-protein coding RNA 1140
202766_s_at	0.1599	0.0009363	3.698385	-0.6563	2.7233113	FBN1	fibrillin 1
202340_x_at	0.1599	0.0009434	3.695546	-0.66265	1.8873433	NR4A1	nuclear receptor subfamily 4 group A member 1
218892_at	0.1599	0.0009459	3.694551	-0.66488	1.4632975	DCHS1	dachsous cadherin-related 1
203918_at	0.1599	0.0009546	-3.691054	-0.6727	-0.92639	PCDH1	protocadherin 1
209376_x_at	0.1599	0.0009571	-3.690091	-0.67486	-1.6316321	SCAF11	SR-related CTD associated factor 11
206614_at	0.1599	0.0009661	-3.686506	-0.68288	-0.6498767	GDF5	growth differentiation factor 5
211120_x_at	0.1599	0.0009688	-3.685461	-0.68522	-0.58221	ESR2	estrogen receptor 2
207083_s_at	0.1599	0.0009691	-3.68536	-0.68544	-0.5510042	CC2D1A	coiled-coil and C2 domain containing 1A
205632_s_at	0.1599	0.000972	3.684226	-0.68798	2.2855383	PIP5K1B	phosphatidylinositol-4-phosphate 5-kinase type 1 beta
213122_at	0.1599	0.0009756	3.682829	-0.6911	2.2489687	TSPYL5	TSPY like 5
213224_s_at	0.1599	0.0009987	3.67394	-0.71097	0.6758046	BBIP1	BBSome interacting protein 1
200635_s_at	0.1599	0.0010005	-3.673257	-0.7125	-1.3920746	PTPRF	protein tyrosine phosphatase, receptor type F
205226_at	0.1599	0.0010092	3.669964	-0.71986	1.0781771	PDGFRL	platelet derived growth factor receptor like
217902_s_at	0.1599	0.0010125	3.668706	-0.72267	1.0645992	HERC2	HECT and RLD domain containing E3 ubiquitin protein ligase 2
206362_x_at	0.1599	0.0010205	-3.665731	-0.72931	-0.7453912	MAP3K10	mitogen-activated protein kinase kinase kinase 10
208269_s_at	0.1599	0.0010289	-3.662637	-0.73623	-1.0911212	ADAM28	ADAM metallopeptidase domain 28
33646_g_at	0.1599	0.0010297	-3.662342	-0.73688	-0.5879167	GM2A	GM2 ganglioside activator
219303_at	0.1599	0.0010395	3.658723	-0.74496	0.5603183	RNF219	ring finger protein 219
215069_at	0.1599	0.001043	3.657465	-0.74777	0.6228433	NMT2	N-myristoyltransferase 2
205784_x_at	0.1599	0.0010534	-3.653673	-0.75623	-0.8007083	ARVCF	armadillo repeat gene deleted in velocardiofacial syndrome
215116_s_at	0.1599	0.0010694	3.647953	-0.769	1.81978	DNM1	dynamin 1
206130_s_at	0.1599	0.0010813	-3.643722	-0.77843	-0.6955458	ASGR2	asialoglycoprotein receptor 2
220319_s_at	0.1599	0.0010819	3.643532	-0.77886	1.1189363	MYLIP	myosin regulatory light chain interacting protein
209918_at	0.1599	0.0010847	-3.642538	-0.78107	-0.6577833	GGTLC2	gamma-glutamyltransferase light chain 2
220331_at	0.1599	0.0010935	3.639481	-0.78789	0.8758987	CYP46A1	cytochrome P450 family 46 subfamily A member 1
205545_x_at	0.1599	0.0010974	3.638108	-0.79095	0.6628121	DNAJC8	DnaJ heat shock protein family (Hsp40) member C8
204154_at	0.1599	0.0011038	3.635912	-0.79584	1.1306817	CDO1	cysteine dioxygenase type 1
220443_s_at	0.1599	0.0011128	-3.632813	-0.80275	-0.69802	VAX2	ventral anterior homeobox 2
212608_s_at	0.1599	0.0011204	3.630232	-0.8085	1.0849233	NUDT3	nudix hydrolase 3
220953_s_at	0.1599	0.0011327	-3.62607	-0.81777	-0.6758742	MTMR12	myotubularin related protein 12
209298_s_at	0.1599	0.0011343	3.625524	-0.81898	0.6342813	ITSN1	intersectin 1
212985_at	0.1599	0.001142	3.622946	-0.82473	1.10871	APBB2	amyloid beta precursor protein binding family B member 2
206954_at	0.1599	0.0011511	3.619939	-0.83142	1.5345967	WT1-AS	WT1 antisense RNA
216176_at	0.1599	0.0011561	3.618283	-0.8351	1.2654713	HCRP1	hepatocellular carcinoma-related HCRP1
38447_at	0.1599	0.0011584	-3.617508	-0.83683	-0.5820137	GRK2	G protein-coupled receptor kinase 2
219116_s_at	0.1599	0.0011607	3.616751	-0.83851	0.7056312	DCUN1D2	defective in cullin neddylation 1 domain containing 2
203903_s_at	0.1599	0.0011645	3.615512	-0.84127	2.1149646	HEPH	hephaestin
214434_at	0.1599	0.0011769	3.611464	-0.85028	1.2211383	HSPA12A	heat shock protein family A (Hsp70) member 12A
214542_x_at	0.1599	0.0011805	-3.610298	-0.85287	-0.726735	HIST1H2AH///HIST1H2AG///HIST1H2AM///HIST1H2AL///HIST1H2AK///HIST1H2AI	histone cluster 1, H2ah///histone cluster 1, H2ag///histone cluster 1, H2am///histone cluster 1, H2al///histone cluster 1, H2ak///histone cluster 1, H2ai
218370_s_at	0.1599	0.0011834	3.609385	-0.8549	1.0653204	S100PBP	S100P binding protein
204117_at	0.1599	0.0011851	3.608828	-0.85614	0.7475075	PREP	prolyl endopeptidase
203562_at	0.1599	0.0011875	3.608048	-0.85787	1.4101325	FEZ1	fasciculation and elongation protein zeta 1
221838_at	0.1599	0.0011968	3.605098	-0.86443	1.1071363	KLHL22	kelch like family member 22
210380_s_at	0.1599	0.0011982	3.604652	-0.86542	1.0804538	CACNA1G	calcium voltage-gated channel subunit alpha1 G
209375_at	0.1599	0.0012015	3.603593	-0.86778	0.6704712	XPC	XPC complex subunit, DNA damage recognition and repair factor
216429_at	0.1599	0.001204	-3.602811	-0.86952	-0.5154196
222311_s_at	0.1599	0.0012059	3.602189	-0.8709	0.9789633	SCAF4	SR-related CTD associated factor 4
205469_s_at	0.1606	0.0012229	-3.596861	-0.88274	-0.7236404	IRF5	interferon regulatory factor 5
203940_s_at	0.1606	0.0012388	3.591918	-0.89372	1.2510446	VASH1	vasohibin 1
221741_s_at	0.1606	0.0012411	3.591204	-0.89531	0.5722654	YTHDF1	YTH N6-methyladenosine RNA binding protein 1
200727_s_at	0.1606	0.0012422	-3.590891	-0.896	-1.3999271	ACTR2	ARP2 actin related protein 2 homolog
221806_s_at	0.1606	0.0012493	3.58869	-0.90089	0.9086129	SETD5	SET domain containing 5
205182_s_at	0.1606	0.0012547	3.587053	-0.90452	0.6431879	ZNF324	zinc finger protein 324
219838_at	0.1606	0.0012611	3.585111	-0.90883	0.881055	TTC23	tetratricopeptide repeat domain 23
205992_s_at	0.1606	0.0012688	3.582784	-0.914	1.0290283	IL15	interleukin 15
219142_at	0.1625	0.0012911	3.576117	-0.92879	1.261555	RASL11B	RAS like family 11 member B
218284_at	0.1636	0.0013069	3.57148	-0.93907	1.3872175	SMAD3	SMAD family member 3
209530_at	0.1644	0.0013225	3.56695	-0.94912	1.1417642	CACNB3	calcium voltage-gated channel auxiliary subunit beta 3
213661_at	0.1644	0.0013324	3.564091	-0.95545	2.5338796	PAMR1	peptidase domain containing associated with muscle regeneration 1
220073_s_at	0.1644	0.0013384	-3.562377	-0.95925	-0.696255	PLEKHG6	pleckstrin homology and RhoGEF domain containing G6
207869_s_at	0.1644	0.0013427	3.561141	-0.96199	0.5760779	CACNA1G	calcium voltage-gated channel subunit alpha1 G
207372_s_at	0.1669	0.001385	-3.549272	-0.98827	-0.6867279	ENTPD2	ectonucleoside triphosphate diphosphohydrolase 2
212005_at	0.1669	0.0013914	3.547513	-0.99216	0.749255	SZRD1	SUZ RNA binding domain containing 1
201316_at	0.1669	0.0013936	3.546905	-0.99351	0.8285687	PSMA2	proteasome subunit alpha 2
204749_at	0.1669	0.0013956	3.546345	-0.99474	2.0148963	NAP1L3	nucleosome assembly protein 1 like 3
205578_at	0.1669	0.0014005	3.545021	-0.99768	0.7135362	ROR2	receptor tyrosine kinase like orphan receptor 2
215336_at	0.1701	0.0014351	3.535645	-1.01841	0.5603979	AKAP11	A-kinase anchoring protein 11
202661_at	0.1708	0.0014489	3.531997	-1.02647	0.5986871	ITPR2	inositol 1,4,5-trisphosphate receptor type 2
217980_s_at	0.1719	0.0014661	3.527449	-1.03652	0.7712425	MRPL16	mitochondrial ribosomal protein L16
204222_s_at	0.1727	0.0014828	3.523123	-1.04607	1.6044871	GLIPR1	GLI pathogenesis related 1
210782_x_at	0.1727	0.0014883	-3.521685	-1.04925	-1.0240271	GRIN1	glutamate ionotropic receptor NMDA type subunit 1
212880_at	0.1736	0.0015079	3.516677	-1.0603	0.8300596	WDR7	WD repeat domain 7
218593_at	0.1736	0.0015132	3.515338	-1.06326	0.7038758	RBM28	RNA binding motif protein 28
220512_at	0.1736	0.001519	3.513852	-1.06654	0.9078179	DLC1	DLC1 Rho GTPase activating protein
206333_at	0.175	0.0015421	-3.508063	-1.07931	-0.6907887	MSI1	musashi RNA binding protein 1
203522_at	0.175	0.0015512	3.505789	-1.08432	0.7116808	CCS	copper chaperone for superoxide dismutase
203666_at	0.175	0.0015621	3.503107	-1.09023	1.9592637	CXCL12	C-X-C motif chemokine ligand 12
203298_s_at	0.175	0.0015641	3.502614	-1.09132	1.0327892	JARID2	jumonji and AT-rich interaction domain containing 2
221354_s_at	0.175	0.0015711	-3.500892	-1.09511	-0.497685	MCHR1	melanin concentrating hormone receptor 1
205787_x_at	0.1751	0.0015886	-3.496644	-1.10447	-0.9609438	LOC441155///ZC3H11A	zinc finger CCCH-type domain-containing-like///zinc finger CCCH-type containing 11A
201451_x_at	0.1751	0.0015923	-3.495752	-1.10644	-0.9637175	RHEB	Ras homolog enriched in brain
220801_s_at	0.1751	0.0015951	-3.495084	-1.10791	-0.4354663	HAO2	hydroxyacid oxidase 2
222146_s_at	0.1756	0.0016074	3.492112	-1.11446	1.6513729	TCF4	transcription factor 4
201865_x_at	0.1758	0.0016175	3.489703	-1.11976	1.7568937	NR3C1	nuclear receptor subfamily 3 group C member 1
212796_s_at	0.1801	0.0016652	3.478529	-1.14435	1.3733904	TBC1D2B	TBC1 domain family member 2B
34726_at	0.1805	0.0016849	3.473998	-1.15431	1.0330829	CACNB3	calcium voltage-gated channel auxiliary subunit beta 3
209726_at	0.1805	0.0016849	3.473988	-1.15433	0.9819287	CA11	carbonic anhydrase 11
218128_at	0.1819	0.0017128	3.467655	-1.16825	0.4962042	NFYB	nuclear transcription factor Y subunit beta
206410_at	0.1819	0.0017236	-3.465252	-1.17353	-0.4717417	NR0B2	nuclear receptor subfamily 0 group B member 2
203472_s_at	0.1819	0.0017286	-3.464124	-1.17601	-0.5827708	SLCO2B1	solute carrier organic anion transporter family member 2B1
217762_s_at	0.1819	0.0017311	3.463562	-1.17724	1.8421238	RAB31	RAB31, member RAS oncogene family
210108_at	0.1819	0.0017516	3.459024	-1.1872	1.0923833	CACNA1D	calcium voltage-gated channel subunit alpha1 D
205405_at	0.1819	0.0017555	3.45817	-1.18908	1.2840504	SEMA5A	semaphorin 5A
213789_at	0.1819	0.0017555	3.458165	-1.18909	1.1053542	EBP	emopamil binding protein (sterol isomerase)
202037_s_at	0.1834	0.001783	3.452183	-1.20222	3.2278354	SFRP1	secreted frizzled related protein 1
217149_x_at	0.1834	0.0017856	-3.451619	-1.20346	-0.6087646	TNK1	tyrosine kinase non receptor 1
204619_s_at	0.1839	0.0018008	3.448335	-1.21066	1.5653783	VCAN	versican
221954_at	0.1839	0.0018192	3.444414	-1.21926	0.833765	OSER1	oxidative stress responsive serine rich 1
219414_at	0.1839	0.0018273	3.442709	-1.22299	0.6525296	CLSTN2	calsyntenin 2
211709_s_at	0.1839	0.0018285	3.442444	-1.22358	1.5343179	CLEC11A	C-type lectin domain family 11 member A
213446_s_at	0.1839	0.0018321	-3.441697	-1.22521	-1.6396521	IQGAP1	IQ motif containing GTPase activating protein 1
205529_s_at	0.1839	0.0018597	3.435911	-1.23789	2.2515233	RUNX1T1	RUNX1 translocation partner 1
207560_at	0.1839	0.0018639	-3.43503	-1.23982	-0.8070013	SLC28A1	solute carrier family 28 member 1
221162_at	0.1839	0.0018652	-3.434773	-1.24038	-0.4634242	HHLA1	HERV-H LTR-associating 1
212583_at	0.1839	0.001878	3.432117	-1.2462	0.5981437	AQR	aquarius intron-binding spliceosomal factor
201685_s_at	0.1839	0.0018807	3.431564	-1.24741	0.7236908	TOX4	TOX high mobility group box family member 4
204392_at	0.1839	0.0018992	3.427794	-1.25566	0.6605363	CAMK1	calcium/calmodulin dependent protein kinase I
210309_at	0.1839	0.0019038	-3.426852	-1.25772	-0.7287158	RECQL5	RecQ like helicase 5
202768_at	0.1839	0.0019042	3.426764	-1.25792	2.4537413	FOSB	FosB proto-oncogene, AP-1 transcription factor subunit
218778_x_at	0.1839	0.0019065	-3.426311	-1.25891	-0.7402183	EPS8L1	EPS8 like 1
218754_at	0.1842	0.0019347	3.420621	-1.27136	0.4900396	NOL9	nucleolar protein 9
209721_s_at	0.1842	0.0019389	3.419791	-1.27317	1.0339237	IFFO1	intermediate filament family orphan 1
219871_at	0.1842	0.0019494	3.417697	-1.27775	1.1358525	KLF3-AS1	KLF3 antisense RNA 1
209657_s_at	0.1842	0.00196	3.415596	-1.28235	0.664505	HSF2	heat shock transcription factor 2
212576_at	0.1842	0.0019609	3.415418	-1.28273	1.0061725	MGRN1	mahogunin ring finger 1
219229_at	0.1842	0.0019663	3.414348	-1.28507	0.8813521	SLCO3A1	solute carrier organic anion transporter family member 3A1
211700_s_at	0.1842	0.0019708	3.413471	-1.28699	2.12388	TRO	trophinin
205559_s_at	0.1842	0.0019779	3.412081	-1.29003	2.4652	PCSK5	proprotein convertase subtilisin/kexin type 5
AFFX-M27830_3_at	0.1842	0.0019902	-3.409673	-1.29529	-0.5337367
202047_s_at	0.1842	0.0019917	3.409374	-1.29594	1.4660487	CBX6	chromobox 6
63305_at	0.1846	0.0020043	3.406933	-1.30128	0.8702312	PKNOX2	PBX/knotted 1 homeobox 2
205793_x_at	0.1852	0.0020276	-3.402461	-1.31104	-0.8092062	TNK1	tyrosine kinase non receptor 1
203521_s_at	0.1852	0.0020284	3.402306	-1.31138	0.6382004	ZNF318	zinc finger protein 318
212655_at	0.1874	0.0020737	3.393745	-1.33006	1.0688675	ZCCHC14	zinc finger CCHC-type containing 14
209394_at	0.1874	0.0020741	3.393675	-1.33021	1.0262879	ASMTL	acetylserotonin O-methyltransferase-like
218588_s_at	0.1874	0.0020773	3.393068	-1.33154	0.7051754	FAM114A2	family with sequence similarity 114 member A2
205268_s_at	0.1898	0.0021128	-3.3865	-1.34586	-0.664775	ADD2	adducin 2
217230_at	0.1901	0.0021254	-3.384195	-1.35088	-0.527395	EZR	ezrin
215026_x_at	0.1901	0.0021326	-3.382874	-1.35376	-0.8681	SCNN1A	sodium channel epithelial 1 alpha subunit
216278_at	0.1923	0.0021669	3.376677	-1.36726	0.5747317
217763_s_at	0.1923	0.0021865	3.373189	-1.37485	1.6259783	RAB31	RAB31, member RAS oncogene family
205094_at	0.1923	0.0021922	3.37217	-1.37707	0.6574704	PEX12	peroxisomal biogenesis factor 12
32699_s_at	0.1923	0.0022095	-3.369111	-1.38373	-0.4869783	PVR	poliovirus receptor
215989_at	0.1923	0.0022112	-3.368813	-1.38437	-0.6192354	CBX2	chromobox 2
218716_x_at	0.1923	0.0022362	3.364446	-1.39387	0.5262954	MTO1	mitochondrial tRNA translation optimization 1
209103_s_at	0.1923	0.0022363	3.364429	-1.39391	0.7771092	UFD1L	ubiquitin fusion degradation 1 like (yeast)
213278_at	0.1923	0.0022416	3.363508	-1.39591	0.7742167	MTMR9	myotubularin related protein 9
200000_s_at	0.1923	0.002256	3.361021	-1.40132	0.7185817	PRPF8	pre-mRNA processing factor 8
217525_at	0.1923	0.002263	3.359813	-1.40395	1.3566408	OLFML1	olfactomedin like 1
205088_at	0.1923	0.0022655	3.359388	-1.40487	0.9572321	MAMLD1	mastermind like domain containing 1
204140_at	0.1923	0.0022744	3.357869	-1.40817	1.1919546	TPST1	tyrosylprotein sulfotransferase 1
210294_at	0.1923	0.0022748	-3.357785	-1.40835	-0.4358217	TAPBP	TAP binding protein (tapasin)
219778_at	0.1923	0.0022856	3.355955	-1.41233	1.7025171	ZFPM2	zinc finger protein, FOG family member 2
211686_s_at	0.1923	0.0022868	3.355743	-1.41279	0.7399633	MAK16	MAK16 homolog
209783_at	0.1932	0.002306	-3.35249	-1.41986	-0.5261292	DBP	D-box binding PAR bZIP transcription factor
210674_s_at	0.1932	0.0023228	3.34966	-1.426	0.6317917	PCDHA1///PCDHA2///PCDHA3///PCDHA4///PCDHA5///PCDHA6///PCDHA7///PCDHA8///PCDHA10///PCDHA11///PCDHA12///PCDHA13///PCDHAC1///PCDHAC2///PCDHA9	protocadherin alpha 1///protocadherin alpha 2///protocadherin alpha 3///protocadherin alpha 4///protocadherin alpha 5///protocadherin alpha 6///protocadherin alpha 7///protocadherin alpha 8///protocadherin alpha 10///protocadherin alpha 11///protocadherin alpha 12///protocadherin alpha 13///protocadherin alpha subfamily C, 1///protocadherin alpha subfamily C, 2///protocadherin alpha 9
219103_at	0.1932	0.0023261	3.349116	-1.42718	0.5191646	ASAP3	ArfGAP with SH3 domain, ankyrin repeat and PH domain 3
209447_at	0.1932	0.0023515	3.344883	-1.43637	1.8399183	SYNE1	spectrin repeat containing nuclear envelope protein 1
40149_at	0.1932	0.002353	3.344643	-1.4369	0.5286308	SH2B1	SH2B adaptor protein 1
215407_s_at	0.1932	0.0023577	3.343852	-1.43861	0.5848908	ASTN2	astrotactin 2
213791_at	0.1932	0.0023696	3.341902	-1.44284	2.4323488	PENK	proenkephalin
209106_at	0.1932	0.0023714	3.341599	-1.4435	1.1818333	NCOA1	nuclear receptor coactivator 1
216920_s_at	0.1932	0.0023762	3.34081	-1.44521	1.1170325	TARP///TRGV9///TRGC2	TCR gamma alternate reading frame protein///T cell receptor gamma variable 9///T cell receptor gamma constant 2
214398_s_at	0.1932	0.0023875	-3.338973	-1.4492	-0.5351533	IKBKE	inhibitor of kappa light polypeptide gene enhancer in B-cells, kinase epsilon
206564_at	0.1932	0.0024008	-3.336794	-1.45392	-0.7177104	OPRL1	opioid related nociceptin receptor 1
208760_at	0.1932	0.0024018	3.336638	-1.45426	1.1344171	UBE2I	ubiquitin conjugating enzyme E2 I
213040_s_at	0.1934	0.0024209	3.333552	-1.46095	0.9114179	NPTXR	neuronal pentraxin receptor
211342_x_at	0.1934	0.0024245	3.33297	-1.46221	0.7435225	MED12	mediator complex subunit 12
213405_at	0.1934	0.0024357	3.331171	-1.46611	0.9612871	RAB22A	RAB22A, member RAS oncogene family
202142_at	0.1934	0.0024394	3.330579	-1.46739	0.6511525	COPS8	COP9 signalosome subunit 8
216629_at	0.1938	0.0024532	-3.328375	-1.47217	-1.0602863	SRRM2	serine/arginine repetitive matrix 2
213218_at	0.1943	0.0024717	3.325447	-1.47851	0.7936413	ZSCAN26	zinc finger and SCAN domain containing 26
217163_at	0.1943	0.0024764	-3.324707	-1.48011	-0.3686312	ESR1	estrogen receptor 1
214825_at	0.1946	0.0024959	3.321642	-1.48675	0.5468629	FAM155A	family with sequence similarity 155 member A
213790_at	0.1946	0.0025032	3.320502	-1.48921	1.6186033	ADAM12	ADAM metallopeptidase domain 12
202013_s_at	0.1946	0.0025066	3.319977	-1.49035	0.9028717	EXT2	exostosin glycosyltransferase 2
202616_s_at	0.1949	0.0025184	3.318147	-1.49431	0.8611213	MECP2	methyl-CpG binding protein 2
209263_x_at	0.1957	0.0025381	3.315103	-1.5009	0.8697667	TSPAN4	tetraspanin 4
215156_at	0.1966	0.0025603	3.311699	-1.50826	0.825265	WDR61	WD repeat domain 61
219596_at	0.1966	0.0025678	3.31056	-1.51072	0.6841763	THAP10	THAP domain containing 10
216684_s_at	0.1974	0.0025863	-3.307745	-1.51681	-0.7762767	SS18	SS18, nBAF chromatin remodeling complex subunit
208038_at	0.1988	0.0026134	-3.303671	-1.52561	-0.6171463	IL1RL2	interleukin 1 receptor like 2
204669_s_at	0.199	0.0026256	3.301856	-1.52953	0.6898733	RNF24	ring finger protein 24
219637_at	0.1999	0.0026461	3.298809	-1.53611	0.6336137	ARMC9	armadillo repeat containing 9
221302_at	0.201	0.00267	-3.295289	-1.54371	-0.4917404	KLF15	Kruppel like factor 15
213164_at	0.2022	0.002702	3.290623	-1.55378	1.7644758	SLC5A3	solute carrier family 5 member 3
216932_at	0.2022	0.0027156	-3.288658	-1.55802	-0.6243962
206248_at	0.2022	0.0027205	-3.287955	-1.55953	-0.5269667	PRKCE	protein kinase C epsilon
202065_s_at	0.2022	0.002731	-3.286444	-1.56279	-0.7916383	PPFIA1	PTPRF interacting protein alpha 1
212372_at	0.2022	0.0027445	3.284517	-1.56695	1.2788179	MYH10	myosin, heavy chain 10, non-muscle
202575_at	0.2022	0.002752	3.283451	-1.56924	1.8541613	CRABP2	cellular retinoic acid binding protein 2
205521_at	0.2022	0.0027603	3.282266	-1.5718	0.8524808	EXOG	endo/exonuclease (5'-3'), endonuclease G-like
218855_at	0.2022	0.0027836	3.278976	-1.57889	0.6603408	TPRA1	transmembrane protein adipocyte associated 1
201315_x_at	0.2022	0.0027864	3.278578	-1.57974	0.970295	IFITM2	interferon induced transmembrane protein 2
212769_at	0.2022	0.0027915	-3.277868	-1.58127	-0.7509579	TLE3	transducin like enhancer of split 3
205933_at	0.2022	0.0027974	3.277043	-1.58305	1.34282	SETBP1	SET binding protein 1
202123_s_at	0.2022	0.0028024	3.276332	-1.58458	1.5742242	ABL1	ABL proto-oncogene 1, non-receptor tyrosine kinase
211671_s_at	0.2022	0.0028148	3.274602	-1.58831	1.5855879	NR3C1	nuclear receptor subfamily 3 group C member 1
207188_at	0.2022	0.0028264	3.272992	-1.59177	0.6906325	TEN1-CDK3///CDK3	TEN1-CDK3 readthrough (NMD candidate)///cyclin dependent kinase 3
220367_s_at	0.2022	0.002833	3.272076	-1.59375	0.7485358	SAP130	Sin3A associated protein 130
216630_at	0.2022	0.0028337	-3.271986	-1.59394	-0.510215
215314_at	0.2022	0.0028641	3.267802	-1.60294	1.1379296
212308_at	0.2022	0.0028868	3.264696	-1.60963	0.5384921	CLASP2	cytoplasmic linker associated protein 2
209505_at	0.2022	0.0029032	3.262477	-1.6144	1.7182696	NR2F1	nuclear receptor subfamily 2 group F member 1
203695_s_at	0.2022	0.0029106	3.261471	-1.61656	1.5334492	DFNA5	DFNA5, deafness associated tumor suppressor
213459_at	0.2022	0.0029141	3.261003	-1.61757	0.5041138	RPL37A	ribosomal protein L37a
218421_at	0.2022	0.0029154	3.260828	-1.61794	0.8899692	CERK	ceramide kinase
218941_at	0.2022	0.0029198	3.260234	-1.61922	0.567135	FBXW2	F-box and WD repeat domain containing 2
210019_at	0.2022	0.0029405	-3.257465	-1.62517	-0.4651221	CALML3	calmodulin like 3
219184_x_at	0.2022	0.0029409	3.257402	-1.62531	0.9599292	TIMM22	translocase of inner mitochondrial membrane 22 homolog (yeast)
201869_s_at	0.2022	0.0029445	3.256927	-1.62633	1.1505671	TBL1X	transducin (beta)-like 1X-linked
203648_at	0.2022	0.0029452	3.256835	-1.62652	0.6113183	TATDN2	TatD DNase domain containing 2
205648_at	0.2022	0.0029574	3.255213	-1.63001	1.7398087	WNT2	Wnt family member 2
206226_at	0.2022	0.0029653	-3.254164	-1.63226	-0.6093338	HRG	histidine rich glycoprotein
209756_s_at	0.2022	0.0029695	-3.25361	-1.63345	-0.5941133	MYCN	v-myc avian myelocytomatosis viral oncogene neuroblastoma derived homolog
209107_x_at	0.2022	0.0029823	3.251917	-1.63709	0.8721033	NCOA1	nuclear receptor coactivator 1
212582_at	0.2022	0.0029823	3.251913	-1.6371	1.1652088	OSBPL8	oxysterol binding protein like 8
205331_s_at	0.2022	0.0029851	-3.251542	-1.63789	-0.5494962	REEP2	receptor accessory protein 2
212447_at	0.2036	0.0030176	3.247295	-1.64701	0.7667583	KBTBD2	kelch repeat and BTB domain containing 2
208015_at	0.2036	0.0030236	3.246504	-1.64871	0.6534246	SMAD1	SMAD family member 1
218626_at	0.2041	0.0030477	3.243381	-1.65541	0.8750642	EIF4ENIF1	eukaryotic translation initiation factor 4E nuclear import factor 1
207504_at	0.2041	0.0030494	-3.243163	-1.65588	-0.4923717	CA7	carbonic anhydrase 7
205465_x_at	0.2043	0.0030781	-3.239484	-1.66377	-0.5995646	HS3ST1	heparan sulfate-glucosamine 3-sulfotransferase 1
218104_at	0.2043	0.0030793	3.239325	-1.66411	0.7385508	TEX10	testis expressed 10
217878_s_at	0.2043	0.0030806	-3.239165	-1.66445	-0.8150879	CDC27	cell division cycle 27
207044_at	0.2043	0.003092	-3.237704	-1.66759	-0.4478025	THRB	thyroid hormone receptor beta
218004_at	0.2043	0.0030982	3.236923	-1.66926	0.9042921	BSDC1	BSD domain containing 1
206213_at	0.2048	0.0031161	-3.234656	-1.67412	-0.7169008	WNT10B	Wnt family member 10B
212504_at	0.2048	0.0031249	3.233545	-1.6765	1.0552117	DIP2C	disco interacting protein 2 homolog C
220554_at	0.2051	0.0031387	-3.231807	-1.68022	-0.7528317	SLC22A7	solute carrier family 22 member 7
221498_at	0.2059	0.0031597	3.22918	-1.68585	0.5359325	SNX27	sorting nexin family member 27
202116_at	0.2074	0.0032009	3.224074	-1.69678	0.6744996	DPF2	double PHD fingers 2
222269_at	0.2074	0.0032093	-3.223045	-1.69899	-0.4063283	APOOL	apolipoprotein O like
216053_x_at	0.2074	0.003212	-3.222718	-1.69968	-0.6934371	FAM27B///FAM27C///FAM182B///FAM182A	family with sequence similarity 27 member B///family with sequence similarity 27 member C///family with sequence similarity 182 member B///family with sequence similarity 182 member A
209352_s_at	0.2074	0.0032238	3.221272	-1.70278	1.1639167	SIN3B	SIN3 transcription regulator family member B
206152_at	0.2074	0.0032351	-3.219896	-1.70572	-0.7457917	AGAP2	ArfGAP with GTPase domain, ankyrin repeat and PH domain 2
219935_at	0.2074	0.0032394	3.219364	-1.70686	1.9797487	ADAMTS5	ADAM metallopeptidase with thrombospondin type 1 motif 5
219407_s_at	0.2085	0.0032655	3.216207	-1.71361	1.229605	LAMC3	laminin subunit gamma 3
214043_at	0.2105	0.0033162	3.210118	-1.72663	1.2190446	PTPRD	protein tyrosine phosphatase, receptor type D
209598_at	0.2105	0.0033182	3.209882	-1.72713	1.1361508	PNMA2	paraneoplastic Ma antigen 2
215143_at	0.2105	0.0033307	3.208398	-1.7303	0.6385725	DPY19L2P2	DPY19L2 pseudogene 2
215431_at	0.2105	0.0033515	-3.205946	-1.73554	-0.5535292	SNTB1	syntrophin beta 1
218579_s_at	0.2105	0.0033543	3.205619	-1.73624	0.6978929	DHX35	DEAH-box helicase 35
217917_s_at	0.2105	0.0033637	3.204504	-1.73862	0.6102021	DYNLRB1	dynein light chain roadblock-type 1
217923_at	0.2105	0.0033688	3.203914	-1.73988	0.6895667	PEF1	penta-EF-hand domain containing 1
203305_at	0.2105	0.003373	3.203419	-1.74094	2.208035	F13A1	coagulation factor XIII A chain
219374_s_at	0.2114	0.0033965	3.20068	-1.74678	0.6189904	ALG9	ALG9, alpha-1,2-mannosyltransferase
213547_at	0.212	0.0034252	3.197356	-1.75388	0.9174825	CAND2	cullin associated and neddylation dissociated 2 (putative)
221571_at	0.212	0.0034306	3.19673	-1.75521	0.7870537	TRAF3	TNF receptor associated factor 3
214247_s_at	0.212	0.003435	3.196227	-1.75628	1.6885029	DKK3	dickkopf WNT signaling pathway inhibitor 3
207230_at	0.2126	0.0034605	-3.193296	-1.76253	-0.4102075	CDON	cell adhesion associated, oncogene regulated
217899_at	0.2126	0.0034792	3.191167	-1.76707	0.6569425	TMEM214	transmembrane protein 214
207321_s_at	0.2126	0.003491	-3.189826	-1.76993	-0.7500625	ABCB9	ATP binding cassette subfamily B member 9
218397_at	0.2126	0.0034974	3.189101	-1.77148	0.9073221	FANCL	Fanconi anemia complementation group L
213850_s_at	0.2126	0.0035006	-3.188749	-1.77223	-1.3002137	SCAF11	SR-related CTD associated factor 11
214613_at	0.2126	0.0035152	-3.187094	-1.77575	-0.5501704	GPR3	G protein-coupled receptor 3
222329_x_at	0.2126	0.0035268	-3.185799	-1.77851	-0.5662967
209565_at	0.2126	0.0035291	3.185534	-1.77908	0.6199883	RNF113A	ring finger protein 113A
212813_at	0.2126	0.0035331	3.185093	-1.78002	1.6668896	JAM3	junctional adhesion molecule 3
218287_s_at	0.2126	0.0035399	3.184326	-1.78165	0.7960079	AGO1	argonaute 1, RISC catalytic component
203487_s_at	0.2128	0.0035524	3.182934	-1.78461	0.6755267	ARMC8	armadillo repeat containing 8
207839_s_at	0.215	0.0035991	3.177758	-1.79563	0.7371554	TMEM8B	transmembrane protein 8B
215611_at	0.2157	0.0036208	3.175387	-1.80068	0.900915	TCF12	transcription factor 12
214220_s_at	0.2161	0.003636	3.173719	-1.80422	0.6140063	ALMS1	ALMS1, centrosome and basal body associated protein
204063_s_at	0.2163	0.0036501	3.17219	-1.80748	0.8246725	ULK2	unc-51 like autophagy activating kinase 2
202889_x_at	0.2166	0.0036715	-3.169875	-1.8124	-0.6806842	MAP7	microtubule associated protein 7
209252_at	0.2166	0.0036886	3.168034	-1.81631	0.6849863	HARS2	histidyl-tRNA synthetase 2, mitochondrial
219339_s_at	0.2166	0.0037052	-3.166254	-1.82009	-0.7162325	EHMT1	euchromatic histone lysine methyltransferase 1
205805_s_at	0.2166	0.0037127	3.165446	-1.82181	1.0885212	ROR1	receptor tyrosine kinase like orphan receptor 1
218176_at	0.2166	0.0037161	3.165082	-1.82259	0.53915	MAGEF1	MAGE family member F1
213261_at	0.2166	0.0037248	3.164164	-1.82454	1.1869404	TRANK1	tetratricopeptide repeat and ankyrin repeat containing 1
207967_at	0.2166	0.0037293	-3.163677	-1.82557	-0.5888229	VPS45	vacuolar protein sorting 45 homolog
32502_at	0.2166	0.0037363	3.162938	-1.82714	0.8037575	GDPD5	glycerophosphodiester phosphodiesterase domain containing 5
203518_at	0.2166	0.0037525	3.161219	-1.83079	0.9263317	LYST	lysosomal trafficking regulator
202958_at	0.2166	0.0037549	3.160969	-1.83132	0.5112717	PTPN9	protein tyrosine phosphatase, non-receptor type 9
208466_at	0.2166	0.0037611	-3.160311	-1.83272	-0.7289896	RAB3D	RAB3D, member RAS oncogene family
218376_s_at	0.2179	0.0037936	3.156897	-1.83996	1.5835696	MICAL1	microtubule associated monooxygenase, calponin and LIM domain containing 1
205854_at	0.2183	0.0038104	3.155149	-1.84367	1.1504925	TULP3	tubby like protein 3
205777_at	0.2188	0.0038293	-3.153176	-1.84786	-0.7963983	DUSP9	dual specificity phosphatase 9
215159_s_at	0.2193	0.0038482	-3.151224	-1.852	-0.9192371	NADK	NAD kinase
220590_at	0.22	0.0038932	3.146612	-1.86178	0.4110388	ITFG2	integrin alpha FG-GAP repeat containing 2
215985_at	0.22	0.0039106	3.144835	-1.86554	0.6926525	HCG8///ZNRD1ASP	HLA complex group 8///zinc ribbon domain containing 1 antisense, pseudogene
210991_s_at	0.22	0.0039177	-3.144118	-1.86706	-0.571195	RIMS3	regulating synaptic membrane exocytosis 3
219154_at	0.22	0.0039245	3.143429	-1.86852	1.5966671	TMEM120B	transmembrane protein 120B
211521_s_at	0.22	0.0039299	-3.142882	-1.86968	-0.4398788	CYTH4	cytohesin 4
213417_at	0.22	0.0039385	3.142008	-1.87153	1.2082196	TBX2	T-box 2
208802_at	0.22	0.0039472	3.141137	-1.87338	0.7557592	SRP72	signal recognition particle 72
213869_x_at	0.22	0.0039501	3.14084	-1.87401	1.9955779	THY1	Thy-1 cell surface antigen
202905_x_at	0.22	0.0039529	-3.140564	-1.87459	-1.2745596	NBN	nibrin
211144_x_at	0.22	0.0039603	3.139818	-1.87617	0.7389967	TARP///TRGV9///TRGC2	TCR gamma alternate reading frame protein///T cell receptor gamma variable 9///T cell receptor gamma constant 2
220483_s_at	0.22	0.0039748	-3.138359	-1.87926	-0.7989571	RNF19A	ring finger protein 19A, RBR E3 ubiquitin protein ligase
204074_s_at	0.22	0.0039784	-3.138002	-1.88002	-0.7851208	CEP104	centrosomal protein 104
202529_at	0.2206	0.0039988	3.135965	-1.88433	0.7354371	PRPSAP1	phosphoribosyl pyrophosphate synthetase associated protein 1
209105_at	0.221	0.0040173	3.134136	-1.8882	0.8907237	NCOA1	nuclear receptor coactivator 1
207533_at	0.2212	0.0040301	-3.132864	-1.89089	-0.7166754	CCL1	C-C motif chemokine ligand 1
208156_x_at	0.2214	0.0040438	-3.131519	-1.89373	-0.7730263	EPPK1	epiplakin 1
205102_at	0.2215	0.0040552	-3.130394	-1.89611	-0.6240583	TMPRSS2	transmembrane protease, serine 2
215481_s_at	0.2239	0.004109	-3.125149	-1.9072	-0.6770421	PEX5	peroxisomal biogenesis factor 5
202947_s_at	0.2245	0.0041315	3.122977	-1.91179	1.15952	GYPC	glycophorin C (Gerbich blood group)
217675_at	0.2251	0.004155	-3.120711	-1.91658	-0.3736792	ZBTB7C	zinc finger and BTB domain containing 7C
204831_at	0.2251	0.0041617	3.120075	-1.91792	0.4666021	CDK8	cyclin dependent kinase 8
202480_s_at	0.2252	0.0041748	-3.118818	-1.92058	-0.6045325	DEDD	death effector domain containing
209060_x_at	0.2258	0.0041958	-3.116816	-1.9248	-1.24821	NCOA3	nuclear receptor coactivator 3
217506_at	0.227	0.0042277	3.113804	-1.93116	1.2868687
213972_at	0.2271	0.004239	-3.112731	-1.93342	-0.5268638
203894_at	0.2272	0.0042553	3.111201	-1.93665	0.6168533	TUBG2	tubulin gamma 2
204655_at	0.2272	0.0042635	3.110435	-1.93827	1.2448538	CCL5	C-C motif chemokine ligand 5
213156_at	0.2272	0.0043057	3.106509	-1.94654	1.8292658	ZBTB20	zinc finger and BTB domain containing 20
212970_at	0.2272	0.0043164	3.105518	-1.94863	0.7712342	APBB2	amyloid beta precursor protein binding family B member 2
208613_s_at	0.2272	0.0043188	-3.105295	-1.9491	-0.8117825	FLNB	filamin B
203245_s_at	0.2272	0.0043277	3.104469	-1.95084	0.8136325	LINC00094	long intergenic non-protein coding RNA 94
216318_at	0.2272	0.0043309	-3.104181	-1.95145	-0.7235508	IGHA2///IGHA1///IGH	immunoglobulin heavy constant alpha 2 (A2m marker)///immunoglobulin heavy constant alpha 1///immunoglobulin heavy locus
202617_s_at	0.2272	0.0043377	3.103554	-1.95277	0.7923463	MECP2	methyl-CpG binding protein 2
219747_at	0.2272	0.0043401	3.103335	-1.95323	1.5711071	NDNF	neuron derived neurotrophic factor
210249_s_at	0.2272	0.0043433	3.103038	-1.95386	0.9471979	NCOA1	nuclear receptor coactivator 1
47773_at	0.2276	0.0043617	3.101351	-1.95741	0.5428867	FBXO42	F-box protein 42
33494_at	0.2278	0.0043757	3.10007	-1.96011	0.6087262	ETFDH	electron transfer flavoprotein dehydrogenase
205911_at	0.2304	0.0044365	3.094558	-1.97172	1.1451029	PTH1R	parathyroid hormone 1 receptor
203981_s_at	0.2313	0.004463	3.092176	-1.97673	0.6273883	ABCD4	ATP binding cassette subfamily D member 4
207615_s_at	0.2318	0.0044828	-3.090411	-1.98044	-0.3552062	GAS8-AS1	GAS8 antisense RNA 1
209200_at	0.2328	0.0045135	3.087674	-1.9862	1.5104642	MEF2C	myocyte enhancer factor 2C
220077_at	0.2338	0.0045592	-3.083652	-1.99465	-0.5919083	CCDC134	coiled-coil domain containing 134
38290_at	0.2338	0.0045844	-3.081443	-1.99929	-0.3634233	RGS14	regulator of G-protein signaling 14
204359_at	0.2338	0.004588	3.08113	-1.99995	2.794915	LOC100506718///FLRT2	uncharacterized LOC100506718///fibronectin leucine rich transmembrane protein 2
213131_at	0.2338	0.0046063	3.079537	-2.00329	2.3411117	OLFM1	olfactomedin 1
208955_at	0.2338	0.0046145	3.078822	-2.0048	0.7308442	DUT	deoxyuridine triphosphatase
206911_at	0.2338	0.0046221	-3.078168	-2.00617	-0.6236071	TRIM25	tripartite motif containing 25
215268_at	0.2338	0.0046266	3.077771	-2.007	0.9096017	KIAA0754	KIAA0754
205813_s_at	0.2338	0.0046316	-3.077346	-2.0079	-0.6650579	MAT1A	methionine adenosyltransferase 1A
219197_s_at	0.2338	0.0046392	3.076689	-2.00927	1.75548	SCUBE2	signal peptide, CUB domain and EGF like domain containing 2
220602_s_at	0.2338	0.0046425	-3.076399	-2.00988	-0.70272	LOC101929479///LOC727751///LOC642423///GOLGA2P7///GOLGA2P10	golgin subfamily A member 2///golgin A2 pseudogene///golgin A2 pseudogene///golgin A2 pseudogene 7///golgin A2 pseudogene 10
201813_s_at	0.2338	0.0046483	3.075901	-2.01093	0.8445933	TBC1D5	TBC1 domain family member 5
209121_x_at	0.2344	0.0046703	3.074007	-2.0149	1.7786979	NR2F2	nuclear receptor subfamily 2 group F member 2
201401_s_at	0.2358	0.0047186	-3.069887	-2.02355	-0.8649413	GRK2	G protein-coupled receptor kinase 2
221842_s_at	0.2358	0.0047387	3.068184	-2.02712	0.6493492	LOC100506639///ZNF131	uncharacterized LOC100506639///zinc finger protein 131
217427_s_at	0.2358	0.0047444	3.067705	-2.02812	0.6711767	HIRA	histone cell cycle regulator
219165_at	0.2358	0.0048011	3.062936	-2.03812	1.331245	PDLIM2	PDZ and LIM domain 2
208604_s_at	0.2358	0.0048161	-3.061688	-2.04073	-0.6275933	HOXA3	homeobox A3
214604_at	0.2358	0.0048272	3.060766	-2.04266	0.9497492	HOXD11	homeobox D11
222211_x_at	0.2358	0.0048455	-3.059248	-2.04584	-0.5398837	SCAND2P	SCAN domain containing 2 pseudogene
214391_x_at	0.2358	0.0048504	-3.058839	-2.0467	-0.548315	PTGER1	prostaglandin E receptor 1
221261_x_at	0.2358	0.0048511	3.058786	-2.04681	1.5402042	SNORA11E///SNORA11D///MAGED4///MAGED4B	small nucleolar RNA, H/ACA box 11E///small nucleolar RNA, H/ACA box 11D///MAGE family member D4///MAGE family member D4B
219335_at	0.2358	0.0048518	3.058724	-2.04694	0.5490121	ARMCX5	armadillo repeat containing, X-linked 5
44702_at	0.2358	0.0048542	3.058523	-2.04736	0.9878579	SYDE1	synapse defective Rho GTPase homolog 1
208607_s_at	0.2358	0.0048602	-3.05803	-2.04839	-1.3275308	SAA2-SAA4///SAA2///SAA1	SAA2-SAA4 readthrough///serum amyloid A2///serum amyloid A1
222114_x_at	0.2358	0.0048647	-3.057662	-2.04916	-0.6109408	WDR55	WD repeat domain 55
213802_at	0.2358	0.004865	3.057633	-2.04922	0.7248625	PRSS12	protease, serine 12
204253_s_at	0.2358	0.0048714	-3.057105	-2.05033	-0.5614321	VDR	vitamin D (1,25- dihydroxyvitamin D3) receptor
210473_s_at	0.2358	0.0048867	3.055848	-2.05296	0.9010592	ADGRA3	adhesion G protein-coupled receptor A3
222152_at	0.2358	0.0048907	3.055522	-2.05364	0.6642375	PDCD6	programmed cell death 6
204872_at	0.2358	0.0048949	3.055176	-2.05437	1.7654371	TLE4	transducin like enhancer of split 4
213266_at	0.2358	0.0048993	3.054813	-2.05513	1.13649	TP53BP1	tumor protein p53 binding protein 1
205298_s_at	0.2376	0.0049467	3.050946	-2.06322	0.6837325	BTN2A2	butyrophilin subfamily 2 member A2
215594_at	0.2395	0.0050123	-3.045657	-2.07427	-0.7872313	ERV9-1	endogenous retrovirus group 9 member 1
217312_s_at	0.2395	0.0050255	3.044598	-2.07649	1.9411183	COL7A1	collagen type VII alpha 1 chain
204273_at	0.2395	0.0050801	3.040252	-2.08557	0.4738437	EDNRB	endothelin receptor type B
214693_x_at	0.2395	0.0050847	-3.039891	-2.08632	-1.3400721	NBPF26///NBPF10///NBPF9///NBPF14	neuroblastoma breakpoint family member 26///neuroblastoma breakpoint family member 10///neuroblastoma breakpoint family member 9///neuroblastoma breakpoint family member 14
211057_at	0.2395	0.0050881	3.039624	-2.08688	0.72376	ROR1	receptor tyrosine kinase like orphan receptor 1
210671_x_at	0.2395	0.0050914	-3.039364	-2.08742	-0.6211329	MAPK8	mitogen-activated protein kinase 8
221300_at	0.2395	0.0051185	-3.037226	-2.09188	-0.5468408	NPAP1	nuclear pore associated protein 1
209236_at	0.2395	0.0051352	3.035914	-2.09462	1.0419867	SLC23A2	solute carrier family 23 member 2
209989_at	0.2395	0.0051535	3.034482	-2.09761	0.468265	ZNF268	zinc finger protein 268
216484_x_at	0.2395	0.0051638	-3.03368	-2.09928	-0.5587846
210682_at	0.2395	0.0051705	-3.03316	-2.10037	-0.4588896	LPO	lactoperoxidase
205460_at	0.2395	0.0051743	-3.032863	-2.10099	-0.6950258	NPAS2	neuronal PAS domain protein 2
209668_x_at	0.2395	0.0051868	3.031894	-2.10301	0.5888712	CES2	carboxylesterase 2
211461_at	0.2395	0.0051877	-3.031823	-2.10316	-0.4301829	CSPG4P1Y	chondroitin sulfate proteoglycan 4 pseudogene 1, Y-linked
218980_at	0.2395	0.0052115	3.029978	-2.107	1.3206075	FHOD3	formin homology 2 domain containing 3
204428_s_at	0.2395	0.0052295	3.028589	-2.1099	1.1033975	LCAT	lecithin-cholesterol acyltransferase
220650_s_at	0.2395	0.0052304	-3.02852	-2.11004	-0.7845496	SLC9A5	solute carrier family 9 member A5
216006_at	0.2395	0.0052355	3.028129	-2.11086	0.5813112
64488_at	0.2395	0.0052394	3.027825	-2.11149	0.3584904	IRGQ	immunity related GTPase Q
214568_at	0.2395	0.005242	-3.027631	-2.1119	-0.6124404	TPSD1	tryptase delta 1
213973_at	0.2395	0.0052494	-3.027064	-2.11308	-0.6061592	RRBP1	ribosome binding protein 1
210408_s_at	0.2395	0.0052605	-3.026209	-2.11486	-0.5052942	CPNE6	copine 6
205760_s_at	0.2395	0.0052616	3.026127	-2.11503	0.9199154	OGG1	8-oxoguanine DNA glycosylase
212427_at	0.2395	0.0052767	3.024974	-2.11743	0.9040483	KIAA0368	KIAA0368
201072_s_at	0.2395	0.0052792	-3.024777	-2.11784	-0.8484746	SMARCC1	SWI/SNF related, matrix associated, actin dependent regulator of chromatin subfamily c member 1
214951_at	0.2395	0.0052822	3.024551	-2.11832	1.27608	SLC26A10	solute carrier family 26 member 10
222219_s_at	0.2395	0.0052889	-3.024044	-2.11937	-0.7250071	TLE6	transducin like enhancer of split 6
210637_at	0.2395	0.0052889	-3.024043	-2.11937	-0.8219221	TACR1	tachykinin receptor 1
215106_at	0.2399	0.0053074	-3.022636	-2.1223	-0.3983133	TTC22	tetratricopeptide repeat domain 22
213934_s_at	0.2406	0.0053333	3.020673	-2.12639	0.7402462	ZNF23	zinc finger protein 23
214305_s_at	0.2406	0.0053576	-3.018839	-2.13021	-1.1280221	SF3B1	splicing factor 3b subunit 1
221858_at	0.2406	0.0053643	3.018335	-2.13126	0.5890208	TBC1D12	TBC1 domain family member 12
219350_s_at	0.2406	0.0053721	3.017748	-2.13248	0.4730321	DIABLO	diablo IAP-binding mitochondrial protein
208723_at	0.2406	0.0053777	3.017332	-2.13335	0.9097396	USP11	ubiquitin specific peptidase 11
37408_at	0.2412	0.0054111	3.014835	-2.13854	1.2605867	MRC2	mannose receptor C type 2
213709_at	0.2412	0.005435	3.013051	-2.14225	0.6602742	BHLHB9	basic helix-loop-helix domain containing, class B, 9
207398_at	0.2412	0.0054365	-3.012946	-2.14247	-0.6486663	HOXD13	homeobox D13
219712_s_at	0.2412	0.0054408	-3.012622	-2.14315	-0.4213471	SHPK///TRPV1	sedoheptulokinase///transient receptor potential cation channel subfamily V member 1
209550_at	0.2412	0.0054755	3.010059	-2.14848	2.2195992	NDN	necdin, MAGE family member
211802_x_at	0.2412	0.0054799	3.009731	-2.14916	0.9413538	CACNA1G	calcium voltage-gated channel subunit alpha1 G
208519_x_at	0.2412	0.0054817	-3.009598	-2.14943	-0.4598058	GNRH2	gonadotropin releasing hormone 2
221988_at	0.2412	0.0054941	3.008691	-2.15132	0.8000479	SMIM7	small integral membrane protein 7
213809_x_at	0.2412	0.0055045	-3.007928	-2.15291	-0.6532908	TCF3	transcription factor 3
202976_s_at	0.2412	0.005508	3.007666	-2.15345	1.4064767	RHOBTB3	Rho related BTB domain containing 3
214495_at	0.2412	0.0055105	-3.007486	-2.15382	-0.7400683	CACNG2	calcium voltage-gated channel auxiliary subunit gamma 2
213605_s_at	0.2418	0.0055334	3.005811	-2.1573	1.2862183
211699_x_at	0.2418	0.0055451	3.004961	-2.15907	1.7265558	HBA2///HBA1	hemoglobin subunit alpha 2///hemoglobin subunit alpha 1
218554_s_at	0.2427	0.0055771	-3.002635	-2.1639	-0.5047925	ASH1L	ASH1 like histone lysine methyltransferase
207914_x_at	0.2432	0.0056	-3.000982	-2.16733	-0.9849292	EVX1	even-skipped homeobox 1
220849_at	0.2433	0.0056116	-3.000145	-2.16907	-0.6987854	LOC79999	uncharacterized LOC79999
212818_s_at	0.2436	0.0056333	2.998584	-2.17231	0.5769321	ASB1	ankyrin repeat and SOCS box containing 1
206802_at	0.2436	0.0056414	-2.998005	-2.17351	-0.5162229	PAX5	paired box 5
200939_s_at	0.2437	0.0056615	-2.996568	-2.17649	-0.4759358	RERE	arginine-glutamic acid dipeptide repeats
209661_at	0.2437	0.0056648	-2.996331	-2.17698	-0.8140054	KIFC3	kinesin family member C3
213848_at	0.2437	0.005683	2.995032	-2.17968	1.271215	DUSP7	dual specificity phosphatase 7
201395_at	0.2437	0.0056866	2.994774	-2.18021	0.7829546	RBM5	RNA binding motif protein 5
33579_i_at	0.244	0.0057191	-2.992469	-2.18499	-0.525305	GALR3	galanin receptor 3
214387_x_at	0.244	0.0057331	-2.99148	-2.18704	-0.4824171	SFTPC	surfactant protein C
204505_s_at	0.244	0.0057428	-2.990798	-2.18846	-0.8367508	DMTN	dematin actin binding protein
208252_s_at	0.244	0.0057651	-2.989229	-2.19171	-0.5322358	CHST3	carbohydrate sulfotransferase 3
211661_x_at	0.244	0.0057719	-2.988756	-2.19269	-0.6077754	PTAFR	platelet activating factor receptor
212488_at	0.244	0.0057902	2.987471	-2.19535	2.8790896	COL5A1	collagen type V alpha 1 chain
216215_s_at	0.244	0.0058126	2.985909	-2.19859	1.098335	RBFOX2	RNA binding protein, fox-1 homolog 2
204620_s_at	0.244	0.0058206	2.985355	-2.19974	2.2397562	VCAN	versican
204888_s_at	0.244	0.0058225	-2.985217	-2.20002	-0.4917983	NEURL1	neuralized E3 ubiquitin protein ligase 1
220279_at	0.244	0.0058226	-2.985215	-2.20003	-0.8183525	TRIM17	tripartite motif containing 17
203378_at	0.244	0.0058433	2.983778	-2.203	0.7418612	PCF11	PCF11 cleavage and polyadenylation factor subunit
204442_x_at	0.244	0.0058551	2.982962	-2.20469	1.9143788	LTBP4	latent transforming growth factor beta binding protein 4
212613_at	0.244	0.0058557	2.982918	-2.20478	0.7406983	BTN3A2	butyrophilin subfamily 3 member A2
202401_s_at	0.244	0.0058571	2.982824	-2.20498	0.9887908	SRF	serum response factor
215888_at	0.244	0.0058838	2.980983	-2.20879	1.0671867	PDS5B	PDS5 cohesin associated factor B
203152_at	0.244	0.0058942	2.980264	-2.21028	0.7598179	MRPL40	mitochondrial ribosomal protein L40
216316_x_at	0.244	0.005898	-2.980005	-2.21081	-0.4459654	GK6P	glycerol kinase 6 pseudogene
205693_at	0.244	0.0059313	-2.977721	-2.21554	-0.6478679	TNNT3	troponin T3, fast skeletal type
208021_s_at	0.244	0.0059569	2.975976	-2.21915	0.6612462	RFC1	replication factor C subunit 1
212007_at	0.244	0.005963	-2.975561	-2.22001	-1.9601838	UBXN4	UBX domain protein 4
35776_at	0.244	0.0059692	2.975143	-2.22087	0.6259633	ITSN1	intersectin 1
207289_at	0.244	0.0059777	-2.974562	-2.22207	-0.5598283	MMP25	matrix metallopeptidase 25
211031_s_at	0.244	0.005988	2.973866	-2.22351	1.10563	CLIP2	CAP-Gly domain containing linker protein 2
212164_at	0.244	0.0059904	2.973707	-2.22384	0.5766617	TMEM183B///TMEM183A	transmembrane protein 183B///transmembrane protein 183A
212310_at	0.244	0.0059934	2.9735	-2.22427	0.6826112	MIA3	MIA family member 3, ER export factor
221205_at	0.244	0.0060093	2.972425	-2.22649	0.5380558
209955_s_at	0.244	0.0060288	2.971113	-2.2292	1.495355	FAP	fibroblast activation protein alpha
212393_at	0.244	0.0060523	2.969532	-2.23247	0.4811875	SBF1	SET binding factor 1
212658_at	0.244	0.0060534	2.969458	-2.23262	0.889715	LHFPL2	lipoma HMGIC fusion partner-like 2
204350_s_at	0.244	0.0060702	2.968335	-2.23494	0.4604854	MED7	mediator complex subunit 7
205571_at	0.244	0.0060953	2.966663	-2.23839	0.89275	LIPT1	lipoyltransferase 1
220207_at	0.244	0.006097	-2.966548	-2.23863	-0.6303158	YIF1B	Yip1 interacting factor homolog B, membrane trafficking protein
213089_at	0.244	0.0061022	2.966201	-2.23935	0.950575	LOC100272216	uncharacterized LOC100272216
215557_at	0.244	0.0061088	-2.965768	-2.24024	-0.4917146
214202_at	0.244	0.0061374	2.963871	-2.24416	0.6329262
207640_x_at	0.244	0.0061385	-2.963797	-2.24431	-0.4608638	NTN3	netrin 3
209815_at	0.244	0.0061394	2.963735	-2.24444	2.6233613	PTCH1	patched 1
214340_at	0.244	0.0061522	-2.962891	-2.24618	-0.495145	ALOX12P2	arachidonate 12-lipoxygenase pseudogene 2
221260_s_at	0.244	0.006155	2.962706	-2.24656	0.8239525	CSRNP2	cysteine and serine rich nuclear protein 2
209423_s_at	0.244	0.0061595	-2.962411	-2.24717	-0.5916204	PHF20	PHD finger protein 20
216475_at	0.244	0.0061662	-2.961968	-2.24809	-0.4345821
212898_at	0.244	0.0061892	2.960459	-2.2512	0.4315475	TTI1	TELO2 interacting protein 1
203354_s_at	0.244	0.0062254	2.958087	-2.25609	0.7175883	PSD3	pleckstrin and Sec7 domain containing 3
217024_x_at	0.244	0.0062302	-2.957775	-2.25674	-0.5195192
216679_at	0.244	0.0062656	-2.955473	-2.26148	-0.6379296	DDR1-AS1	DDR1 antisense RNA 1 (head to head)
219685_at	0.244	0.006266	2.955444	-2.26154	0.8625867	TMEM35A	transmembrane protein 35A
207081_s_at	0.244	0.0062707	2.955142	-2.26216	0.9524412	PI4KA	phosphatidylinositol 4-kinase alpha
214194_at	0.244	0.0062789	2.95461	-2.26326	0.4857667	DIS3	DIS3 homolog, exosome endoribonuclease and 3'-5' exoribonuclease
204445_s_at	0.244	0.0062968	-2.953453	-2.26565	-0.5245367	ALOX5	arachidonate 5-lipoxygenase
203136_at	0.244	0.0062978	2.953388	-2.26578	1.1141433	RABAC1	Rab acceptor 1
221100_at	0.244	0.0062982	-2.953364	-2.26583	-0.6154633	C6orf15	chromosome 6 open reading frame 15
214905_at	0.244	0.0063023	-2.953101	-2.26637	-0.3765638	RASGRF1	Ras protein specific guanine nucleotide releasing factor 1
205383_s_at	0.244	0.0063144	2.952322	-2.26797	1.5877621	ZBTB20	zinc finger and BTB domain containing 20
200069_at	0.244	0.0063182	2.952074	-2.26848	0.7217796	SART3	squamous cell carcinoma antigen recognized by T-cells 3
207996_s_at	0.244	0.0063203	2.951942	-2.26876	0.7319358	LDLRAD4	low density lipoprotein receptor class A domain containing 4
206978_at	0.244	0.0063235	2.951735	-2.26918	0.4468363	CCR2	C-C motif chemokine receptor 2
202920_at	0.244	0.006327	2.951508	-2.26965	1.7442396	ANK2	ankyrin 2, neuronal
211019_s_at	0.244	0.0063378	-2.950813	-2.27108	-0.6268625	LSS	lanosterol synthase (2,3-oxidosqualene-lanosterol cyclase)
201521_s_at	0.244	0.0063466	-2.95025	-2.27224	-0.8537238	NCBP2	nuclear cap binding protein subunit 2
204337_at	0.244	0.0063588	2.94947	-2.27385	1.4642346	RGS4	regulator of G-protein signaling 4
207921_x_at	0.244	0.0063618	-2.949279	-2.27424	-1.2307867	PAX8	paired box 8
219520_s_at	0.2443	0.0064061	2.946459	-2.28005	0.7035225	WWC3	WWC family member 3
203834_s_at	0.2443	0.0064096	-2.946233	-2.28051	-0.730885	TGOLN2	trans-golgi network protein 2
208445_s_at	0.2443	0.0064132	2.946007	-2.28098	0.6548988	BAZ1B	bromodomain adjacent to zinc finger domain 1B
221843_s_at	0.2443	0.0064404	2.944286	-2.28452	0.5822754	TLDC1	TBC/LysM-associated domain containing 1
215124_at	0.2443	0.0064597	-2.943065	-2.28703	-0.3630725	ZNF550	zinc finger protein 550
215641_at	0.2443	0.0064667	2.942625	-2.28794	0.5494771	SEC24D	SEC24 homolog D, COPII coat complex component
204835_at	0.2443	0.0064684	2.942521	-2.28815	0.674645	POLA1	DNA polymerase alpha 1, catalytic subunit
202642_s_at	0.2443	0.0064969	2.940727	-2.29184	0.597895	TRRAP	transformation/transcription domain associated protein
205250_s_at	0.2443	0.0064978	2.940674	-2.29195	0.4330629	CEP290	centrosomal protein 290
216579_at	0.2443	0.0065001	-2.940528	-2.29225	-0.5356971	GJB4	gap junction protein beta 4
216186_at	0.2443	0.0065055	-2.940187	-2.29295	-0.3533458
217904_s_at	0.2443	0.0065098	2.939921	-2.2935	0.9615321	BACE1	beta-secretase 1
208359_s_at	0.2443	0.0065119	-2.939792	-2.29377	-0.6864262	KCNJ4	potassium voltage-gated channel subfamily J member 4
213652_at	0.2443	0.0065402	2.938022	-2.2974	1.7159646	PCSK5	proprotein convertase subtilisin/kexin type 5
202044_at	0.2443	0.006541	-2.937973	-2.2975	-0.627	ARHGAP35	Rho GTPase activating protein 35
207137_at	0.2443	0.0065447	-2.937743	-2.29798	-0.5344112	TONSL	tonsoku-like, DNA repair protein
202519_at	0.2443	0.0065652	2.93647	-2.30059	0.8674887	MLXIP	MLX interacting protein
37950_at	0.2443	0.0065664	2.936397	-2.30074	0.4217104	PREP	prolyl endopeptidase
207965_at	0.2444	0.0066038	-2.934083	-2.3055	-0.5957975	NEUROG3	neurogenin 3
205701_at	0.2444	0.006607	-2.933881	-2.30591	-0.5617021	IPO8	importin 8
212084_at	0.2444	0.0066181	-2.933198	-2.30732	-0.6161308	TEX261	testis expressed 261
213899_at	0.2444	0.0066182	2.933193	-2.30733	0.5399229	METAP2	methionyl aminopeptidase 2
208220_x_at	0.2444	0.0066299	-2.932471	-2.30881	-0.4411142	AMELY	amelogenin, Y-linked
211322_s_at	0.2444	0.0066482	-2.931353	-2.31111	-0.4491612	SARDH	sarcosine dehydrogenase
37022_at	0.2444	0.0066507	-2.931196	-2.31143	-0.5648779	PRELP	proline and arginine rich end leucine rich repeat protein
205427_at	0.2444	0.0066581	2.930746	-2.31235	0.4417462	ZNF354A	zinc finger protein 354A
222200_s_at	0.2445	0.0066699	2.930021	-2.31384	0.6595475	BSDC1	BSD domain containing 1
209535_s_at	0.2452	0.00671	2.92758	-2.31885	0.6983129
207191_s_at	0.2452	0.0067118	2.927467	-2.31908	2.5297454	ISLR	immunoglobulin superfamily containing leucine rich repeat
212080_at	0.2455	0.00674	2.925758	-2.32259	0.6090358	KMT2A	lysine methyltransferase 2A
34846_at	0.2455	0.0067415	-2.92567	-2.32277	-0.5050879	CAMK2B	calcium/calmodulin dependent protein kinase II beta
208567_s_at	0.2462	0.0067883	-2.922848	-2.32856	-0.6194692	LOC100996843///KCNJ18///KCNJ12	ATP-sensitive inward rectifier potassium channel 12-like///potassium voltage-gated channel subfamily J member 18///potassium voltage-gated channel subfamily J member 12
218587_s_at	0.2462	0.0067943	2.922483	-2.32931	0.5625233	POGLUT1	protein O-glucosyltransferase 1
207016_s_at	0.2462	0.0067949	2.922448	-2.32938	3.0086929	LOC101928635///ALDH1A2	uncharacterized LOC101928635///aldehyde dehydrogenase 1 family member A2
221970_s_at	0.2464	0.0068176	2.92109	-2.33216	0.7382496	NOL11	nucleolar protein 11
219454_at	0.2464	0.0068244	2.920683	-2.333	1.1379321	EGFL6	EGF like domain multiple 6
218651_s_at	0.2464	0.0068348	2.920062	-2.33427	0.8592012	LARP6	La ribonucleoprotein domain family member 6
205972_at	0.2466	0.0068526	-2.918995	-2.33646	-0.6872725	SLC38A3	solute carrier family 38 member 3
206889_at	0.2466	0.0068903	-2.916756	-2.34104	-0.7086871	PDIA2	protein disulfide isomerase family A member 2
208031_s_at	0.2466	0.0068958	-2.91643	-2.34171	-0.7417054	RFX2	regulatory factor X2
213116_at	0.2466	0.0069158	2.915249	-2.34413	0.7947617	NEK3	NIMA related kinase 3
218286_s_at	0.2466	0.0069442	2.913576	-2.34756	0.7713196	RNF7	ring finger protein 7
206769_at	0.2466	0.0069442	-2.913575	-2.34756	-0.6208192	TMSB4Y	thymosin beta 4, Y-linked
205704_s_at	0.2466	0.0069503	2.913217	-2.34829	0.4831429	ATP6V0A2	ATPase H+ transporting V0 subunit a2
211695_x_at	0.2466	0.0069611	-2.912581	-2.34959	-1.3485367	MUC1	mucin 1, cell surface associated
204630_s_at	0.2466	0.0069676	2.912197	-2.35038	1.1990675	GOSR1	golgi SNAP receptor complex member 1
207486_x_at	0.2466	0.0069934	-2.910688	-2.35347	-0.4962963	CHN2	chimerin 2
214886_s_at	0.2466	0.0069964	-2.910512	-2.35383	-0.5475358	N4BP2L1	NEDD4 binding protein 2 like 1
207035_at	0.2466	0.0070121	-2.909596	-2.3557	-0.56478	SLC30A3	solute carrier family 30 member 3
212493_s_at	0.2466	0.0070158	2.909383	-2.35614	0.5151363	SETD2	SET domain containing 2
208678_at	0.2466	0.0070286	2.908635	-2.35767	0.657605	ATP6V1E1	ATPase H+ transporting V1 subunit E1
214185_at	0.2466	0.0070403	2.907958	-2.35905	0.5798371	KHDRBS1	KH RNA binding domain containing, signal transduction associated 1
201355_s_at	0.2466	0.0070528	-2.907232	-2.36054	-0.4112871	BAZ2A	bromodomain adjacent to zinc finger domain 2A
212990_at	0.2466	0.0070723	2.906102	-2.36285	0.6425804	SYNJ1	synaptojanin 1
222101_s_at	0.2466	0.0070829	2.90549	-2.3641	2.0577813	DCHS1	dachsous cadherin-related 1
221793_at	0.2466	0.0070888	-2.905147	-2.3648	-0.4098329	DOCK6	dedicator of cytokinesis 6
211830_s_at	0.2466	0.0070899	-2.905087	-2.36493	-0.5507888	CACNA1I	calcium voltage-gated channel subunit alpha1 I
211949_s_at	0.2466	0.0071059	-2.904164	-2.36681	-1.0539008	NOLC1	nucleolar and coiled-body phosphoprotein 1
213767_at	0.2466	0.0071085	-2.904014	-2.36712	-0.57359	KSR1	kinase suppressor of ras 1
203287_at	0.2466	0.0071312	-2.90271	-2.36978	-1.5278633	LAD1	ladinin 1
205978_at	0.2466	0.0071343	2.902533	-2.37015	0.4894233	KL	klotho
210270_at	0.2466	0.0071353	-2.902475	-2.37027	-0.4622792	RGS6	regulator of G-protein signaling 6
210924_at	0.2466	0.0071377	-2.902336	-2.37055	-0.6008817	OLFM1	olfactomedin 1
212601_at	0.2466	0.0071453	2.9019	-2.37144	0.6763204	ZZEF1	zinc finger ZZ-type and EF-hand domain containing 1
209348_s_at	0.2466	0.0071781	2.900025	-2.37527	1.0735521	MAF	MAF bZIP transcription factor
220969_s_at	0.2466	0.0071884	2.899439	-2.37647	0.5708937
203130_s_at	0.2466	0.0071939	2.899126	-2.37711	0.7047525	KIF5C	kinesin family member 5C
219511_s_at	0.2466	0.0072	2.898778	-2.37782	1.7345758	SNCAIP	synuclein alpha interacting protein
211380_s_at	0.2466	0.0072031	-2.898605	-2.37817	-0.5079633	PRKG1	protein kinase, cGMP-dependent, type I
205638_at	0.2466	0.00721	2.898209	-2.37898	0.5048304	ADGRB3	adhesion G protein-coupled receptor B3
218418_s_at	0.2466	0.007227	2.897246	-2.38095	1.6287321	KANK2	KN motif and ankyrin repeat domains 2
202369_s_at	0.2466	0.0072275	2.897221	-2.381	1.1016017	TRAM2	translocation associated membrane protein 2
208530_s_at	0.247	0.0072531	-2.895771	-2.38396	-0.4599192	RARB	retinoic acid receptor beta
210620_s_at	0.247	0.0072659	-2.89505	-2.38543	-0.6713725	GTF3C2	general transcription factor IIIC subunit 2
214917_at	0.247	0.0072833	2.894071	-2.38743	0.41688	PRKAA1	protein kinase AMP-activated catalytic subunit alpha 1
214470_at	0.247	0.0072836	2.89405	-2.38747	0.7635229	KLRB1	killer cell lectin like receptor B1
214474_at	0.2477	0.0073148	-2.892299	-2.39104	-0.5918771	PRKAB2	protein kinase AMP-activated non-catalytic subunit beta 2
212706_at	0.2479	0.0073356	2.891138	-2.39341	1.12166	LOC102724229///RASA4B///RASA4	uncharacterized LOC102724229///RAS p21 protein activator 4B///RAS p21 protein activator 4
219478_at	0.2479	0.0073465	2.890528	-2.39466	1.5744992	WFDC1	WAP four-disulfide core domain 1
213658_at	0.2479	0.0073558	2.890009	-2.39572	0.5716463
215136_s_at	0.2479	0.0073706	2.889187	-2.39739	0.8615675	EXOSC8	exosome component 8
213269_at	0.2479	0.007376	2.888885	-2.39801	0.8193821	ZNF248	zinc finger protein 248
222265_at	0.2484	0.0074017	-2.887464	-2.40091	-0.5190063	TNS4	tensin 4
206406_at	0.249	0.0074352	-2.885611	-2.40468	-0.5665113	SMCP	sperm mitochondria associated cysteine rich protein
219516_at	0.249	0.0074408	-2.885302	-2.40531	-0.7427246	TRPV4	transient receptor potential cation channel subfamily V member 4
218978_s_at	0.2492	0.0074582	-2.88434	-2.40727	-0.5215342	SLC25A37	solute carrier family 25 member 37
209886_s_at	0.2504	0.0075057	-2.88174	-2.41257	-0.9472025	SMAD6	SMAD family member 6
204677_at	0.2504	0.0075202	2.880948	-2.41418	0.8635638	CDH5	cadherin 5
214163_at	0.2504	0.0075282	2.880512	-2.41507	0.5310383	HSPB11	heat shock protein family B (small) member 11
202332_at	0.251	0.0075578	2.878899	-2.41835	0.6595804	LOC400927-CSNK1E///CSNK1E	LOC400927-CSNK1E readthrough///casein kinase 1 epsilon
206955_at	0.2518	0.0075994	-2.876647	-2.42294	-0.4331192	LOC101930168///LOC100509620///AQP7	putative aquaporin-7-like protein 3///putative aquaporin-7-like protein 3///aquaporin 7
219395_at	0.2518	0.007609	-2.87613	-2.42399	-1.0290221	MIR6773///ESRP2	microRNA 6773///epithelial splicing regulatory protein 2
220094_s_at	0.2518	0.0076237	2.875334	-2.42561	0.966135	MCUR1	mitochondrial calcium uniporter regulator 1
211182_x_at	0.2518	0.0076364	-2.874651	-2.427	-0.4964917	LOC101928269///LOC100506403///RUNX1	uncharacterized LOC101928269///uncharacterized LOC100506403///runt related transcription factor 1
207591_s_at	0.2518	0.0076497	-2.873939	-2.42844	-0.4855296	ARID1A	AT-rich interaction domain 1A
209978_s_at	0.2518	0.0076528	-2.87377	-2.42879	-0.4188254	PLG///LPA	plasminogen///lipoprotein(a)
209391_at	0.2518	0.0076607	2.873345	-2.42965	0.6544725	DPM2	dolichyl-phosphate mannosyltransferase subunit 2, regulatory
219025_at	0.2521	0.0076818	2.872215	-2.43195	1.9550421	CD248	CD248 molecule
212105_s_at	0.2523	0.0077102	-2.870703	-2.43502	-0.7107933	DHX9	DEAH-box helicase 9
214403_x_at	0.2523	0.0077329	-2.869491	-2.43749	-0.6037671	SPDEF	SAM pointed domain containing ETS transcription factor
214754_at	0.2523	0.0077367	-2.869293	-2.43789	-0.62822	TET3	tet methylcytosine dioxygenase 3
214570_x_at	0.2523	0.0077395	-2.869141	-2.4382	-0.6633925	LOC102725315///LOC102725072///LOC727983///POM121L10P///POM121L4P///POM121L8P///POM121L9P///POM121L1P	putative POM121-like protein 1-like///uncharacterized LOC102725072///putative POM121-like protein 1-like///POM121 transmembrane nucleoporin like 10, pseudogene///POM121 transmembrane nucleoporin like 4, pseudogene///POM121 transmembrane nucleoporin like 8, pseudogene///POM121 transmembrane nucleoporin like 9, pseudogene///POM121 transmembrane nucleoporin like 1, pseudogene
212276_at	0.2523	0.0077672	2.867672	-2.44118	1.1324317	LPIN1	lipin 1
209337_at	0.2523	0.0077726	2.867387	-2.44176	1.1430075	PSIP1	PC4 and SFRS1 interacting protein 1
49306_at	0.2523	0.0077768	-2.867165	-2.44221	-0.745065	RASSF4	Ras association domain family member 4
202908_at	0.2523	0.0077895	2.866494	-2.44358	1.2153142	WFS1	wolframin ER transmembrane glycoprotein
207030_s_at	0.2523	0.0078175	2.865019	-2.44657	1.4617833	CSRP2	cysteine and glycine rich protein 2
218306_s_at	0.2523	0.0078356	2.864069	-2.4485	0.9995454	HERC1	HECT and RLD domain containing E3 ubiquitin protein ligase family member 1
219506_at	0.2523	0.0078364	2.864026	-2.44859	0.8172004	C1orf54	chromosome 1 open reading frame 54
201871_s_at	0.2523	0.0078434	2.863657	-2.44934	0.6076238	UBXN1	UBX domain protein 1
212807_s_at	0.2523	0.007845	-2.863578	-2.4495	-0.9932313	SORT1	sortilin 1
212028_at	0.2523	0.0078457	-2.863541	-2.44957	-0.6794096	RBM25	RNA binding motif protein 25
212503_s_at	0.2528	0.0078901	2.86122	-2.45429	1.0708592	DIP2C	disco interacting protein 2 homolog C
206162_x_at	0.2528	0.0079006	-2.860673	-2.4554	-0.6652613	SYT5	synaptotagmin 5
214126_at	0.2528	0.0079198	2.859671	-2.45743	0.3990167
216395_at	0.2528	0.0079258	-2.85936	-2.45806	-0.6216158	FBXL18	F-box and leucine rich repeat protein 18
202046_s_at	0.2528	0.0079326	-2.859008	-2.45877	-0.5152454	ARHGAP35	Rho GTPase activating protein 35
210364_at	0.2528	0.0079412	-2.858561	-2.45968	-0.6903938	SCN2B	sodium voltage-gated channel beta subunit 2
211745_x_at	0.2528	0.0079427	2.858483	-2.45984	1.6695533	HBA2///HBA1	hemoglobin subunit alpha 2///hemoglobin subunit alpha 1
217646_at	0.2529	0.0079692	2.857111	-2.46262	0.5116321	SURF1	surfeit 1
217367_s_at	0.2529	0.0079865	2.856219	-2.46443	0.498095	ZHX3	zinc fingers and homeoboxes 3
215668_s_at	0.2529	0.0079988	-2.855585	-2.46572	-0.5464763	PLXNB1	plexin B1
205005_s_at	0.2529	0.008001	2.855474	-2.46594	0.5841246	NMT2	N-myristoyltransferase 2
204450_x_at	0.2529	0.0080368	-2.853633	-2.46967	-0.4272817	APOA1	apolipoprotein A1
202548_s_at	0.2529	0.0080695	2.85196	-2.47306	0.9135658	ARHGEF7	Rho guanine nucleotide exchange factor 7
200671_s_at	0.2529	0.008107	-2.850052	-2.47693	-1.2027954	SPTBN1	spectrin beta, non-erythrocytic 1
209967_s_at	0.2529	0.0081143	2.849682	-2.47768	0.5215592	CREM	cAMP responsive element modulator
206400_at	0.2529	0.0081358	-2.84859	-2.47989	-0.8484721	LGALS7B///LGALS7	galectin 7B///galectin 7
213407_at	0.2529	0.0081395	2.848404	-2.48026	0.8264542	PHLPP2	PH domain and leucine rich repeat protein phosphatase 2
219771_at	0.2529	0.0081448	2.848135	-2.48081	0.6504312	TBC1D8B	TBC1 domain family member 8B
203607_at	0.2529	0.0081495	2.847896	-2.48129	1.3230321	INPP5F	inositol polyphosphate-5-phosphatase F
214741_at	0.2529	0.0081605	2.847338	-2.48242	0.8142804	LOC100506639///ZNF131	uncharacterized LOC100506639///zinc finger protein 131
205594_at	0.2529	0.0082046	2.845116	-2.48692	0.8802733	ZNF652	zinc finger protein 652
207525_s_at	0.2529	0.0082302	-2.843834	-2.48951	-0.8117654	GIPC1	GIPC PDZ domain containing family member 1
212045_at	0.2529	0.0082376	2.84346	-2.49027	0.7616996	GLG1	golgi glycoprotein 1
201452_at	0.2529	0.0082381	-2.843439	-2.49031	-0.78883	RHEB	Ras homolog enriched in brain
221647_s_at	0.2529	0.0082542	2.842634	-2.49194	0.5762742	MIR6743///RIC8A	microRNA 6743///RIC8 guanine nucleotide exchange factor A
212668_at	0.2529	0.0082674	-2.841971	-2.49328	-0.3789421	SMURF1	SMAD specific E3 ubiquitin protein ligase 1
201902_s_at	0.2529	0.0082712	-2.841783	-2.49366	-0.6567021	YY1	YY1 transcription factor
212837_at	0.2529	0.0083165	2.839531	-2.49822	0.4780096	FAM175B	family with sequence similarity 175 member B
221128_at	0.2529	0.0083261	-2.839055	-2.49918	-0.5985396	ADAM19	ADAM metallopeptidase domain 19
206965_at	0.2529	0.0083282	2.838948	-2.4994	0.4783075	KLF12	Kruppel like factor 12
210888_s_at	0.2529	0.0083303	-2.838845	-2.49961	-0.3587275	ITIH1	inter-alpha-trypsin inhibitor heavy chain 1
218012_at	0.2529	0.0083319	2.838765	-2.49977	1.0525142	TSPYL2	TSPY like 2
219581_at	0.2529	0.0083322	2.838749	-2.4998	0.4485471	TSEN2	tRNA splicing endonuclease subunit 2
205447_s_at	0.2529	0.0083605	2.83735	-2.50263	1.1452054	MAP3K12	mitogen-activated protein kinase kinase kinase 12
207639_at	0.2529	0.008363	-2.837228	-2.50287	-0.6885488	FZD9	frizzled class receptor 9
214088_s_at	0.2529	0.0083739	-2.836688	-2.50396	-0.8956838	FUT3	fucosyltransferase 3 (Lewis blood group)
207384_at	0.2529	0.0083765	-2.836565	-2.50421	-0.4189692	PGLYRP1	peptidoglycan recognition protein 1
204136_at	0.2529	0.0083816	2.836312	-2.50472	1.8186904	COL7A1	collagen type VII alpha 1 chain
213153_at	0.2529	0.008394	2.835699	-2.50596	0.6708983	SETD1B	SET domain containing 1B
220494_s_at	0.2529	0.0084077	2.835027	-2.50732	0.9408504
212885_at	0.2529	0.00841	2.834914	-2.50755	0.5953546	MPHOSPH10	M-phase phosphoprotein 10
204076_at	0.2529	0.0084348	2.833698	-2.51	0.6254908	ENTPD4	ectonucleoside triphosphate diphosphohydrolase 4
210025_s_at	0.2529	0.0084351	-2.833685	-2.51003	-0.8709608	CARD10	caspase recruitment domain family member 10
218535_s_at	0.2529	0.0084368	2.833601	-2.5102	0.4666917	RIOK2	RIO kinase 2
211882_x_at	0.2529	0.0084413	-2.833382	-2.51064	-0.6248629	FUT6	fucosyltransferase 6
218974_at	0.2529	0.0084544	2.832738	-2.51194	1.6708733	SOBP	sine oculis binding protein homolog
219204_s_at	0.2529	0.0084566	2.832634	-2.51215	0.6201712	SRR	serine racemase
205022_s_at	0.2529	0.0084572	2.832605	-2.51221	0.799025	FOXN3	forkhead box N3
216661_x_at	0.2529	0.0084593	-2.832501	-2.51242	-0.7327408	CYP2C9	cytochrome P450 family 2 subfamily C member 9
211186_s_at	0.2529	0.0084666	-2.832144	-2.51314	-0.5374629	AAK1	AP2 associated kinase 1
213284_at	0.2529	0.0084732	-2.831822	-2.51379	-0.2932008	ZFP36L1	ZFP36 ring finger protein like 1
222197_s_at	0.2529	0.0084796	-2.831508	-2.51443	-0.7271613
200637_s_at	0.2529	0.0084963	-2.830699	-2.51606	-1.61564	PTPRF	protein tyrosine phosphatase, receptor type F
207106_s_at	0.2529	0.0084967	-2.830677	-2.51611	-0.8687096	LTK	leukocyte receptor tyrosine kinase
217077_s_at	0.2529	0.0084968	-2.830675	-2.51611	-0.6512087	GABBR2	gamma-aminobutyric acid type B receptor subunit 2
207760_s_at	0.2529	0.0085	2.830518	-2.51643	0.7384029	NCOR2	nuclear receptor corepressor 2
221867_at	0.2531	0.0085202	2.829537	-2.51841	0.9859158	N4BP1	NEDD4 binding protein 1
216309_x_at	0.2536	0.0085522	2.827987	-2.52153	0.5948275	JRK	Jrk helix-turn-helix protein
219431_at	0.2536	0.00856	2.82761	-2.52229	0.7663758	ARHGAP10	Rho GTPase activating protein 10
212672_at	0.2542	0.0085892	2.826203	-2.52513	0.4952504	ATM	ATM serine/threonine kinase
213184_at	0.2544	0.0086082	2.825288	-2.52698	0.5643388	SENP5	SUMO1/sentrin specific peptidase 5
207559_s_at	0.2551	0.0086429	2.823626	-2.53033	0.662455	ZMYM3	zinc finger MYM-type containing 3
207438_s_at	0.2557	0.0086756	2.822062	-2.53348	0.5682775	SNUPN	snurportin 1
206672_at	0.2561	0.0087053	-2.820651	-2.53632	-0.5281742	AQP2	aquaporin 2
210694_s_at	0.2561	0.0087244	2.819742	-2.53816	0.9478858	MID1	midline 1
207521_s_at	0.2561	0.0087249	-2.819719	-2.5382	-0.4728042	ATP2A3	ATPase sarcoplasmic/endoplasmic reticulum Ca2+ transporting 3
204794_at	0.2563	0.0087421	2.818905	-2.53984	1.00992	DUSP2	dual specificity phosphatase 2
217706_at	0.2572	0.0087942	-2.816446	-2.54479	-0.8111842
216670_at	0.2572	0.0087949	-2.816413	-2.54486	-0.6546075	KLK13	kallikrein related peptidase 13
213474_at	0.2573	0.0088118	2.815618	-2.54646	0.7913	KCTD7///RABGEF1	potassium channel tetramerization domain containing 7///RAB guanine nucleotide exchange factor 1
206918_s_at	0.2577	0.0088341	2.814569	-2.54857	0.8373254	CPNE1	copine 1
201310_s_at	0.2578	0.0088735	2.812728	-2.55228	1.8350467	NREP	neuronal regeneration related protein
220579_at	0.2578	0.0088809	-2.812381	-2.55297	-0.6211767
219315_s_at	0.2578	0.008883	2.812283	-2.55317	1.3491971	TMEM204	transmembrane protein 204
216485_s_at	0.2578	0.0088865	-2.812118	-2.55351	-0.7411796	TPSAB1	tryptase alpha/beta 1
204206_at	0.2579	0.0088993	2.811525	-2.5547	0.4917337	MNT	MAX network transcriptional repressor
218221_at	0.2586	0.0089365	2.809796	-2.55817	0.4491658	ARNT	aryl hydrocarbon receptor nuclear translocator
218830_at	0.2588	0.0089538	2.808993	-2.55979	0.8626204	RPL26L1	ribosomal protein L26 like 1
220604_x_at	0.2592	0.0089813	-2.807723	-2.56234	-0.4826813	FTCD	formimidoyltransferase cyclodeaminase
217212_s_at	0.2603	0.0090297	-2.805496	-2.56682	-0.4901088	IL9R	interleukin 9 receptor
205448_s_at	0.2605	0.0090643	2.803907	-2.57001	0.8772717	MAP3K12	mitogen-activated protein kinase kinase kinase 12
218425_at	0.2605	0.0090649	2.803882	-2.57006	0.65341	RNF216	ring finger protein 216
217325_at	0.2605	0.0090701	-2.803642	-2.57054	-0.5707267	KRT3	keratin 3
206259_at	0.2605	0.0090845	-2.802987	-2.57186	-0.6992421	PROC	protein C, inactivator of coagulation factors Va and VIIIa
217760_at	0.2605	0.0091269	2.801054	-2.57574	0.637095	TRIM44	tripartite motif containing 44
204159_at	0.2605	0.0091329	2.80078	-2.57629	0.7608987	CDKN2C	cyclin dependent kinase inhibitor 2C
209242_at	0.2605	0.0091379	2.800552	-2.57675	2.1955438	PEG3	paternally expressed 3
218347_at	0.2605	0.0091679	2.799193	-2.57948	0.5823021	TYW1	tRNA-yW synthesizing protein 1 homolog
203345_s_at	0.2605	0.0091753	2.798858	-2.58015	1.0220829	MTF2	metal response element binding transcription factor 2
218641_at	0.2605	0.0091756	2.798845	-2.58018	1.0978108	C11orf95	chromosome 11 open reading frame 95
215612_at	0.2605	0.0091829	2.798514	-2.58084	0.64042
214429_at	0.2605	0.0091923	2.79809	-2.58169	0.5880171	MTMR6	myotubularin related protein 6
217597_x_at	0.2605	0.0091963	-2.797908	-2.58206	-0.7746104	RAB40B	RAB40B, member RAS oncogene family
214414_x_at	0.2605	0.0092123	2.797188	-2.5835	1.8456138	HBA2///HBA1	hemoglobin subunit alpha 2///hemoglobin subunit alpha 1
210673_x_at	0.2605	0.0092137	-2.797123	-2.58363	-0.5313325	NKX2-1	NK2 homeobox 1
212203_x_at	0.2616	0.009261	2.794997	-2.5879	0.7644633	IFITM3	interferon induced transmembrane protein 3
207444_at	0.262	0.0093003	-2.793237	-2.59142	-0.5351275	SLC22A13	solute carrier family 22 member 13
220946_s_at	0.262	0.0093149	-2.792586	-2.59273	-0.4341838	SETD2	SET domain containing 2
203878_s_at	0.262	0.0093383	2.791544	-2.59482	2.1362962	MMP11	matrix metallopeptidase 11
203384_s_at	0.262	0.0093386	2.79153	-2.59485	0.6751796	GOLGA1	golgin A1
205802_at	0.262	0.0093484	2.791096	-2.59572	0.9403192	TRPC1	transient receptor potential cation channel subfamily C member 1
221404_at	0.262	0.0093585	-2.790646	-2.59662	-0.6452283	IL36A	interleukin 36, alpha
215434_x_at	0.262	0.0093644	-2.790387	-2.59714	-1.1969738	LOC102724250///NBPF26///NBPF19///NBPF10///NBPF15///NBPF11///NBPF1///NBPF14	neuroblastoma breakpoint family member 1///neuroblastoma breakpoint family member 26///neuroblastoma breakpoint family member 19///neuroblastoma breakpoint family member 10///neuroblastoma breakpoint family member 15///neuroblastoma breakpoint family member 11///neuroblastoma breakpoint family member 1///neuroblastoma breakpoint family member 14
202895_s_at	0.262	0.0093717	-2.790061	-2.59779	-0.5568296	SIRPA	signal regulatory protein alpha
204292_x_at	0.2621	0.0093969	-2.788945	-2.60003	-0.8384613	STK11	serine/threonine kinase 11
211883_x_at	0.2621	0.0093993	-2.788842	-2.60023	-0.8360971	CEACAM1	carcinoembryonic antigen related cell adhesion molecule 1
218210_at	0.2624	0.0094262	2.787654	-2.60261	0.6232225	FN3KRP	fructosamine 3 kinase related protein
212358_at	0.2624	0.0094729	2.785596	-2.60673	1.4290813	CLIP3	CAP-Gly domain containing linker protein 3
219532_at	0.2624	0.0094873	2.784963	-2.608	0.5516088	ELOVL4	ELOVL fatty acid elongase 4
216126_at	0.2624	0.0095066	-2.784122	-2.60968	-0.5056625	LINC00663	long intergenic non-protein coding RNA 663
203291_at	0.2624	0.0095114	2.783911	-2.61011	0.5313263	CNOT4	CCR4-NOT transcription complex subunit 4
217184_s_at	0.2624	0.0095124	-2.783864	-2.6102	-0.6476054	LTK	leukocyte receptor tyrosine kinase
220375_s_at	0.2624	0.00953	-2.783098	-2.61173	-0.48139	C5orf66	chromosome 5 open reading frame 66
203604_at	0.2624	0.0095402	2.782652	-2.61263	1.7778963	ZNF516	zinc finger protein 516
218380_at	0.2624	0.0095767	2.781063	-2.61581	0.9849917	LOC728392	uncharacterized LOC728392
219456_s_at	0.2624	0.0095802	-2.78091	-2.61611	-0.4757613	RIN3	Ras and Rab interactor 3
203171_s_at	0.2624	0.0095904	2.780467	-2.617	0.4417846	RRP8	ribosomal RNA processing 8, methyltransferase, homolog (yeast)
221045_s_at	0.2624	0.0095912	2.780434	-2.61706	0.8886162	PER3	period circadian clock 3
215754_at	0.2624	0.0096104	2.7796	-2.61873	0.6839871	SCARB2	scavenger receptor class B member 2
211571_s_at	0.2624	0.0096129	2.779494	-2.61894	2.3941767	VCAN	versican
219005_at	0.2624	0.0096217	-2.779114	-2.6197	-0.7697158	TMEM59L	transmembrane protein 59 like
212126_at	0.2624	0.0096371	2.778447	-2.62104	0.6284692	CBX5	chromobox 5
214012_at	0.2624	0.0096472	2.778011	-2.62191	0.4764471	ERAP1	endoplasmic reticulum aminopeptidase 1
218703_at	0.2624	0.0096559	2.777636	-2.62266	0.4783896	SEC22A	SEC22 homolog A, vesicle trafficking protein
216128_at	0.2624	0.0096713	-2.776971	-2.62399	-0.49096	LOC101929597///TBCD	uncharacterized LOC101929597///tubulin folding cofactor D
205178_s_at	0.2624	0.0096719	2.776947	-2.62404	0.7681367	RBBP6	RB binding protein 6, ubiquitin ligase
221295_at	0.2624	0.0096781	-2.77668	-2.62457	-0.5922321	CIDEA	cell death-inducing DFFA-like effector a
214782_at	0.2624	0.0096785	2.776663	-2.6246	0.9176192	CTTN	cortactin
218138_at	0.2624	0.0096866	2.776314	-2.6253	0.7691292	MKKS	McKusick-Kaufman syndrome
213509_x_at	0.2624	0.0096976	2.775842	-2.62624	0.6446992	CES2	carboxylesterase 2
201224_s_at	0.2624	0.0097096	-2.775327	-2.62727	-0.6496254	SRRM1	serine and arginine repetitive matrix 1
204996_s_at	0.2624	0.0097163	-2.775037	-2.62785	-0.5320617	CDK5R1	cyclin dependent kinase 5 regulatory subunit 1
219682_s_at	0.2624	0.0097269	2.774582	-2.62876	1.5106233	TBX3	T-box 3
208769_at	0.2631	0.009764	-2.772997	-2.63193	-0.4964983	EIF4EBP2	eukaryotic translation initiation factor 4E binding protein 2
205332_at	0.2654	0.0098762	-2.768239	-2.64143	-0.6323342	RCE1	Ras converting CAAX endopeptidase 1
209769_s_at	0.2654	0.009879	-2.768119	-2.64167	-1.3253737	SEPT5-GP1BB	SEPT5-GP1BB readthrough
212575_at	0.2654	0.009885	-2.767866	-2.64217	-0.946755	TMEM259	transmembrane protein 259
220478_at	0.2656	0.0099041	-2.767062	-2.64378	-0.5586646	APOL5	apolipoprotein L5
205338_s_at	0.266	0.0099397	-2.765565	-2.64676	-0.4218967	DCT	dopachrome tautomerase
221141_x_at	0.266	0.009951	-2.76509	-2.64771	-0.6899508	EPN1	epsin 1
210469_at	0.266	0.0099745	2.764105	-2.64967	1.0806625	DLG5	discs large MAGUK scaffold protein 5
53991_at	0.266	0.009975	2.764087	-2.64971	0.8216508	DENND2A	DENN domain containing 2A
218071_s_at	0.266	0.00998	2.763876	-2.65013	0.5733858	MKRN2	makorin ring finger protein 2
219894_at	0.2664	0.0100051	2.762829	-2.65222	0.9539458	MAGEL2	MAGE family member L2
222186_at	0.2664	0.010034	2.761624	-2.65462	0.77057
219289_at	0.2664	0.0100476	2.76106	-2.65574	0.3541171	HEATR3	HEAT repeat containing 3
215118_s_at	0.2664	0.0100506	-2.760936	-2.65599	-0.4205208	IGH	immunoglobulin heavy locus
210791_s_at	0.2664	0.0100687	-2.760186	-2.65749	-0.5518883	ARHGAP32	Rho GTPase activating protein 32
207253_s_at	0.2664	0.0100989	2.758935	-2.65998	0.6066621	UBN1	ubinuclein 1
213387_at	0.2664	0.0101124	2.758376	-2.66109	0.8000983	ATAD2B	ATPase family, AAA domain containing 2B
202310_s_at	0.2664	0.0101251	2.75785	-2.66214	2.2074121	COL1A1	collagen type I alpha 1 chain
206944_at	0.2664	0.0101329	-2.757531	-2.66277	-0.6140617	HTR6	5-hydroxytryptamine receptor 6
206067_s_at	0.2664	0.0101543	2.75665	-2.66453	2.4329683	WT1	Wilms tumor 1
211142_x_at	0.2664	0.0101552	-2.756613	-2.6646	-0.3466129	HLA-DOA	major histocompatibility complex, class II, DO alpha
215697_at	0.2664	0.0101561	-2.756577	-2.66467	-0.4755188
206882_at	0.2664	0.0101599	-2.756417	-2.66499	-0.5224808	SLC1A6	solute carrier family 1 member 6
209844_at	0.2664	0.0101827	-2.755484	-2.66685	-0.6182042	HOXB13	homeobox B13
202903_at	0.2664	0.0101908	2.755149	-2.66752	0.512085	LSM5	LSM5 homolog, U6 small nuclear RNA and mRNA degradation associated
203551_s_at	0.2664	0.0102081	2.754443	-2.66892	0.6407471	COX11	COX11, cytochrome c oxidase copper chaperone
204051_s_at	0.2664	0.0102181	2.754032	-2.66974	3.4142217	SFRP4	secreted frizzled related protein 4
203990_s_at	0.2664	0.0102211	-2.753911	-2.66998	-0.5607458	KDM6A	lysine demethylase 6A
202048_s_at	0.2664	0.0102216	2.753891	-2.67002	0.9355692	CBX6	chromobox 6
212356_at	0.2678	0.0102865	2.751245	-2.67528	0.5993283	KHNYN	KH and NYN domain containing
203724_s_at	0.268	0.0103142	2.750123	-2.67752	0.5943942	RUFY3	RUN and FYVE domain containing 3
212274_at	0.268	0.0103252	2.749676	-2.67841	0.9209233	LPIN1	lipin 1
212646_at	0.268	0.0103368	2.749207	-2.67934	1.9862471	RFTN1	raftlin, lipid raft linker 1
214523_at	0.268	0.0103503	-2.748662	-2.68042	-0.54773	CEBPE	CCAAT/enhancer binding protein epsilon
203056_s_at	0.268	0.0103579	-2.748355	-2.68103	-0.62574	PRDM2	PR/SET domain 2
219947_at	0.268	0.0103658	2.748036	-2.68167	0.3981862	CLEC4A	C-type lectin domain family 4 member A
218055_s_at	0.2681	0.0103913	2.747006	-2.68371	0.7117933	WDR41	WD repeat domain 41
221731_x_at	0.2681	0.0104374	2.745154	-2.68739	2.1385454	VCAN	versican
208804_s_at	0.2681	0.0104417	2.744983	-2.68773	0.8267796	SRSF6	serine and arginine rich splicing factor 6
217946_s_at	0.2681	0.010474	2.743691	-2.6903	0.730065	SAE1	SUMO1 activating enzyme subunit 1
216461_at	0.2681	0.0104864	-2.743197	-2.69128	-0.3717504
220235_s_at	0.2681	0.0104922	2.742966	-2.69174	0.6591708	LRIF1	ligand dependent nuclear receptor interacting factor 1
205528_s_at	0.2681	0.0105041	2.742491	-2.69268	0.737995	RUNX1T1	RUNX1 translocation partner 1
204989_s_at	0.2681	0.0105051	-2.74245	-2.69276	-1.1346683	ITGB4	integrin subunit beta 4
209400_at	0.2681	0.0105083	-2.742324	-2.69301	-0.4370454	SLC12A4	solute carrier family 12 member 4
219563_at	0.2681	0.0105123	2.742165	-2.69333	0.6845983	SYNE3///LINC00341	spectrin repeat containing nuclear envelope family member 3///long intergenic non-protein coding RNA 341
214361_s_at	0.2681	0.0105241	-2.741695	-2.69426	-0.4932354	RGS12	regulator of G-protein signaling 12
221834_at	0.2681	0.0105488	2.740711	-2.69622	0.9562483	LOC100507577///LONP2	uncharacterized LOC100507577///lon peptidase 2, peroxisomal
220080_at	0.2681	0.0105524	-2.740572	-2.69649	-0.3871837	FBXL8	F-box and leucine rich repeat protein 8
220733_at	0.2681	0.0105558	-2.740435	-2.69677	-0.6819858	SLC26A1	solute carrier family 26 member 1
215515_at	0.2681	0.0105789	2.739521	-2.69858	0.6459867
213062_at	0.2681	0.0105993	2.738713	-2.70018	0.7791892	NTAN1	N-terminal asparagine amidase
217617_at	0.2681	0.0106024	2.73859	-2.70043	1.3034925
216220_s_at	0.2681	0.0106072	-2.738401	-2.7008	-0.5004417	ADORA1	adenosine A1 receptor
212485_at	0.2681	0.0106082	2.738364	-2.70088	0.7795071	GPATCH8	G-patch domain containing 8
212905_at	0.2681	0.0106202	2.737889	-2.70182	0.7072329	CSTF2T	cleavage stimulation factor subunit 2, tau variant
215815_at	0.2681	0.0106232	-2.737769	-2.70206	-0.4386371	BUD31	BUD31 homolog
209365_s_at	0.2682	0.0106604	2.736305	-2.70496	2.1084196	ECM1	extracellular matrix protein 1
213169_at	0.2682	0.0106671	2.736042	-2.70548	1.4445412	SEMA5A	semaphorin 5A
208071_s_at	0.2682	0.0106727	-2.735823	-2.70592	-0.5462783	LAIR1	leukocyte associated immunoglobulin like receptor 1
209724_s_at	0.2682	0.010679	2.735576	-2.70641	0.3547621	ZBTB14	zinc finger and BTB domain containing 14
202317_s_at	0.2682	0.0106925	2.735045	-2.70746	0.63103	UBE4B	ubiquitination factor E4B
215646_s_at	0.2682	0.0107006	2.73473	-2.70808	2.0207054	VCAN	versican
203875_at	0.2683	0.0107175	2.734068	-2.7094	0.6517983	SMARCA1	SWI/SNF related, matrix associated, actin dependent regulator of chromatin, subfamily a, member 1
218693_at	0.2684	0.0107385	-2.733248	-2.71102	-0.75535	TSPAN15	tetraspanin 15
218648_at	0.2684	0.0107585	2.732467	-2.71257	0.7472621	CRTC3	CREB regulated transcription coactivator 3
204953_at	0.2684	0.0107709	2.731986	-2.71352	0.4787742	SNAP91	synaptosome associated protein 91
207956_x_at	0.2684	0.0107745	2.731846	-2.7138	1.0920558	PDS5B	PDS5 cohesin associated factor B
215651_at	0.2684	0.0107793	-2.731659	-2.71417	-0.5124633
219427_at	0.2691	0.0108204	2.730063	-2.71733	0.7624633	FAT4	FAT atypical cadherin 4
40640_at	0.2691	0.0108559	-2.72869	-2.72005	-0.3013612	NCAPH2	non-SMC condensin II complex subunit H2
218965_s_at	0.2691	0.0108584	-2.728592	-2.72025	-0.54908	TUT1	terminal uridylyl transferase 1, U6 snRNA-specific
219906_at	0.2691	0.0108649	2.728342	-2.72074	0.6742063	EBLN2	endogenous Bornavirus-like nucleoprotein 2
214366_s_at	0.2691	0.0108693	-2.728172	-2.72108	-0.6505417	ALOX5	arachidonate 5-lipoxygenase
222288_at	0.2694	0.010891	2.727333	-2.72274	1.7162442
221468_at	0.2699	0.0109264	-2.725973	-2.72543	-0.3901858	XCR1	X-C motif chemokine receptor 1
206064_s_at	0.2699	0.0109419	-2.72538	-2.72661	-0.6100488	PPIL2	peptidylprolyl isomerase like 2
210880_s_at	0.2699	0.0109545	2.724896	-2.72756	0.8656267	EFS	embryonal Fyn-associated substrate
218820_at	0.2699	0.0109632	2.724563	-2.72822	1.6501038	C14orf132	chromosome 14 open reading frame 132
221481_x_at	0.2702	0.0109955	2.723329	-2.73066	0.4911979	HNRNPD	heterogeneous nuclear ribonucleoprotein D
213514_s_at	0.2702	0.0110051	-2.722963	-2.73139	-0.4710988	DIAPH1	diaphanous related formin 1
212478_at	0.2702	0.0110237	-2.722253	-2.73279	-0.54294	RMND5A	required for meiotic nuclear division 5 homolog A
213400_s_at	0.2702	0.011024	2.722242	-2.73282	1.7496217	TBL1X	transducin (beta)-like 1X-linked
210511_s_at	0.2702	0.0110378	2.721716	-2.73386	1.2572592	INHBA	inhibin beta A subunit
202465_at	0.2702	0.0110493	2.72128	-2.73472	2.0712033	PCOLCE	procollagen C-endopeptidase enhancer
221541_at	0.2702	0.0110755	2.720285	-2.73669	2.0634633	CRISPLD2	cysteine rich secretory protein LCCL domain containing 2
213103_at	0.2702	0.0110777	2.7202	-2.73685	0.99075	STARD13	StAR related lipid transfer domain containing 13
216326_s_at	0.2702	0.0110876	2.719828	-2.73759	0.4742562	HDAC3	histone deacetylase 3
219058_x_at	0.2702	0.0110967	-2.719483	-2.73827	-0.5763925	TINAGL1	tubulointerstitial nephritis antigen like 1
212944_at	0.2702	0.0111081	2.719051	-2.73912	1.0848438	SLC5A3	solute carrier family 5 member 3
201199_s_at	0.2703	0.0111335	2.718093	-2.74102	0.67927	PSMD1	proteasome 26S subunit, non-ATPase 1
219034_at	0.2703	0.0111387	2.717895	-2.74141	0.5181425	PARP16	poly(ADP-ribose) polymerase family member 16
217051_s_at	0.2703	0.0111489	-2.717509	-2.74217	-0.3078054
212803_at	0.2706	0.0111721	2.716636	-2.7439	0.7870071	NAB2	NGFI-A binding protein 2
213061_s_at	0.2711	0.0112061	2.71536	-2.74642	0.6433117	NTAN1	N-terminal asparagine amidase
207650_x_at	0.2712	0.0112236	-2.714703	-2.74772	-0.4640296	PTGER1	prostaglandin E receptor 1
210946_at	0.2712	0.0112443	2.71393	-2.74924	1.4737262	PLPP1	phospholipid phosphatase 1
221913_at	0.2712	0.0112462	2.713861	-2.74938	0.5730021	SIRT3	sirtuin 3
219279_at	0.2725	0.0113098	2.711487	-2.75407	0.3276192	DOCK10	dedicator of cytokinesis 10
212341_at	0.2725	0.0113891	2.708548	-2.75986	0.6820804	YIPF6	Yip1 domain family member 6
208629_s_at	0.2725	0.0113895	-2.708534	-2.75989	-1.00664	HADHA	hydroxyacyl-CoA dehydrogenase/3-ketoacyl-CoA thiolase/enoyl-CoA hydratase (trifunctional protein), alpha subunit
212674_s_at	0.2725	0.0113928	2.708414	-2.76013	0.6736958	DHX30	DEAH-box helicase 30
212792_at	0.2725	0.0114191	2.707444	-2.76204	1.0157604	DPY19L1	dpy-19 like 1
219125_s_at	0.2725	0.011428	-2.707116	-2.76269	-0.6043038	SLC50A1	solute carrier family 50 member 1
213331_s_at	0.2725	0.011432	2.706968	-2.76298	0.8336704	NEK1	NIMA related kinase 1
204085_s_at	0.2725	0.0114335	2.706913	-2.76309	0.6425383	CLN5	ceroid-lipofuscinosis, neuronal 5
212269_s_at	0.2725	0.0114373	2.706771	-2.76337	0.9185667	MCM3AP	minichromosome maintenance complex component 3 associated protein
206891_at	0.2725	0.0114416	-2.706616	-2.76368	-0.4554	ACTN3	actinin alpha 3 (gene/pseudogene)
212439_at	0.2725	0.0114476	2.706394	-2.76411	0.4738233	IP6K1	inositol hexakisphosphate kinase 1
217414_x_at	0.2725	0.0114514	2.706254	-2.76439	1.6468746	HBA2///HBA1	hemoglobin subunit alpha 2///hemoglobin subunit alpha 1
216608_at	0.2725	0.0114604	-2.705923	-2.76504	-0.5383508	DKFZP434A062	uncharacterized LOC26102
214037_s_at	0.2726	0.0114737	-2.705434	-2.76601	-0.8518825	CCDC22	coiled-coil domain containing 22
216399_s_at	0.273	0.0115043	2.704315	-2.76821	0.4869046	SCAPER	S-phase cyclin A associated protein in the ER
211062_s_at	0.2739	0.0115549	2.702467	-2.77185	1.4160158	GPR78///CPZ	G protein-coupled receptor 78///carboxypeptidase Z
213556_at	0.2739	0.0115649	2.702103	-2.77257	0.6029025	PINLYP	phospholipase A2 inhibitor and LY6/PLAUR domain containing
205138_s_at	0.2745	0.0116048	-2.700653	-2.77543	-0.3216075	UST	uronyl 2-sulfotransferase
219404_at	0.2745	0.011622	-2.700028	-2.77666	-0.5809262	EPS8L3	EPS8 like 3
219472_at	0.2745	0.0116278	-2.699819	-2.77707	-0.6398908	CENPO	centromere protein O
214077_x_at	0.2758	0.011696	2.697354	-2.78192	0.7266433	MEIS3P1	Meis homeobox 3 pseudogene 1
211217_s_at	0.276	0.0117373	-2.695868	-2.78485	-0.4486325	KCNQ1	potassium voltage-gated channel subfamily Q member 1
210952_at	0.276	0.011748	-2.695484	-2.7856	-0.4545033	AP4S1	adaptor related protein complex 4 sigma 1 subunit
215949_x_at	0.276	0.011754	-2.695269	-2.78602	-0.9081346	IGHM	immunoglobulin heavy constant mu
215855_s_at	0.276	0.0117559	2.6952	-2.78616	0.4334167	TMF1	TATA element modulatory factor 1
201945_at	0.2761	0.0117725	-2.694605	-2.78733	-0.5128121	FURIN	furin, paired basic amino acid cleaving enzyme
215778_x_at	0.2762	0.0118037	-2.693491	-2.78952	-0.898825	HAB1	B1 for mucin
217609_at	0.2762	0.0118145	-2.693106	-2.79028	-0.5291054	RPL13P5///LRRC23	ribosomal protein L13 pseudogene 5///leucine rich repeat containing 23
201981_at	0.2762	0.0118161	2.693047	-2.7904	0.5118075	PAPPA	pappalysin 1
212419_at	0.2762	0.0118247	2.692741	-2.791	1.8306967	ZCCHC24	zinc finger CCHC-type containing 24
207104_x_at	0.2765	0.0118499	-2.691843	-2.79276	-0.8038433	LILRB1	leukocyte immunoglobulin like receptor B1
206290_s_at	0.2765	0.0118616	2.691426	-2.79358	0.5078504	RGS7	regulator of G-protein signaling 7
205498_at	0.2772	0.0119125	2.689621	-2.79713	0.9194296	GHR	growth hormone receptor
204557_s_at	0.2772	0.0119501	2.688291	-2.79974	0.7139013	DZIP1	DAZ interacting zinc finger protein 1
209843_s_at	0.2772	0.0119503	-2.688282	-2.79976	-0.54177	SOX10	SRY-box 10
208163_s_at	0.2772	0.0119584	-2.687997	-2.80032	-0.3995229	OSBPL7	oxysterol binding protein like 7
221892_at	0.2772	0.0119616	2.687886	-2.80054	0.45952	H6PD	hexose-6-phosphate dehydrogenase/glucose 1-dehydrogenase
209765_at	0.2772	0.0119763	2.687366	-2.80156	0.7927083	ADAM19	ADAM metallopeptidase domain 19
201556_s_at	0.2772	0.011982	2.687166	-2.80195	0.6213508	VAMP2	vesicle associated membrane protein 2
210333_at	0.2772	0.0120041	-2.686389	-2.80348	-0.6871646	NR5A1	nuclear receptor subfamily 5 group A member 1
200676_s_at	0.2772	0.0120189	2.685867	-2.80451	0.6752475	UBE2L3	ubiquitin conjugating enzyme E2 L3
213283_s_at	0.2772	0.0120189	2.685867	-2.80451	0.8826667	SALL2	spalt like transcription factor 2
205471_s_at	0.2789	0.0121021	2.682954	-2.81022	0.973855	DACH1	dachshund family transcription factor 1
221921_s_at	0.2789	0.0121142	-2.682532	-2.81105	-0.6276442	CADM3	cell adhesion molecule 3
212012_at	0.2791	0.0121592	2.680968	-2.81412	2.1618838	PXDN	peroxidasin
212753_at	0.2791	0.0121624	2.680855	-2.81434	0.9047662	PCGF3	polycomb group ring finger 3
209177_at	0.2791	0.0121842	2.680097	-2.81583	0.54314	NDUFAF3	NADH:ubiquinone oxidoreductase complex assembly factor 3
217863_at	0.2791	0.012191	2.679862	-2.81629	0.4634371	PIAS1	protein inhibitor of activated STAT 1
202601_s_at	0.2791	0.0121936	-2.679772	-2.81647	-0.6263817	HTATSF1	HIV-1 Tat specific factor 1
217916_s_at	0.2791	0.0122001	-2.679547	-2.81691	-0.4961508	FAM49B	family with sequence similarity 49 member B
217545_at	0.2793	0.0122248	-2.678694	-2.81858	-0.5736812	MYH14	myosin, heavy chain 14, non-muscle
212054_x_at	0.2793	0.0122352	2.678332	-2.81929	0.3955762	TBC1D9B	TBC1 domain family member 9B
213829_x_at	0.2793	0.0122465	-2.677942	-2.82006	-0.5493013	RTEL1	regulator of telomere elongation helicase 1
213823_at	0.2795	0.0122666	2.67725	-2.82141	1.9736933	HOXA11	homeobox A11
209664_x_at	0.2806	0.0123387	-2.674772	-2.82627	-0.4174246	NFATC1	nuclear factor of activated T-cells 1
203734_at	0.2806	0.0123487	2.674431	-2.82694	0.8046437	FOXJ2	forkhead box J2
212570_at	0.2806	0.0123551	-2.674209	-2.82737	-0.6492342	ENDOD1	endonuclease domain containing 1
215485_s_at	0.2808	0.0123763	-2.673486	-2.82879	-0.6310238	ICAM1	intercellular adhesion molecule 1
214487_s_at	0.281	0.0124031	-2.672569	-2.83058	-0.665085	RAP2B///RAP2A	RAP2B, member of RAS oncogene family///RAP2A, member of RAS oncogene family
218192_at	0.281	0.0124076	2.672416	-2.83088	0.5557696	IP6K2	inositol hexakisphosphate kinase 2
218708_at	0.281	0.0124224	2.671911	-2.83187	0.4710783	NXT1	nuclear transport factor 2 like export factor 1
205183_at	0.2812	0.0124412	-2.671272	-2.83312	-0.3723429	HNRNPD	heterogeneous nuclear ribonucleoprotein D
213504_at	0.2812	0.012454	2.670837	-2.83397	0.5210633	COPS6	COP9 signalosome subunit 6
204125_at	0.2812	0.0124707	2.670271	-2.83508	0.5884654	NDUFAF1	NADH:ubiquinone oxidoreductase complex assembly factor 1
202478_at	0.2812	0.0124828	2.669859	-2.83589	1.6368321	TRIB2	tribbles pseudokinase 2
207199_at	0.2819	0.0125385	-2.667975	-2.83958	-0.660755	TERT	telomerase reverse transcriptase
212910_at	0.2819	0.0125526	2.667501	-2.8405	0.3867	THAP11	THAP domain containing 11
219646_at	0.2819	0.0125584	2.667302	-2.84089	0.5790767	DEF8	differentially expressed in FDCP 8 homolog
203748_x_at	0.2819	0.0125901	2.666238	-2.84297	1.0776225	RBMS1	RNA binding motif single stranded interacting protein 1
213238_at	0.2819	0.0125919	2.666178	-2.84309	0.9575021	ATP10D	ATPase phospholipid transporting 10D (putative)
208403_x_at	0.2819	0.0125926	-2.666152	-2.84314	-0.5406471	MAX	MYC associated factor X
212609_s_at	0.2819	0.0126006	2.665884	-2.84367	1.0846387	AKT3	AKT serine/threonine kinase 3
203700_s_at	0.2832	0.0126713	2.663513	-2.8483	1.76963	DIO2	deiodinase, iodothyronine, type II
209439_s_at	0.2833	0.0126884	2.662941	-2.84942	0.5693275	PHKA2	phosphorylase kinase regulatory subunit alpha 2
206109_at	0.2839	0.012726	-2.661689	-2.85187	-0.5356042	FUT1	fucosyltransferase 1 (H blood group)
222074_at	0.2842	0.0127553	2.660714	-2.85377	0.3708062	UROD	uroporphyrinogen decarboxylase
211004_s_at	0.2842	0.0127659	-2.660361	-2.85446	-0.5466975	ALDH3B1	aldehyde dehydrogenase 3 family member B1
207635_s_at	0.2843	0.0127852	-2.659722	-2.85571	-0.4699958	KCNH1	potassium voltage-gated channel subfamily H member 1
201750_s_at	0.2848	0.0128221	-2.658498	-2.8581	-0.6783529	ECE1	endothelin converting enzyme 1
219128_at	0.2848	0.0128314	2.658193	-2.8587	0.5357033	C2orf42	chromosome 2 open reading frame 42
220653_at	0.2859	0.0129145	2.655454	-2.86404	0.5776842	ZIM2///PEG3	zinc finger imprinted 2///paternally expressed 3
204052_s_at	0.2859	0.0129169	2.655377	-2.86419	2.6026854	SFRP4	secreted frizzled related protein 4
207601_at	0.2859	0.0129218	-2.655215	-2.86451	-0.3344108	SULT1B1	sulfotransferase family 1B member 1
203729_at	0.2859	0.0129319	2.654884	-2.86515	1.2640471	EMP3	epithelial membrane protein 3
216327_s_at	0.2863	0.0129634	-2.653851	-2.86717	-0.7527592	SIGLEC8	sialic acid binding Ig like lectin 8
219766_at	0.287	0.0130189	-2.652039	-2.8707	-0.6662958	B9D2	B9 protein domain 2
209256_s_at	0.287	0.0130231	2.651903	-2.87097	0.6743629	KLHDC10	kelch domain containing 10
215199_at	0.2874	0.0130532	2.650921	-2.87288	0.9987692	CALD1	caldesmon 1
219635_at	0.2874	0.0131064	2.649194	-2.87625	0.4588771	ZNF606	zinc finger protein 606
212982_at	0.2874	0.0131074	2.649162	-2.87631	1.0996021	ZDHHC17	zinc finger DHHC-type containing 17
218915_at	0.2874	0.0131163	2.648873	-2.87688	0.7772513	NF2	neurofibromin 2
210816_s_at	0.2874	0.0131181	-2.648814	-2.87699	-0.7457679	CYB561	cytochrome b561
214859_at	0.2874	0.0131253	-2.648583	-2.87744	-0.3130867	FSTL4	follistatin like 4
219410_at	0.2874	0.0131308	2.648405	-2.87779	1.8877833	TMEM45A	transmembrane protein 45A
220291_at	0.2875	0.0131499	-2.647787	-2.87899	-0.3828333	GDPD2	glycerophosphodiester phosphodiesterase domain containing 2
209412_at	0.2875	0.0131602	2.647455	-2.87964	0.4634908	LOC102724200///TRAPPC10	trafficking protein particle complex subunit 10-like///trafficking protein particle complex 10
209568_s_at	0.2875	0.013172	2.647074	-2.88038	1.1457304	RGL1	ral guanine nucleotide dissociation stimulator like 1
219378_at	0.2878	0.0132018	2.646115	-2.88225	0.75633	NAA16	N(alpha)-acetyltransferase 16, NatA auxiliary subunit
209813_x_at	0.2878	0.0132119	2.645789	-2.88288	0.6285433	TARP///TRGV9///TRGC2	TCR gamma alternate reading frame protein///T cell receptor gamma variable 9///T cell receptor gamma constant 2
209593_s_at	0.2882	0.0132443	2.644748	-2.88491	0.4861017	TOR1B	torsin family 1 member B
202794_at	0.2882	0.0132675	2.644005	-2.88636	0.9811513	INPP1	inositol polyphosphate-1-phosphatase
212544_at	0.2882	0.0132698	2.643932	-2.8865	0.7787575	ZNHIT3	zinc finger HIT-type containing 3
213607_x_at	0.2882	0.0132821	-2.643538	-2.88727	-0.5369333	NADK	NAD kinase
219459_at	0.2889	0.0133291	2.642037	-2.89019	0.6393333	POLR3B	RNA polymerase III subunit B
207833_s_at	0.2889	0.0133404	-2.641675	-2.89089	-0.5596821	HLCS	holocarboxylase synthetase
205356_at	0.289	0.0133576	2.641128	-2.89196	0.8167325	USP13	ubiquitin specific peptidase 13 (isopeptidase T-3)
203690_at	0.289	0.013372	2.640668	-2.89285	0.7408954	TUBGCP3	tubulin gamma complex associated protein 3
206863_x_at	0.2894	0.0134145	-2.639321	-2.89547	-0.4505325	HRK	harakiri, BCL2 interacting protein
208243_s_at	0.2894	0.013416	-2.639274	-2.89556	-0.4535987	CNR1	cannabinoid receptor 1
209727_at	0.2904	0.0134934	-2.636825	-2.90033	-0.56725	GM2A	GM2 ganglioside activator
201605_x_at	0.2904	0.0135294	2.635693	-2.90252	0.617415	CNN2	calponin 2
209869_at	0.2904	0.0135298	2.635679	-2.90255	0.9655429	ADRA2A	adrenoceptor alpha 2A
213659_at	0.2904	0.0135334	2.635565	-2.90277	0.4651392	ZNF75D	zinc finger protein 75D
40560_at	0.2904	0.0135456	2.635184	-2.90351	0.6845625	TBX2	T-box 2
212222_at	0.2904	0.013554	2.634918	-2.90403	1.1649321	PSME4	proteasome activator subunit 4
203822_s_at	0.2904	0.0135618	2.634674	-2.90451	0.8064038	ELF2	E74 like ETS transcription factor 2
66053_at	0.2904	0.0135766	-2.634209	-2.90541	-0.36252	HNRNPUL2-BSCL2///HNRNPUL2	HNRNPUL2-BSCL2 readthrough (NMD candidate)///heterogeneous nuclear ribonucleoprotein U like 2
214524_at	0.2904	0.0135871	-2.633879	-2.90605	-0.4609712	GHRH	growth hormone releasing hormone
213073_at	0.2904	0.0135954	2.633621	-2.90655	0.7339663	ZFYVE26	zinc finger FYVE-type containing 26
212752_at	0.2904	0.0136128	2.633077	-2.90761	0.8427363	CLASP1	cytoplasmic linker associated protein 1
204696_s_at	0.2904	0.0136294	-2.632559	-2.90861	-0.6239229	CDC25A	cell division cycle 25A
220469_at	0.2904	0.0136563	-2.631718	-2.91025	-0.7047817	COPE	coatomer protein complex subunit epsilon
200874_s_at	0.2904	0.0136563	-2.631717	-2.91025	-0.7677521	MIR1292///SNORD110///SNORD86///SNORD57///NOP56	microRNA 1292///small nucleolar RNA, C/D box 110///small nucleolar RNA, C/D box 86///small nucleolar RNA, C/D box 57///NOP56 ribonucleoprotein
219368_at	0.2904	0.0136569	2.631698	-2.91029	0.4876662	NAP1L2	nucleosome assembly protein 1 like 2
201124_at	0.2906	0.0136818	2.630923	-2.91179	0.809325	ITGB5	integrin subunit beta 5
209458_x_at	0.2907	0.0136968	2.630456	-2.9127	1.7212283	HBA2///HBA1	hemoglobin subunit alpha 2///hemoglobin subunit alpha 1
216197_at	0.2908	0.0137149	2.629893	-2.91379	0.7072342
201081_s_at	0.2909	0.0137352	-2.629265	-2.91501	-0.4200279	PIP4K2B	phosphatidylinositol-5-phosphate 4-kinase type 2 beta
208554_at	0.2911	0.0137566	-2.6286	-2.9163	-0.4231975	POU4F3	POU class 4 homeobox 3
200747_s_at	0.2911	0.0137688	2.628222	-2.91703	0.5657108	NUMA1	nuclear mitotic apparatus protein 1
203838_s_at	0.2913	0.0138032	-2.627161	-2.91909	-0.5986333	TNK2	tyrosine kinase non receptor 2
211975_at	0.2913	0.0138221	2.626577	-2.92022	0.6388721	ARFGAP2	ADP ribosylation factor GTPase activating protein 2
218265_at	0.2913	0.0138288	2.626371	-2.92062	0.6052617	SECISBP2	SECIS binding protein 2
203285_s_at	0.2913	0.0138378	2.626092	-2.92116	0.3768187	HS2ST1	heparan sulfate 2-O-sulfotransferase 1
215418_at	0.2913	0.013842	2.625964	-2.92141	1.2230088	PARVA	parvin alpha
207140_at	0.2919	0.013888	-2.624549	-2.92416	-0.6056438	ALPI	alkaline phosphatase, intestinal
204847_at	0.292	0.0139153	2.623712	-2.92578	0.6192354	ZBTB11	zinc finger and BTB domain containing 11
216344_at	0.292	0.0139297	-2.62327	-2.92663	-0.6042054	NPHP4	nephronophthisis 4
217264_s_at	0.292	0.0139386	-2.622999	-2.92716	-0.7358104	SCNN1A	sodium channel epithelial 1 alpha subunit
218273_s_at	0.292	0.013947	-2.622741	-2.92766	-0.8597721	PDP1	pyruvate dehyrogenase phosphatase catalytic subunit 1
208104_s_at	0.292	0.0139544	-2.622515	-2.9281	-0.7656983	TSC22D4	TSC22 domain family member 4
202473_x_at	0.2921	0.0139756	-2.621868	-2.92935	-0.6135475	HCFC1	host cell factor C1
207535_s_at	0.2925	0.0140083	-2.620871	-2.93128	-0.5979038	NFKB2	nuclear factor kappa B subunit 2
213871_s_at	0.2927	0.0140338	-2.620095	-2.93279	-0.4927421	DNPH1	2'-deoxynucleoside 5'-phosphate N-hydrolase 1
208414_s_at	0.2927	0.0140429	-2.619818	-2.93332	-0.6228421	HOXB3	homeobox B3
211928_at	0.2928	0.0140812	2.618657	-2.93557	0.4264379	DYNC1H1	dynein cytoplasmic 1 heavy chain 1
210457_x_at	0.2928	0.0140847	-2.61855	-2.93578	-0.7667058	HMGA1	high mobility group AT-hook 1
204793_at	0.2928	0.014087	2.618481	-2.93591	1.4733292	GPRASP1	G protein-coupled receptor associated sorting protein 1
203417_at	0.2928	0.0141094	2.617803	-2.93722	1.4180504	MFAP2	microfibrillar associated protein 2
213215_at	0.2928	0.0141144	2.617651	-2.93752	0.6339483	C15orf38-AP3S2///AP3S2	C15orf38-AP3S2 readthrough///adaptor related protein complex 3 sigma 2 subunit
206358_at	0.2945	0.01421	-2.614771	-2.94309	-0.4374683	PRM1	protamine 1
201184_s_at	0.2945	0.014223	2.614379	-2.94385	0.574095	CHD4	chromodomain helicase DNA binding protein 4
215244_at	0.2947	0.0142433	-2.613771	-2.94503	-0.4702163	DGCR5	DiGeorge syndrome critical region gene 5 (non-protein coding)
207233_s_at	0.295	0.0142903	2.612364	-2.94775	1.3416654	MITF	melanogenesis associated transcription factor
207878_at	0.295	0.0142929	-2.612285	-2.9479	-0.4420742	KRT76	keratin 76
203070_at	0.295	0.0143094	-2.611793	-2.94885	-0.4413329	SEMA3B	semaphorin 3B
217221_x_at	0.295	0.0143154	2.611615	-2.9492	0.6101521	RBM10	RNA binding motif protein 10
210379_s_at	0.295	0.0143411	-2.610846	-2.95068	-0.5383625	TLK1	tousled like kinase 1
202005_at	0.295	0.0143597	-2.610294	-2.95175	-0.9813587	ST14	suppression of tumorigenicity 14
213235_at	0.295	0.0143602	-2.610279	-2.95178	-0.686775	KNOP1	lysine rich nucleolar protein 1
213985_s_at	0.295	0.0143752	-2.609832	-2.95264	-0.5073546	TMEM259	transmembrane protein 259
221911_at	0.295	0.0143779	2.609754	-2.9528	1.08859	ETV1	ETS variant 1
212641_at	0.295	0.0143949	2.609248	-2.95377	0.6738679	HIVEP2	human immunodeficiency virus type I enhancer binding protein 2
205312_at	0.295	0.0144091	-2.608825	-2.95459	-0.6815717	SPI1	Spi-1 proto-oncogene
200988_s_at	0.295	0.014426	2.608326	-2.95555	0.5984021	PSME3	proteasome activator subunit 3
203477_at	0.295	0.0144776	2.606797	-2.95851	2.0831638	COL15A1	collagen type XV alpha 1 chain
203906_at	0.295	0.0144808	2.606705	-2.95869	0.83997	IQSEC1	IQ motif and Sec7 domain 1
201843_s_at	0.295	0.0144876	2.606503	-2.95907	1.000175	EFEMP1	EGF containing fibulin like extracellular matrix protein 1
222093_s_at	0.295	0.0145228	-2.605466	-2.96108	-0.4085329	INO80B	INO80 complex subunit B
202622_s_at	0.295	0.0145263	2.605363	-2.96128	1.0801012	ATXN2	ataxin 2
202134_s_at	0.295	0.0145406	-2.60494	-2.96209	-0.6368788	WWTR1	WW domain containing transcription regulator 1
216180_s_at	0.295	0.014552	-2.604606	-2.96274	-0.92501	SYNJ2	synaptojanin 2
216325_x_at	0.295	0.014564	-2.604253	-2.96342	-0.6141821	RTEL1-TNFRSF6B///RTEL1	RTEL1-TNFRSF6B readthrough (NMD candidate)///regulator of telomere elongation helicase 1
213183_s_at	0.295	0.0145797	2.603794	-2.96431	0.47991
218896_s_at	0.295	0.0145816	2.603738	-2.96441	0.5937258	NCBP3	nuclear cap binding subunit 3
213055_at	0.295	0.0146064	-2.603009	-2.96582	-0.7747779	CD47	CD47 molecule
211806_s_at	0.295	0.0146085	-2.602949	-2.96594	-0.5102992	KCNJ15	potassium voltage-gated channel subfamily J member 15
212104_s_at	0.295	0.0146647	2.601307	-2.9691	1.1698617	RBFOX2	RNA binding protein, fox-1 homolog 2
215127_s_at	0.295	0.0146659	2.601272	-2.96917	0.6875546	RBMS1	RNA binding motif single stranded interacting protein 1
216875_x_at	0.295	0.0147162	-2.599806	-2.972	-0.7659687	HAB1	B1 for mucin
214060_at	0.295	0.0147164	2.599799	-2.97201	0.5780554	SSBP1	single stranded DNA binding protein 1
219809_at	0.295	0.0147284	-2.599449	-2.97269	-0.4689746	WDR55	WD repeat domain 55
219038_at	0.295	0.0147447	2.598976	-2.9736	0.8333987	MORC4	MORC family CW-type zinc finger 4
205708_s_at	0.295	0.0147497	-2.598833	-2.97388	-0.6152242	TRPM2	transient receptor potential cation channel subfamily M member 2
218184_at	0.295	0.0147776	2.598023	-2.97544	0.6688996	TULP4	tubby like protein 4
211704_s_at	0.295	0.0147874	2.597738	-2.97599	0.5870454	SPIN2B///SPIN2A	spindlin family member 2B///spindlin family member 2A
206681_x_at	0.295	0.0147975	-2.597447	-2.97655	-0.4670129	GP2	glycoprotein 2
216285_at	0.295	0.0148183	-2.596844	-2.97771	-0.5871088	TSSK2///DGCR14	testis specific serine kinase 2///DiGeorge syndrome critical region gene 14
212791_at	0.295	0.0148252	2.596645	-2.97809	0.6519133	C1orf216	chromosome 1 open reading frame 216
206702_at	0.295	0.0148358	2.59634	-2.97868	0.7591137	TEK	TEK receptor tyrosine kinase
206785_s_at	0.295	0.0148723	2.595287	-2.98071	0.5931904	KLRC2///KLRC1	killer cell lectin like receptor C2///killer cell lectin like receptor C1
217198_x_at	0.295	0.0148759	-2.595182	-2.98091	-0.6090079	IGHG1///IGHD///IGHA2///IGH	immunoglobulin heavy constant gamma 1 (G1m marker)///immunoglobulin heavy constant delta///immunoglobulin heavy constant alpha 2 (A2m marker)///immunoglobulin heavy locus
210763_x_at	0.295	0.0148973	-2.594568	-2.98209	-0.4724942	NCR3	natural cytotoxicity triggering receptor 3
205111_s_at	0.295	0.0149097	2.594212	-2.98278	0.9578129	PLCE1	phospholipase C epsilon 1
218730_s_at	0.295	0.0149117	2.594154	-2.98289	1.8528429	OGN	osteoglycin
210282_at	0.295	0.0149422	2.593279	-2.98458	0.3156979	ZMYM2	zinc finger MYM-type containing 2
214479_at	0.295	0.014943	-2.593254	-2.98463	-0.5689271	GFRA3	GDNF family receptor alpha 3
211577_s_at	0.295	0.0149452	2.593191	-2.98475	1.9509217	IGF1	insulin like growth factor 1
208486_at	0.295	0.0149479	-2.593113	-2.9849	-0.3671092	DRD5	dopamine receptor D5
207266_x_at	0.295	0.014948	2.593112	-2.9849	1.1943788	RBMS1	RNA binding motif single stranded interacting protein 1
214028_x_at	0.295	0.014956	2.592882	-2.98534	0.4804425	TDRD3	tudor domain containing 3
220662_s_at	0.295	0.0149677	-2.592547	-2.98599	-0.6644962	HEYL	hes related family bHLH transcription factor with YRPW motif-like
220325_at	0.295	0.0149957	2.591747	-2.98753	0.386895	TAF7L	TATA-box binding protein associated factor 7 like
216354_at	0.295	0.0150055	-2.591467	-2.98807	-0.3072713
220628_s_at	0.295	0.0150091	-2.591364	-2.98826	-0.5867975	SDK2	sidekick cell adhesion molecule 2
41113_at	0.295	0.0150333	2.590672	-2.9896	0.3849029	ZNF500	zinc finger protein 500
1405_i_at	0.295	0.0150363	2.590587	-2.98976	0.9799113	CCL5	C-C motif chemokine ligand 5
210762_s_at	0.295	0.0150565	2.590012	-2.99087	1.4538504	DLC1	DLC1 Rho GTPase activating protein
213731_s_at	0.295	0.0150665	-2.589727	-2.99141	-0.5693862	TCF3	transcription factor 3
202521_at	0.295	0.0150677	2.589692	-2.99148	0.6514675	CTCF	CCCTC-binding factor
52164_at	0.295	0.0150729	2.589543	-2.99177	0.55572	C11orf24	chromosome 11 open reading frame 24
209294_x_at	0.295	0.0150773	-2.58942	-2.992	-0.5798471	TNFRSF10B	TNF receptor superfamily member 10b
202176_at	0.295	0.01509	2.589058	-2.9927	0.7875458	ERCC3	ERCC excision repair 3, TFIIH core complex helicase subunit
220292_at	0.295	0.0151193	-2.588226	-2.9943	-0.4196029	ZSCAN32	zinc finger and SCAN domain containing 32
218231_at	0.295	0.0151247	2.588073	-2.9946	0.7717883	NAGK	N-acetylglucosamine kinase
215977_x_at	0.295	0.0151453	-2.58749	-2.99572	-0.5708158	GK	glycerol kinase
203900_at	0.295	0.0151471	2.587439	-2.99582	0.4252021	SZT2	seizure threshold 2 homolog (mouse)
202423_at	0.295	0.0152092	2.585683	-2.99919	0.7753892	KAT6A	lysine acetyltransferase 6A
205286_at	0.295	0.0152284	2.585142	-3.00023	0.904705	TFAP2C	transcription factor AP-2 gamma
212651_at	0.295	0.0152358	2.584934	-3.00063	1.0366883	RHOBTB1	Rho related BTB domain containing 1
210715_s_at	0.295	0.0152405	-2.5848	-3.00089	-1.3813929	SPINT2	serine peptidase inhibitor, Kunitz type 2
209693_at	0.295	0.0152416	2.58477	-3.00095	0.31513	ASTN2	astrotactin 2
206878_at	0.295	0.0152562	-2.584358	-3.00174	-0.4365583	DAO	D-amino acid oxidase
202517_at	0.295	0.015274	2.583859	-3.0027	0.7915275	CRMP1	collapsin response mediator protein 1
206399_x_at	0.295	0.0152767	-2.583783	-3.00284	-0.9334058	LOC100507353///CACNA1A	uncharacterized LOC100507353///calcium voltage-gated channel subunit alpha1 A
201105_at	0.295	0.0152808	2.583667	-3.00307	1.2223983	LGALS1	galectin 1
203232_s_at	0.295	0.0152872	2.583488	-3.00341	1.4186096	ATXN1	ataxin 1
202998_s_at	0.295	0.0153018	2.583077	-3.0042	1.5172596	LOXL2	lysyl oxidase like 2
201269_s_at	0.295	0.0153096	-2.582859	-3.00462	-0.3178367	NUDCD3	NudC domain containing 3
216646_at	0.295	0.0153197	-2.582576	-3.00516	-0.5340763	DSCC1	DNA replication and sister chromatid cohesion 1
221454_at	0.295	0.0153261	-2.582397	-3.00551	-0.5758925	BOK	BOK, BCL2 family apoptosis regulator
204823_at	0.295	0.015341	2.58198	-3.00631	1.0205642	NAV3	neuron navigator 3
204417_at	0.295	0.0153533	2.581635	-3.00697	0.956	GALC	galactosylceramidase
218533_s_at	0.295	0.0153568	2.581537	-3.00716	0.7407596	UCKL1	uridine-cytidine kinase 1 like 1
205276_s_at	0.295	0.0153652	-2.581303	-3.00761	-0.50088	GTPBP1	GTP binding protein 1
213058_at	0.295	0.0153685	2.58121	-3.00779	0.9232092	TTC28	tetratricopeptide repeat domain 28
206781_at	0.295	0.0153722	-2.581108	-3.00798	-0.5043704	DNAJC4	DnaJ heat shock protein family (Hsp40) member C4
211693_at	0.2951	0.015395	-2.580472	-3.0092	-0.7535167	IGH	immunoglobulin heavy locus
221602_s_at	0.2951	0.0153997	-2.580339	-3.00946	-0.4748188	FCMR	Fc fragment of IgM receptor
201969_at	0.2953	0.0154255	2.57962	-3.01084	0.8577408	NASP	nuclear autoantigenic sperm protein
219692_at	0.2956	0.0154585	-2.578703	-3.0126	-0.5493321	KREMEN2	kringle containing transmembrane protein 2
207789_s_at	0.2956	0.0154768	2.578195	-3.01358	1.4950125	DPP6	dipeptidyl peptidase like 6
215955_x_at	0.2956	0.0155117	-2.577228	-3.01543	-0.4855533	ARHGAP26	Rho GTPase activating protein 26
215454_x_at	0.2956	0.0155149	-2.577139	-3.0156	-0.9689925	SFTPC	surfactant protein C
218223_s_at	0.2956	0.0155262	2.576824	-3.01621	0.5391783	PLEKHO1	pleckstrin homology domain containing O1
212361_s_at	0.2956	0.015532	2.576665	-3.01651	1.1110687	ATP2A2	ATPase sarcoplasmic/endoplasmic reticulum Ca2+ transporting 2
36030_at	0.2956	0.0155363	2.576546	-3.01674	0.9715692	IFFO1	intermediate filament family orphan 1
217529_at	0.2959	0.0155661	2.575723	-3.01832	0.6822938	ORAI2	ORAI calcium release-activated calcium modulator 2
208917_x_at	0.2959	0.0155809	-2.575312	-3.01911	-0.588885	NADK	NAD kinase
222030_at	0.2959	0.0155916	2.575019	-3.01967	0.7119633	SIVA1	SIVA1 apoptosis inducing factor
217450_at	0.2959	0.0156112	-2.574478	-3.02071	-0.3507996	AGFG2	ArfGAP with FG repeats 2
209197_at	0.2959	0.0156409	2.573662	-3.02227	0.8505454	SYT11	synaptotagmin 11
208774_at	0.2959	0.015642	2.573632	-3.02233	0.6465963	CSNK1D	casein kinase 1 delta
219641_at	0.2959	0.0156429	2.573606	-3.02238	0.8931071	DET1	de-etiolated homolog 1 (Arabidopsis)
220255_at	0.2962	0.0156701	2.572861	-3.02381	0.4343958	FANCE	Fanconi anemia complementation group E
222371_at	0.2962	0.0156955	2.572162	-3.02515	0.7211192
209297_at	0.2962	0.0157046	2.571913	-3.02562	0.5550367	ITSN1	intersectin 1
208518_s_at	0.2962	0.0157287	-2.571253	-3.02689	-0.4335346	PER2	period circadian clock 2
213411_at	0.2962	0.0157332	2.57113	-3.02712	0.7096629	ADAM22	ADAM metallopeptidase domain 22
209432_s_at	0.2962	0.0157519	2.570619	-3.0281	0.5667979	CREB3	cAMP responsive element binding protein 3
219749_at	0.2962	0.0157682	-2.570176	-3.02895	-0.4568354	SH2D4A	SH2 domain containing 4A
206823_at	0.2962	0.015773	-2.570044	-3.02921	-0.4961471	L3MBTL1	l(3)mbt-like 1 (Drosophila)
209463_s_at	0.2962	0.0157805	2.56984	-3.0296	0.6347921	TAF12	TATA-box binding protein associated factor 12
207830_s_at	0.2964	0.0158014	2.56927	-3.03069	0.7529258	PPP1R8	protein phosphatase 1 regulatory subunit 8
204552_at	0.2964	0.0158357	2.568337	-3.03247	0.4778625	INPP4A	inositol polyphosphate-4-phosphatase type I A
204570_at	0.2964	0.0158416	2.568177	-3.03278	1.3189729	COX7A1	cytochrome c oxidase subunit 7A1
210256_s_at	0.2964	0.0158444	-2.568102	-3.03292	-0.506655	PIP5K1A	phosphatidylinositol-4-phosphate 5-kinase type 1 alpha
201332_s_at	0.2969	0.0158846	-2.56701	-3.03502	-0.6291471	STAT6	signal transducer and activator of transcription 6
203435_s_at	0.2972	0.0159187	2.566088	-3.03678	1.4303087	MME	membrane metallo-endopeptidase
206090_s_at	0.2972	0.015926	2.56589	-3.03716	0.6113204	TSNAX-DISC1///DISC1	TSNAX-DISC1 readthrough (NMD candidate)///disrupted in schizophrenia 1
214972_at	0.2972	0.0159466	-2.565333	-3.03822	-0.5850287	MGEA5	meningioma expressed antigen 5 (hyaluronidase)
203799_at	0.2972	0.0159538	2.565138	-3.0386	1.1706292	LY75-CD302///CD302///LY75	LY75-CD302 readthrough///CD302 molecule///lymphocyte antigen 75
203575_at	0.2972	0.015963	2.564891	-3.03907	0.6217071	CSNK2A2	casein kinase 2 alpha 2
208619_at	0.2975	0.0159927	2.564089	-3.0406	0.5379296	DDB1	damage specific DNA binding protein 1
220326_s_at	0.2982	0.0160457	2.562665	-3.04333	0.7441467	ARHGEF40	Rho guanine nucleotide exchange factor 40
214997_at	0.2985	0.0160763	2.561843	-3.0449	0.3061733	SCAI	suppressor of cancer cell invasion
218712_at	0.2986	0.0161145	2.560823	-3.04685	0.3375017	C1orf109	chromosome 1 open reading frame 109
201844_s_at	0.2986	0.0161183	2.56072	-3.04705	1.1915521	RYBP	RING1 and YY1 binding protein
207880_at	0.2986	0.0161228	-2.560601	-3.04728	-0.4601738	ADAM11	ADAM metallopeptidase domain 11
211823_s_at	0.2989	0.0161478	-2.559934	-3.04855	-0.811755	PXN	paxillin
222260_at	0.299	0.016169	-2.559368	-3.04963	-0.7490062
215747_s_at	0.2994	0.0162122	-2.558216	-3.05183	-0.58937	RCC1	regulator of chromosome condensation 1
217516_x_at	0.2994	0.0162281	-2.557793	-3.05264	-0.6372029	ARVCF	armadillo repeat gene deleted in velocardiofacial syndrome
209084_s_at	0.2994	0.016231	2.557717	-3.05279	0.5307108	RAB28	RAB28, member RAS oncogene family
217232_x_at	0.3	0.0162886	2.55619	-3.0557	1.9993383	HBB	hemoglobin subunit beta
218492_s_at	0.3	0.0162893	2.55617	-3.05574	0.5755542	THAP7	THAP domain containing 7
221462_x_at	0.3	0.0163084	-2.555666	-3.0567	-0.3617962	KLK15	kallikrein related peptidase 15
213653_at	0.3	0.0163198	2.555366	-3.05728	0.6073529	METTL3	methyltransferase like 3
220902_at	0.3001	0.0163415	-2.55479	-3.05838	-0.4778296
215731_s_at	0.3001	0.016349	2.554593	-3.05875	0.6285604	MPHOSPH9	M-phase phosphoprotein 9
210076_x_at	0.3002	0.0163713	-2.554007	-3.05987	-0.6166308	SERBP1	SERPINE1 mRNA binding protein 1
217073_x_at	0.3002	0.0163837	-2.553678	-3.0605	-0.4553054	APOA1	apolipoprotein A1
217764_s_at	0.3002	0.016398	2.553302	-3.06122	1.4002833	RAB31	RAB31, member RAS oncogene family
221234_s_at	0.3005	0.0164331	2.552378	-3.06298	0.73662	BACH2	BTB domain and CNC homolog 2
213170_at	0.3005	0.01644	2.552199	-3.06332	1.3592804	GPX7	glutathione peroxidase 7
222161_at	0.3007	0.0164708	2.551391	-3.06486	0.5091312	NAALAD2	N-acetylated alpha-linked acidic dipeptidase 2
201195_s_at	0.3007	0.0164758	-2.551261	-3.06511	-1.75018	SLC7A5	solute carrier family 7 member 5
205794_s_at	0.3012	0.0165418	2.549535	-3.0684	0.8761754	NOVA1	NOVA alternative splicing regulator 1
215395_x_at	0.3012	0.016568	-2.54885	-3.06971	-0.5417675	PRSS3P2	protease, serine 3 pseudogene 2
219902_at	0.3012	0.0165831	2.548458	-3.07046	1.0293625	BHMT2	betaine--homocysteine S-methyltransferase 2
218638_s_at	0.3012	0.0165937	2.548182	-3.07098	1.6132925	LOC100130872///SPON2	uncharacterized LOC100130872///spondin 2
209184_s_at	0.3012	0.0166109	2.547734	-3.07184	1.3625042	IRS2	insulin receptor substrate 2
221730_at	0.3012	0.0166127	2.547687	-3.07193	1.8156771	COL5A2	collagen type V alpha 2 chain
207858_s_at	0.3012	0.0166158	-2.547607	-3.07208	-0.5416033	PKLR	pyruvate kinase, liver and RBC
217817_at	0.3012	0.0166279	-2.547293	-3.07268	-0.5236171	ARPC4	actin related protein 2/3 complex subunit 4
45653_at	0.3012	0.016633	2.547159	-3.07293	0.4977296	KCTD13	potassium channel tetramerization domain containing 13
220095_at	0.3012	0.0166387	2.547012	-3.07321	0.6116571	CNTLN	centlein
222133_s_at	0.3018	0.0166847	2.545818	-3.07549	0.5013542	PHF20L1	PHD finger protein 20-like 1
209553_at	0.3021	0.0167392	2.544409	-3.07817	0.6739092	VPS8	VPS8, CORVET complex subunit
216870_x_at	0.3021	0.0167563	2.54397	-3.07901	0.4361325	DLEU2	deleted in lymphocytic leukemia 2 (non-protein coding)
203101_s_at	0.3021	0.0168056	-2.542699	-3.08143	-0.5965296	MGAT2	mannosyl (alpha-1,6-)-glycoprotein beta-1,2-N-acetylglucosaminyltransferase
204640_s_at	0.3021	0.0168184	2.542371	-3.08205	0.8491379	SPOP	speckle type BTB/POZ protein
207587_at	0.3021	0.016819	-2.542355	-3.08208	-0.4633342	CRYGA	crystallin gamma A
210930_s_at	0.3021	0.0168193	-2.542347	-3.0821	-0.5553375	ERBB2	erb-b2 receptor tyrosine kinase 2
203835_at	0.3021	0.0168274	2.542138	-3.0825	0.814115	LRRC32	leucine rich repeat containing 32
201855_s_at	0.3021	0.0168355	2.54193	-3.08289	0.6716054	ATMIN	ATM interactor
211570_s_at	0.3021	0.01684	-2.541815	-3.08311	-0.3006854	RAPSN	receptor associated protein of the synapse
221457_s_at	0.3021	0.0168489	-2.541587	-3.08355	-0.4078012	BTNL2	butyrophilin like 2
213551_x_at	0.3021	0.0168623	2.541242	-3.0842	0.7005454	PCGF2	polycomb group ring finger 2
204308_s_at	0.3021	0.0168673	2.541115	-3.08444	0.7054979	TECPR2	tectonin beta-propeller repeat containing 2
221962_s_at	0.3021	0.016894	-2.540432	-3.08574	-1.1375662	UBE2H	ubiquitin conjugating enzyme E2 H
206922_at	0.3021	0.0169024	-2.540215	-3.08616	-0.7848763	VCY1B///VCY	variable charge, Y-linked 1B///variable charge, Y-linked
208072_s_at	0.3021	0.016905	2.54015	-3.08628	0.5818229	DGKD	diacylglycerol kinase delta
212128_s_at	0.3026	0.0170042	-2.537618	-3.0911	-0.7086588	DAG1	dystroglycan 1
208889_s_at	0.3026	0.017021	-2.53719	-3.09191	-0.9041917	NCOR2	nuclear receptor corepressor 2
208058_s_at	0.3026	0.0170433	-2.536625	-3.09299	-0.445995	MGAT3	mannosyl (beta-1,4-)-glycoprotein beta-1,4-N-acetylglucosaminyltransferase
220068_at	0.3026	0.0170467	-2.53654	-3.09315	-0.5081017	VPREB3	pre-B lymphocyte 3
204020_at	0.3026	0.0170701	2.535945	-3.09428	1.1994892	PURA	purine rich element binding protein A
217307_at	0.3026	0.0170962	-2.535285	-3.09553	-0.4973771	ACO2	aconitase 2
204663_at	0.3026	0.0170998	2.535194	-3.09571	0.8663642	ME3	malic enzyme 3
205971_s_at	0.3026	0.0171098	-2.53494	-3.09619	-0.5873658	CTRB2///CTRB1	chymotrypsinogen B2///chymotrypsinogen B1
215996_at	0.3026	0.0171149	-2.534812	-3.09643	-0.4354129
221068_at	0.3026	0.0171187	-2.534715	-3.09662	-0.7661796	KANK2	KN motif and ankyrin repeat domains 2
209332_s_at	0.3026	0.0171472	2.533996	-3.09798	0.7368371	MAX	MYC associated factor X
220337_at	0.3026	0.0171681	-2.533468	-3.09899	-0.7085675	NGB	neuroglobin
212848_s_at	0.3026	0.0171786	2.533204	-3.09949	1.7281454	C9orf3	chromosome 9 open reading frame 3
204657_s_at	0.3026	0.0171796	-2.533177	-3.09954	-0.6085213	SHB	SH2 domain containing adaptor protein B
204773_at	0.3026	0.0171828	2.533097	-3.09969	1.0053221	IL11RA	interleukin 11 receptor subunit alpha
206846_s_at	0.3026	0.0171954	2.532779	-3.1003	0.4755587	HDAC6	histone deacetylase 6
209875_s_at	0.3026	0.0171964	-2.532754	-3.10034	-2.205755	SPP1	secreted phosphoprotein 1
204845_s_at	0.3026	0.0172015	2.532625	-3.10059	0.7536979	ENPEP	glutamyl aminopeptidase
211815_s_at	0.3026	0.0172018	-2.532618	-3.1006	-0.3699592	GGA3	golgi associated, gamma adaptin ear containing, ARF binding protein 3
210737_at	0.3026	0.0172362	-2.531754	-3.10224	-0.4635375	TUB	tubby bipartite transcription factor
203088_at	0.3026	0.0172551	2.531278	-3.10314	1.7398083	FBLN5	fibulin 5
217162_at	0.3026	0.0172565	-2.531245	-3.10321	-0.5779513	TSPY1	testis specific protein, Y-linked 1
212765_at	0.3026	0.0172647	2.531038	-3.1036	0.9035508	CAMSAP2	calmodulin regulated spectrin associated protein family member 2
203036_s_at	0.3026	0.0172775	-2.530718	-3.10421	-0.4753717	MTSS1	metastasis suppressor 1
208930_s_at	0.3026	0.0172865	-2.530491	-3.10464	-1.5161971	ILF3	interleukin enhancer binding factor 3
204859_s_at	0.3026	0.0172964	2.530243	-3.10511	0.2990771	APAF1	apoptotic peptidase activating factor 1
208457_at	0.3026	0.0173009	-2.530129	-3.10533	-0.4250992	GABRD	gamma-aminobutyric acid type A receptor delta subunit
212183_at	0.3028	0.0173548	2.528783	-3.10788	0.6447833	NUDT4P1///NUDT4	nudix hydrolase 4 pseudogene 1///nudix hydrolase 4
218212_s_at	0.3028	0.0173764	2.528243	-3.10891	0.4643371	MOCS2	molybdenum cofactor synthesis 2
202523_s_at	0.3028	0.0173804	-2.528144	-3.10909	-0.3975263	SPOCK2	sparc/osteonectin, cwcv and kazal-like domains proteoglycan (testican) 2
221964_at	0.3028	0.0173873	2.527972	-3.10942	0.5622637	TULP3	tubby like protein 3
204464_s_at	0.3028	0.0173894	2.527919	-3.10952	2.5799858	EDNRA	endothelin receptor type A
207071_s_at	0.3028	0.0174439	2.526564	-3.11209	0.5723696	ACO1	aconitase 1
220233_at	0.3028	0.0174735	2.525829	-3.11349	1.097195	FBXO17	F-box protein 17
207945_s_at	0.3028	0.0174779	-2.525719	-3.11369	-0.8274113	CSNK1D	casein kinase 1 delta
218583_s_at	0.3028	0.017496	2.525271	-3.11454	0.4551392	DCUN1D1	defective in cullin neddylation 1 domain containing 1
215538_at	0.3028	0.0174983	-2.525215	-3.11465	-0.7022992
213844_at	0.3028	0.0175196	2.524687	-3.11565	1.4234637	HOXA5	homeobox A5
221347_at	0.3028	0.0175292	-2.52445	-3.1161	-0.6296496	CHRM5	cholinergic receptor muscarinic 5
220379_at	0.3028	0.017532	-2.524378	-3.11624	-0.5140375	FSCN3	fascin actin-bundling protein 3
204018_x_at	0.3028	0.0175336	2.52434	-3.11631	1.5613417	HBA2///HBA1	hemoglobin subunit alpha 2///hemoglobin subunit alpha 1
201428_at	0.3028	0.0175359	-2.524283	-3.11642	-1.3154954	CLDN4	claudin 4
212179_at	0.3028	0.0175562	2.523781	-3.11737	0.9906525	PNISR	PNN interacting serine and arginine rich protein
212670_at	0.3028	0.0175756	2.523303	-3.11827	0.9752383	ELN	elastin
204555_s_at	0.3028	0.0175806	-2.523178	-3.11851	-0.5010129	PPP1R3D	protein phosphatase 1 regulatory subunit 3D
212261_at	0.3028	0.017599	2.522726	-3.11937	0.4642017	GIGYF2	GRB10 interacting GYF protein 2
202386_s_at	0.3028	0.0176036	2.522613	-3.11958	1.0360117	KIAA0430	KIAA0430
209235_at	0.3028	0.0176227	-2.522141	-3.12048	-0.6432912	CLCN7	chloride voltage-gated channel 7
205755_at	0.3028	0.0176516	2.521431	-3.12182	0.4483171	ITIH3	inter-alpha-trypsin inhibitor heavy chain 3
208196_x_at	0.3028	0.0176553	-2.521339	-3.122	-0.6216983	NFATC1	nuclear factor of activated T-cells 1
213644_at	0.3028	0.0176665	2.521064	-3.12252	0.3893975	CEP112	centrosomal protein 112
206986_at	0.3028	0.0176733	-2.520898	-3.12283	-0.6196562	FGF18	fibroblast growth factor 18
201964_at	0.3028	0.0176737	2.520886	-3.12285	0.9469642	SETX	senataxin
219307_at	0.3028	0.0176898	2.520493	-3.1236	0.5294033	PDSS2	prenyl (decaprenyl) diphosphate synthase, subunit 2
205131_x_at	0.3028	0.0176955	2.520353	-3.12386	1.13733	CLEC11A	C-type lectin domain family 11 member A
221262_s_at	0.3029	0.0177153	2.519868	-3.12478	0.5871479	SLC2A11	solute carrier family 2 member 11
219913_s_at	0.3029	0.0177343	2.519402	-3.12567	0.6438625	CRNKL1	crooked neck pre-mRNA splicing factor 1
206777_s_at	0.3029	0.0177479	2.519071	-3.12629	0.6771071	CRYBB2P1///CRYBB2	crystallin beta B2 pseudogene 1///crystallin beta B2
208609_s_at	0.3029	0.0177531	2.518942	-3.12654	1.6791762	TNXB///TNXA	tenascin XB///tenascin XA (pseudogene)
221883_at	0.3034	0.0177969	2.517872	-3.12856	0.426895	PKNOX1	PBX/knotted 1 homeobox 1
204617_s_at	0.3037	0.0178527	2.516514	-3.13113	0.6507654	ACD	adrenocortical dysplasia homolog
205775_at	0.3037	0.0178784	2.515888	-3.13232	0.5569637	FAM50B	family with sequence similarity 50 member B
202883_s_at	0.3037	0.017905	2.515242	-3.13354	0.7616725	PPP2R1B	protein phosphatase 2 scaffold subunit Abeta
202125_s_at	0.3037	0.0179062	2.515214	-3.13359	0.7877325	TRAK2	trafficking kinesin protein 2
204327_s_at	0.3037	0.0179109	2.515101	-3.13381	0.8013292	ZNF202	zinc finger protein 202
213873_at	0.3037	0.0179323	-2.514582	-3.13479	-0.4216146	ST3GAL6	ST3 beta-galactoside alpha-2,3-sialyltransferase 6
212389_at	0.3037	0.0179324	-2.514578	-3.1348	-0.4712679	SBF1	SET binding factor 1
208424_s_at	0.3037	0.0179494	2.514168	-3.13557	0.5462637	CIAPIN1	cytokine induced apoptosis inhibitor 1
203379_at	0.3037	0.0179678	-2.513721	-3.13642	-0.9203492	RPS6KA1	ribosomal protein S6 kinase A1
216077_s_at	0.3037	0.0179763	-2.513517	-3.1368	-0.3845767	L3MBTL1	l(3)mbt-like 1 (Drosophila)
203325_s_at	0.3037	0.0179812	2.513399	-3.13703	2.1326004	COL5A1	collagen type V alpha 1 chain
219084_at	0.3037	0.0180026	2.512881	-3.138	0.4164946	NSD1	nuclear receptor binding SET domain protein 1
209542_x_at	0.3037	0.0180044	2.512838	-3.13809	2.3169783	IGF1	insulin like growth factor 1
214614_at	0.3037	0.0180078	-2.512755	-3.13824	-0.7809283	MNX1	motor neuron and pancreas homeobox 1
210792_x_at	0.3037	0.0180175	2.512523	-3.13868	0.5664025	SIVA1	SIVA1 apoptosis inducing factor
220536_at	0.3038	0.0180522	-2.511686	-3.14026	-0.6856279	VRTN	vertebrae development associated
210649_s_at	0.3038	0.0180533	2.511659	-3.14031	0.8379733	ARID1A	AT-rich interaction domain 1A
218145_at	0.3039	0.0180717	-2.511216	-3.14115	-0.8505125	TRIB3	tribbles pseudokinase 3
202260_s_at	0.304	0.0181322	2.509764	-3.1439	1.1441083	STXBP1	syntaxin binding protein 1
219258_at	0.304	0.0181334	2.509734	-3.14395	0.3873279	TIPIN	TIMELESS interacting protein
201278_at	0.304	0.0181427	2.509513	-3.14437	1.3973658	LOC101926921///DAB2	uncharacterized LOC101926921///DAB2, clathrin adaptor protein
213196_at	0.304	0.0181445	2.509469	-3.14445	0.596695	ZNF629	zinc finger protein 629
216901_s_at	0.304	0.0181448	-2.509461	-3.14447	-0.3515588	IKZF1	IKAROS family zinc finger 1
210483_at	0.3042	0.0181688	-2.508886	-3.14555	-0.8806658	LOC254896///TNFRSF10C	uncharacterized LOC254896///TNF receptor superfamily member 10c
202000_at	0.3042	0.0181864	2.508467	-3.14635	0.6988808	NDUFA6	NADH:ubiquinone oxidoreductase subunit A6
213243_at	0.3048	0.0182452	2.507063	-3.149	1.1237429	VPS13B	vacuolar protein sorting 13 homolog B
208979_at	0.3048	0.0182471	2.507017	-3.14908	0.6933404	NCOA6	nuclear receptor coactivator 6
213069_at	0.305	0.0182868	2.506071	-3.15087	1.1341642	HEG1	heart development protein with EGF like domains 1
214051_at	0.305	0.0182877	2.50605	-3.15091	0.9978842	TMSB15B///TMSB15A	thymosin beta 15B///thymosin beta 15a
219355_at	0.3052	0.0183122	2.505468	-3.15201	0.62713	CXorf57	chromosome X open reading frame 57
212726_at	0.3053	0.0183291	2.505067	-3.15277	0.8319	PHF2	PHD finger protein 2
215256_x_at	0.3056	0.0183661	-2.504188	-3.15442	-0.7590892	ARHGAP33	Rho GTPase activating protein 33
203198_at	0.3057	0.0183813	-2.503828	-3.1551	-0.7215129	CDK9	cyclin dependent kinase 9
201671_x_at	0.3059	0.018421	2.502889	-3.15687	0.8160021	USP14	ubiquitin specific peptidase 14
204037_at	0.3059	0.0184263	2.502764	-3.15711	0.7829454	LPAR1	lysophosphatidic acid receptor 1
204759_at	0.3059	0.0184653	2.501844	-3.15885	0.7135787	RCBTB2	RCC1 and BTB domain containing protein 2
202153_s_at	0.3059	0.0184841	2.5014	-3.15968	0.5588275	NUP62	nucleoporin 62
212423_at	0.3059	0.0184981	2.50107	-3.1603	1.6074667	ZCCHC24	zinc finger CCHC-type containing 24
220079_s_at	0.3059	0.0185162	2.500645	-3.16111	0.7009354	USP48	ubiquitin specific peptidase 48
210190_at	0.3059	0.0185243	-2.500455	-3.16146	-0.4628758	STX11	syntaxin 11
218690_at	0.3059	0.0185502	-2.499846	-3.16261	-0.4524108	PDLIM4	PDZ and LIM domain 4
215050_x_at	0.3059	0.0185527	-2.499788	-3.16272	-0.3937546	MAPKAPK2	mitogen-activated protein kinase-activated protein kinase 2
211138_s_at	0.3059	0.0185559	2.499713	-3.16286	2.1430558	KMO	kynurenine 3-monooxygenase (kynurenine 3-hydroxylase)
221680_s_at	0.3059	0.018556	-2.499709	-3.16287	-0.6783579	ETV7	ETS variant 7
211800_s_at	0.3059	0.0185616	2.499579	-3.16312	0.5535987	USP4	ubiquitin specific peptidase 4
212147_at	0.3063	0.0186087	-2.498475	-3.1652	-0.5713517	SMG5	SMG5, nonsense mediated mRNA decay factor
214687_x_at	0.3063	0.0186185	-2.498247	-3.16563	-0.6544204	ALDOA	aldolase, fructose-bisphosphate A
218572_at	0.3063	0.0186266	2.498057	-3.16598	0.5263267	CHMP4A///TM9SF1	charged multivesicular body protein 4A///transmembrane 9 superfamily member 1
215680_at	0.3063	0.0186392	-2.497761	-3.16654	-0.4018042	KIAA1654	KIAA1654 protein
218976_at	0.3068	0.0186833	2.496732	-3.16848	0.7142971	DNAJC12	DnaJ heat shock protein family (Hsp40) member C12
217269_s_at	0.3068	0.018699	-2.496366	-3.16917	-0.5130917	TMPRSS15	transmembrane protease, serine 15
206824_at	0.3068	0.0187083	-2.49615	-3.16958	-0.9149912	CES1P1	carboxylesterase 1 pseudogene 1
215030_at	0.3072	0.0187517	2.49514	-3.17148	0.4462263	GRSF1	G-rich RNA sequence binding factor 1
202619_s_at	0.3075	0.018782	-2.494436	-3.1728	-1.3950412	PLOD2	procollagen-lysine,2-oxoglutarate 5-dioxygenase 2
205744_at	0.3077	0.0188215	-2.493519	-3.17453	-0.4627117	DOC2A	double C2 domain alpha
219365_s_at	0.3077	0.0188324	-2.493268	-3.175	-0.3940879	CAMKV	CaM kinase like vesicle associated
220728_at	0.3077	0.0188459	2.492954	-3.17559	0.4399267
221672_s_at	0.3077	0.0188725	-2.492339	-3.17675	-0.6777829	TRAPPC9	trafficking protein particle complex 9
218204_s_at	0.3077	0.0188732	2.492323	-3.17678	0.7108717	FYCO1	FYVE and coiled-coil domain containing 1
210598_at	0.3077	0.0188801	2.492164	-3.17708	0.4618067
221188_s_at	0.3077	0.0188934	2.491856	-3.17766	0.5337029	CIDEB	cell death-inducing DFFA-like effector b
216501_at	0.3077	0.0189179	-2.491292	-3.17872	-0.3789875	VAC14	Vac14, PIKFYVE complex component
213568_at	0.3077	0.0189416	2.490745	-3.17975	2.4482058	OSR2	odd-skipped related transciption factor 2
212107_s_at	0.3077	0.0189501	-2.490549	-3.18012	-1.0623017	DHX9	DEAH-box helicase 9
215836_s_at	0.3077	0.0189535	2.490471	-3.18026	1.4269683	PCDHGA1///PCDHGA2///PCDHGA3///PCDHGA4///PCDHGA5///PCDHGA6///PCDHGA7///PCDHGA9///PCDHGA10///PCDHGA11///PCDHGB1///PCDHGB2///PCDHGB3///PCDHGB5///PCDHGB6///PCDHGB7///PCDHGC4///PCDHGC5///PCDHGA12///PCDHGA8///PCDHGB4///PCDHGC3	protocadherin gamma subfamily A, 1///protocadherin gamma subfamily A, 2///protocadherin gamma subfamily A, 3///protocadherin gamma subfamily A, 4///protocadherin gamma subfamily A, 5///protocadherin gamma subfamily A, 6///protocadherin gamma subfamily A, 7///protocadherin gamma subfamily A, 9///protocadherin gamma subfamily A, 10///protocadherin gamma subfamily A, 11///protocadherin gamma subfami…
204463_s_at	0.3077	0.0189576	2.490376	-3.18044	2.037605	EDNRA	endothelin receptor type A
214663_at	0.3078	0.0189902	2.489628	-3.18185	0.6152804	DSTYK	dual serine/threonine and tyrosine protein kinase
212263_at	0.3078	0.0190093	2.48919	-3.18267	1.2499492	QKI	QKI, KH domain containing RNA binding
217195_at	0.3078	0.0190099	-2.489175	-3.1827	-0.3864413	GCNT1P1	glucosaminyl (N-acetyl) transferase 1, core 2 pseudogene 1
210332_at	0.3078	0.0190261	-2.488804	-3.1834	-0.7324021	ACHE	acetylcholinesterase (Cartwright blood group)
221157_s_at	0.3078	0.0190376	-2.48854	-3.18389	-0.4158867	FBXO24	F-box protein 24
201860_s_at	0.3078	0.0190681	2.48784	-3.18521	1.8664325	PLAT	plasminogen activator, tissue type
207832_at	0.3078	0.0190697	-2.487803	-3.18528	-0.5777221	BAIAP2	BAI1 associated protein 2
220724_at	0.3078	0.0190862	2.487427	-3.18599	0.5285392	CWH43	cell wall biogenesis 43 C-terminal homolog
215198_s_at	0.3078	0.0190928	2.487277	-3.18627	1.2407046	CALD1	caldesmon 1
213827_at	0.3083	0.0191356	2.486298	-3.18811	0.5860483	ARHGAP33	Rho GTPase activating protein 33
213213_at	0.3085	0.0191615	2.485708	-3.18922	0.6806513	DIDO1	death inducer-obliterator 1
203135_at	0.3098	0.019264	2.483378	-3.19359	0.4987729	TBP	TATA-box binding protein
210438_x_at	0.3098	0.0192677	2.483293	-3.19375	1.0034396	TROVE2	TROVE domain family member 2
216370_s_at	0.3099	0.0192887	-2.482817	-3.19465	-0.3151546	TKTL1	transketolase like 1
215700_x_at	0.31	0.019307	-2.482405	-3.19542	-0.6392346	CPNE6	copine 6
210829_s_at	0.3106	0.019368	2.481026	-3.19801	0.9565429	SSBP2	single stranded DNA binding protein 2
221140_s_at	0.3106	0.019384	-2.480664	-3.19869	-0.4792667	GPR132	G protein-coupled receptor 132
210141_s_at	0.3106	0.019389	-2.480552	-3.1989	-0.5418142	INHA	inhibin alpha subunit
201836_s_at	0.3108	0.0194136	2.479998	-3.19994	0.7718558	SUPT7L	SPT7-like STAGA complex gamma subunit
206014_at	0.3113	0.0194629	-2.478888	-3.20202	-0.5203025	ACTL6B	actin like 6B
209816_at	0.3113	0.0194717	2.478691	-3.20239	1.0855317	PTCH1	patched 1
205223_at	0.3113	0.0194989	2.478081	-3.20353	0.5874488	DEPDC5	DEP domain containing 5
217510_at	0.3113	0.019509	-2.477855	-3.20395	-0.5470263	CRX	cone-rod homeobox
77508_r_at	0.3113	0.0195148	-2.477724	-3.2042	-0.4644658	RABEP2	rabaptin, RAB GTPase binding effector protein 2
216888_at	0.3115	0.0195567	-2.476788	-3.20596	-0.4913621	LDB3	LIM domain binding 3
207552_at	0.3115	0.0195588	-2.476739	-3.20605	-0.3370442	ATP5G2	ATP synthase, H+ transporting, mitochondrial Fo complex subunit C2 (subunit 9)
214731_at	0.3116	0.0195783	2.476303	-3.20686	0.535555
220130_x_at	0.3116	0.0195945	-2.475943	-3.20754	-0.7169933	LTB4R2	leukotriene B4 receptor 2
203166_at	0.3116	0.0196167	2.475448	-3.20847	0.8087625	CFDP1	craniofacial development protein 1
214635_at	0.3116	0.0196251	-2.47526	-3.20882	-0.6913408	CLDN9	claudin 9
207274_at	0.3116	0.019641	-2.474906	-3.20948	-0.5547883	CHRNE	cholinergic receptor nicotinic epsilon subunit
202466_at	0.3116	0.019664	2.474393	-3.21044	0.6439829	PAPD7	poly(A) RNA polymerase D7, non-canonical
209641_s_at	0.3116	0.0196785	-2.474071	-3.21105	-0.9842863	ABCC3	ATP binding cassette subfamily C member 3
221209_s_at	0.3116	0.019679	-2.474059	-3.21107	-0.6853788	OTOR	otoraplin
208008_at	0.3116	0.0196923	-2.473764	-3.21162	-0.4918688	TBC1D29	TBC1 domain family member 29
218851_s_at	0.3116	0.0197032	2.473521	-3.21208	0.37265	SFT2D3///WDR33	SFT2 domain containing 3///WD repeat domain 33
217399_s_at	0.3116	0.0197199	-2.47315	-3.21277	-0.4612004	FOXO3B///FOXO3	forkhead box O3B pseudogene///forkhead box O3
215370_at	0.3116	0.0197315	-2.472894	-3.21325	-0.6118475
213093_at	0.3122	0.0198247	2.470831	-3.21711	1.0719333	PRKCA	protein kinase C alpha
204797_s_at	0.3122	0.0198288	2.47074	-3.21728	0.8019946	EML1	echinoderm microtubule associated protein like 1
208851_s_at	0.3122	0.0198324	2.470661	-3.21743	1.456785	THY1	Thy-1 cell surface antigen
217254_s_at	0.3122	0.019839	-2.470515	-3.2177	-0.6277738	EPO	erythropoietin
202262_x_at	0.3122	0.0198493	2.470289	-3.21813	0.8156875	DDAH2	dimethylarginine dimethylaminohydrolase 2
201449_at	0.3122	0.0198532	2.470202	-3.21829	0.8430704	TIA1	TIA1 cytotoxic granule-associated RNA binding protein
220138_at	0.3123	0.0198745	-2.469732	-3.21917	-0.3770171	HAND1	heart and neural crest derivatives expressed 1
209812_x_at	0.3128	0.0199715	-2.467601	-3.22316	-0.4480042	CASP2	caspase 2
221002_s_at	0.3128	0.0199728	-2.467572	-3.22321	-0.4771679	TSPAN14	tetraspanin 14
213014_at	0.3128	0.0200081	-2.466798	-3.22466	-0.5459279	MAPK8IP1	mitogen-activated protein kinase 8 interacting protein 1
214909_s_at	0.3128	0.0200152	2.466642	-3.22495	0.7489004	DDAH2	dimethylarginine dimethylaminohydrolase 2
209211_at	0.3128	0.02003	-2.466319	-3.22555	-0.810035	KLF5	Kruppel like factor 5
209654_at	0.3128	0.0200398	2.466105	-3.22595	0.80003	ICE1	interactor of little elongation complex ELL subunit 1
213849_s_at	0.3128	0.0200666	2.465518	-3.22705	0.3183875	PPP2R2B	protein phosphatase 2 regulatory subunit Bbeta
214522_x_at	0.3128	0.0200716	-2.46541	-3.22725	-0.7620579	HIST1H3D///HIST1H2AD	histone cluster 1, H3d///histone cluster 1, H2ad
204727_at	0.3128	0.0200808	2.465209	-3.22763	0.2991725	WDHD1	WD repeat and HMG-box DNA binding protein 1
203787_at	0.3128	0.0201091	2.464591	-3.22878	0.7460333	SSBP2	single stranded DNA binding protein 2
222312_s_at	0.3128	0.0201122	2.464523	-3.22891	0.6138054
212781_at	0.3128	0.0201375	2.463974	-3.22994	0.3487721	RBBP6	RB binding protein 6, ubiquitin ligase
216845_x_at	0.3128	0.020163	-2.463418	-3.23098	-0.4272858	KMT2D	lysine methyltransferase 2D
213451_x_at	0.3128	0.0201729	2.463202	-3.23138	1.6904821	TNXB///TNXA	tenascin XB///tenascin XA (pseudogene)
203692_s_at	0.3128	0.0201736	-2.463187	-3.23141	-0.6879629	E2F3	E2F transcription factor 3
89476_r_at	0.3128	0.0201781	-2.46309	-3.23159	-0.5163471	NPEPL1	aminopeptidase-like 1
219137_s_at	0.3128	0.0201821	2.463003	-3.23175	0.8011929	MFF	mitochondrial fission factor
213751_at	0.3128	0.0201828	-2.462987	-3.23178	-0.4315467	PPP1R37	protein phosphatase 1 regulatory subunit 37
204040_at	0.3128	0.0201951	2.46272	-3.23228	1.1387012	RNF144A	ring finger protein 144A
205585_at	0.3128	0.0201974	-2.46267	-3.23237	-0.4709721	ETV6	ETS variant 6
211591_s_at	0.3128	0.0202019	-2.462572	-3.23256	-0.4745721	PDE4A	phosphodiesterase 4A
212283_at	0.313	0.0202343	-2.461869	-3.23387	-0.4484446	AGRN	agrin
204227_s_at	0.313	0.0202433	2.461675	-3.23423	0.3487717	TK2	thymidine kinase 2, mitochondrial
208048_at	0.313	0.0202712	-2.461072	-3.23536	-0.3031533	TACR1	tachykinin receptor 1
203050_at	0.313	0.020293	2.4606	-3.23624	0.5502571	TP53BP1	tumor protein p53 binding protein 1
205803_s_at	0.313	0.0202945	2.460566	-3.2363	1.1613696	TRPC1	transient receptor potential cation channel subfamily C member 1
205174_s_at	0.313	0.0203259	2.459888	-3.23757	0.9307579	QPCT	glutaminyl-peptide cyclotransferase
202525_at	0.313	0.0203349	-2.459694	-3.23793	-1.3703454	PRSS8	protease, serine 8
203083_at	0.313	0.0203421	2.45954	-3.23822	1.1515221	THBS2	thrombospondin 2
211786_at	0.313	0.0203557	-2.459246	-3.23877	-0.2637375	TNFRSF9	TNF receptor superfamily member 9
222216_s_at	0.313	0.0203781	2.458763	-3.23967	0.5435229	MRPL17	mitochondrial ribosomal protein L17
202513_s_at	0.313	0.0203929	2.458446	-3.24026	0.4629383	PPP2R5D	protein phosphatase 2 regulatory subunit B'delta
205002_at	0.313	0.0203955	2.458389	-3.24037	0.758935	AHDC1	AT-hook DNA binding motif containing 1
209710_at	0.313	0.0204042	2.458203	-3.24071	1.02083	GATA2	GATA binding protein 2
220778_x_at	0.313	0.0204147	-2.457977	-3.24113	-0.5627608	SEMA6B	semaphorin 6B
213966_at	0.313	0.0204387	-2.457461	-3.2421	-0.4329404	HMG20B	high mobility group 20B
221360_s_at	0.313	0.02044	-2.457433	-3.24215	-0.3741833	GHSR	growth hormone secretagogue receptor
216005_at	0.3132	0.0204629	2.456942	-3.24307	1.1450967	TNC	tenascin C
217710_x_at	0.3134	0.0205025	-2.456093	-3.24465	-0.4562404	ITPK1	inositol-tetrakisphosphate 1-kinase
221729_at	0.3134	0.0205275	2.455558	-3.24565	1.8513704	COL5A2	collagen type V alpha 2 chain
221744_at	0.3134	0.0205314	2.455475	-3.2458	0.4917529	DCAF7	DDB1 and CUL4 associated factor 7
206759_at	0.3134	0.0205555	-2.454959	-3.24676	-0.5987758	FCER2	Fc fragment of IgE receptor II
218300_at	0.3134	0.0205567	2.454934	-3.24681	0.736575	PAGR1	PAXIP1 associated glutamate rich protein 1
201086_x_at	0.3134	0.0205622	2.454816	-3.24703	0.7938367	SON	SON DNA binding protein
213425_at	0.3136	0.0206075	2.45385	-3.24883	1.2888983	WNT5A	Wnt family member 5A
222335_at	0.3136	0.0206145	2.4537	-3.24911	0.4404217
222028_at	0.3136	0.0206181	2.453623	-3.24925	0.4916987	ZNF45	zinc finger protein 45
220624_s_at	0.314	0.0206601	-2.452731	-3.25092	-0.3421813	ELF5	E74 like ETS transcription factor 5
204916_at	0.3141	0.0206935	2.45202	-3.25224	1.8232229	RAMP1	receptor activity modifying protein 1
209867_s_at	0.3141	0.0206958	2.451971	-3.25233	0.4282687	ADGRL3	adhesion G protein-coupled receptor L3
209147_s_at	0.3148	0.0207541	2.450736	-3.25463	1.61227	PLPP1	phospholipid phosphatase 1
205530_at	0.3148	0.02082	2.449342	-3.25723	0.3832238	ETFDH	electron transfer flavoprotein dehydrogenase
203984_s_at	0.3148	0.0208283	2.449168	-3.25755	0.5166808	CASP9	caspase 9
205840_x_at	0.3148	0.0208434	-2.448849	-3.25815	-0.4198754	GH1	growth hormone 1
221139_s_at	0.3148	0.0208467	2.448779	-3.25828	0.5894633	CSAD	cysteine sulfinic acid decarboxylase
216116_at	0.3148	0.0208533	-2.44864	-3.25854	-0.3396283	CELSR3-AS1	CELSR3 antisense RNA 1 (head to head)
203373_at	0.3148	0.0208871	2.447927	-3.25986	1.5685942	SOCS2	suppressor of cytokine signaling 2
214190_x_at	0.3148	0.0208899	-2.447869	-3.25997	-0.5615696	GGA2	golgi associated, gamma adaptin ear containing, ARF binding protein 2
202605_at	0.3148	0.0208927	2.44781	-3.26008	1.0782233	GUSB	glucuronidase beta
212100_s_at	0.3148	0.0208933	2.447798	-3.2601	0.5042221	POLDIP3	DNA polymerase delta interacting protein 3
204575_s_at	0.3148	0.0208961	2.447739	-3.26021	0.7644383	MMP19	matrix metallopeptidase 19
219780_at	0.3149	0.0209157	-2.447327	-3.26098	-0.37993	ZNF771	zinc finger protein 771
208041_at	0.3149	0.0209357	-2.446906	-3.26176	-0.5863013	GRK1	G protein-coupled receptor kinase 1
222275_at	0.3149	0.0209523	2.446557	-3.26241	0.5552058	MRPS30	mitochondrial ribosomal protein S30
213987_s_at	0.3149	0.0209571	-2.446456	-3.2626	-0.5953842	CDK13	cyclin dependent kinase 13
206304_at	0.3163	0.0210698	-2.444096	-3.26699	-0.4184658	MYBPH	myosin binding protein H
35436_at	0.3163	0.0210801	-2.443881	-3.26739	-1.0498533	GOLGA2	golgin A2
203907_s_at	0.3163	0.0210914	2.443646	-3.26783	0.5103617	IQSEC1	IQ motif and Sec7 domain 1
201374_x_at	0.3164	0.0211177	-2.443098	-3.26885	-0.6048388	PPP2CB	protein phosphatase 2 catalytic subunit beta
214348_at	0.3164	0.0211333	-2.442773	-3.26945	-0.7184296	TACR2	tachykinin receptor 2
204535_s_at	0.3164	0.0211419	-2.442594	-3.26978	-0.6934162	REST	RE1 silencing transcription factor
219845_at	0.3169	0.0211923	-2.441546	-3.27173	-0.6962883	BARX1	BARX homeobox 1
217129_at	0.3169	0.0212489	-2.440373	-3.27391	-0.3146346
220092_s_at	0.3169	0.0212687	2.439961	-3.27467	0.422015	ANTXR1	anthrax toxin receptor 1
222011_s_at	0.3169	0.0212763	2.439804	-3.27497	0.5193979	SNORA29///TCP1	small nucleolar RNA, H/ACA box 29///t-complex 1
212079_s_at	0.3169	0.0212935	-2.439448	-3.27563	-0.5150058	KMT2A	lysine methyltransferase 2A
200879_s_at	0.3169	0.0212999	-2.439317	-3.27587	-0.6863804	EPAS1	endothelial PAS domain protein 1
201045_s_at	0.3169	0.0213015	-2.439284	-3.27593	-0.5390008	WTH3DI///RAB6A	RAB6C-like///RAB6A, member RAS oncogene family
208557_at	0.3169	0.0213029	-2.439254	-3.27599	-0.5870454	HOXA6	homeobox A6
209079_x_at	0.3169	0.0213052	2.439207	-3.27608	1.2633187	PCDHGA1///PCDHGA2///PCDHGA3///PCDHGA4///PCDHGA5///PCDHGA6///PCDHGA7///PCDHGA9///PCDHGA10///PCDHGA11///PCDHGB1///PCDHGB2///PCDHGB3///PCDHGB5///PCDHGB6///PCDHGB7///PCDHGC4///PCDHGC5///PCDHGA12///PCDHGA8///PCDHGB4///PCDHGC3	protocadherin gamma subfamily A, 1///protocadherin gamma subfamily A, 2///protocadherin gamma subfamily A, 3///protocadherin gamma subfamily A, 4///protocadherin gamma subfamily A, 5///protocadherin gamma subfamily A, 6///protocadherin gamma subfamily A, 7///protocadherin gamma subfamily A, 9///protocadherin gamma subfamily A, 10///protocadherin gamma subfamily A, 11///protocadherin gamma subfami…
202012_s_at	0.3169	0.0213204	2.438892	-3.27666	0.9236592	EXT2	exostosin glycosyltransferase 2
220542_s_at	0.3169	0.0213462	-2.438359	-3.27765	-0.5152358	BPIFA1	BPI fold containing family A member 1
215304_at	0.3169	0.0213776	2.437713	-3.27885	0.9786388
206686_at	0.3169	0.0214213	-2.436812	-3.28052	-0.6586025	PDK1	pyruvate dehydrogenase kinase 1
209500_x_at	0.3169	0.0214271	-2.436693	-3.28074	-0.8073037	TNFSF12-TNFSF13///TNFSF13	TNFSF12-TNFSF13 readthrough///tumor necrosis factor superfamily member 13
201372_s_at	0.3169	0.0214281	2.436674	-3.28078	0.3771392	CUL3	cullin 3
205717_x_at	0.3169	0.0214409	2.436409	-3.28127	1.450275	PCDHGA1///PCDHGA2///PCDHGA3///PCDHGA4///PCDHGA5///PCDHGA6///PCDHGA7///PCDHGA9///PCDHGA10///PCDHGA11///PCDHGB1///PCDHGB2///PCDHGB3///PCDHGB5///PCDHGB6///PCDHGB7///PCDHGC4///PCDHGC5///PCDHGA12///PCDHGA8///PCDHGB4///PCDHGC3	protocadherin gamma subfamily A, 1///protocadherin gamma subfamily A, 2///protocadherin gamma subfamily A, 3///protocadherin gamma subfamily A, 4///protocadherin gamma subfamily A, 5///protocadherin gamma subfamily A, 6///protocadherin gamma subfamily A, 7///protocadherin gamma subfamily A, 9///protocadherin gamma subfamily A, 10///protocadherin gamma subfamily A, 11///protocadherin gamma subfami…
212596_s_at	0.3169	0.0214582	2.436054	-3.28193	0.7409942	HMGXB4	HMG-box containing 4
201388_at	0.3169	0.0214685	2.435844	-3.28232	0.6798654	PSMD3	proteasome 26S subunit, non-ATPase 3
204373_s_at	0.3169	0.0214865	2.435473	-3.28301	0.8464687	CEP350	centrosomal protein 350
216272_x_at	0.3169	0.0214865	2.435473	-3.28301	0.6196733	SYDE1	synapse defective Rho GTPase homolog 1
219748_at	0.3169	0.0215113	-2.434965	-3.28395	-0.4321937	TREML2	triggering receptor expressed on myeloid cells like 2
205473_at	0.3169	0.0215207	-2.434772	-3.28431	-0.5147375	ATP6V1B1	ATPase H+ transporting V1 subunit B1
220127_s_at	0.3169	0.0215218	2.43475	-3.28435	0.7391962	FBXL12	F-box and leucine rich repeat protein 12
201508_at	0.3169	0.0215346	2.434488	-3.28484	1.5199975	IGFBP4	insulin like growth factor binding protein 4
204082_at	0.3169	0.0215744	2.433675	-3.28634	0.9521992	PBX3	PBX homeobox 3
214967_at	0.3169	0.0215883	2.433391	-3.28687	0.6198308
211905_s_at	0.3169	0.0215891	-2.433375	-3.2869	-0.5165858	ITGB4	integrin subunit beta 4
213690_s_at	0.3169	0.0215983	-2.433186	-3.28725	-0.6876908	PTOV1-AS2	PTOV1 antisense RNA 2
219080_s_at	0.3169	0.021601	-2.43313	-3.28735	-0.5286671	CTPS2	CTP synthase 2
208406_s_at	0.3169	0.0216234	-2.432673	-3.2882	-0.4767417	GRAP2	GRB2-related adaptor protein 2
211998_at	0.3169	0.0216366	2.432405	-3.2887	1.1340133	MIR4738///H3F3B///H3F3A	microRNA 4738///H3 histone, family 3B///H3 histone, family 3A
205623_at	0.3169	0.0216543	-2.432044	-3.28937	-0.6624929	ALDH3A1	aldehyde dehydrogenase 3 family member A1
203054_s_at	0.3169	0.0216589	2.431951	-3.28954	0.4988942	TCTA	T-cell leukemia translocation altered
209748_at	0.3169	0.0216674	2.431778	-3.28986	0.4458242	SPAST	spastin
209997_x_at	0.3169	0.021674	-2.431643	-3.29011	-0.4345354	PCM1	pericentriolar material 1
214365_at	0.3171	0.0217081	-2.430949	-3.2914	-0.2871092	TPM3	tropomyosin 3
212471_at	0.3171	0.0217206	-2.430697	-3.29186	-0.5612267	AVL9	AVL9 cell migration associated
208605_s_at	0.3171	0.0217303	-2.4305	-3.29223	-0.5131038	NTRK1	neurotrophic receptor tyrosine kinase 1
215089_s_at	0.3173	0.0217608	2.429881	-3.29338	0.5584029	RBM10	RNA binding motif protein 10
214478_at	0.3173	0.021773	-2.429633	-3.29383	-0.3008967	SPP2	secreted phosphoprotein 2
205113_at	0.3173	0.02179	2.429289	-3.29447	0.8848971	NEFM	neurofilament, medium polypeptide
35150_at	0.3173	0.0218179	-2.428725	-3.29552	-0.4237267	CD40	CD40 molecule
208356_x_at	0.3173	0.0218198	-2.428685	-3.29559	-0.358435	GH1///CSHL1///CSH1	growth hormone 1///chorionic somatomammotropin hormone like 1///chorionic somatomammotropin hormone 1
214261_s_at	0.3173	0.0218323	-2.428433	-3.29606	-0.4688113	ADH6	alcohol dehydrogenase 6 (class V)
206897_at	0.3183	0.0219102	-2.426862	-3.29897	-0.4460388	PAGE1	PAGE family member 1
215530_at	0.3183	0.0219356	-2.42635	-3.29992	-0.3867596	FANCA	Fanconi anemia complementation group A
215659_at	0.3183	0.0219465	2.42613	-3.30032	0.3136258	GSDMB	gasdermin B
208299_at	0.3183	0.0219581	-2.425897	-3.30075	-0.7404096	CACNA1I	calcium voltage-gated channel subunit alpha1 I
210610_at	0.3183	0.02201	-2.424855	-3.30268	-0.5153988	CEACAM1	carcinoembryonic antigen related cell adhesion molecule 1
218793_s_at	0.3183	0.0220182	2.424691	-3.30299	0.8842554	SCML1	sex comb on midleg-like 1 (Drosophila)
203756_at	0.3183	0.0220256	2.424542	-3.30326	0.7557004	ARHGEF17	Rho guanine nucleotide exchange factor 17
217621_at	0.3183	0.0220258	2.424537	-3.30327	0.3828142	SLC6A2	solute carrier family 6 member 2
209132_s_at	0.3183	0.0220346	2.424361	-3.3036	0.6387408	COMMD4	COMM domain containing 4
213427_at	0.3183	0.0220402	2.42425	-3.3038	0.5904971	RPP40	ribonuclease P/MRP subunit p40
209697_at	0.3185	0.022069	-2.423672	-3.30487	-0.7224388	PPP3CC	protein phosphatase 3 catalytic subunit gamma
214933_at	0.3185	0.0220912	2.423228	-3.30569	0.6770321	LOC100507353///CACNA1A	uncharacterized LOC100507353///calcium voltage-gated channel subunit alpha1 A
218767_at	0.3185	0.0220971	2.42311	-3.30591	0.44877	REXO4	REX4 homolog, 3'-5' exonuclease
203217_s_at	0.3186	0.0221161	2.422731	-3.30661	0.9102621	ST3GAL5	ST3 beta-galactoside alpha-2,3-sialyltransferase 5
79005_at	0.3188	0.0221483	-2.422089	-3.3078	-0.2953592	SLC35E1	solute carrier family 35 member E1
202725_at	0.3188	0.0221682	2.421691	-3.30853	0.5568629	POLR2A	RNA polymerase II subunit A
205580_s_at	0.3188	0.0221786	-2.421485	-3.30892	-0.7033654	HRH1	histamine receptor H1
205439_at	0.3188	0.0222049	2.420961	-3.30988	0.8354625	GSTT2	glutathione S-transferase theta 2 (gene/pseudogene)
213584_s_at	0.3188	0.0222235	-2.420591	-3.31057	-0.71118	CREBZF	CREB/ATF bZIP transcription factor
202108_at	0.3188	0.0222275	2.420511	-3.31072	0.4988096	PEPD	peptidase D
207425_s_at	0.3188	0.0222437	-2.420189	-3.31131	-0.8192796	SEPT9	septin 9
219570_at	0.3188	0.0222772	2.419525	-3.31254	0.3687683	KIF16B	kinesin family member 16B
212170_at	0.3188	0.0222799	2.41947	-3.31264	0.5115621	RBM12	RNA binding motif protein 12
219432_at	0.3188	0.0222808	2.419453	-3.31267	0.7378733	EVC	EvC ciliary complex subunit 1
212124_at	0.3188	0.0222927	2.419215	-3.31311	1.189075	ZMIZ1	zinc finger MIZ-type containing 1
209012_at	0.3188	0.0223337	2.418404	-3.31461	0.6887758	TRIO	trio Rho guanine nucleotide exchange factor
44696_at	0.3188	0.0223487	2.418108	-3.31516	0.4875042	TBC1D13	TBC1 domain family member 13
214015_at	0.3188	0.0223663	-2.41776	-3.3158	-0.4879454	SOCS7	suppressor of cytokine signaling 7
203637_s_at	0.3188	0.022372	2.417647	-3.31601	0.7038425	MID1	midline 1
207173_x_at	0.3188	0.0223955	2.417183	-3.31686	2.0953517	CDH11	cadherin 11
205914_s_at	0.3188	0.0224191	-2.416716	-3.31773	-0.7567758	GRIN1	glutamate ionotropic receptor NMDA type subunit 1
213633_at	0.3188	0.0224196	-2.416708	-3.31774	-0.7360104	SH3BP1	SH3 domain binding protein 1
203434_s_at	0.3188	0.0224275	2.416551	-3.31803	1.5593083	MME	membrane metallo-endopeptidase
213554_s_at	0.3188	0.0224511	-2.416085	-3.31889	-0.5182283	CDV3	CDV3 homolog
202259_s_at	0.3188	0.0224539	2.41603	-3.31899	0.9299988	N4BP2L2	NEDD4 binding protein 2 like 2
218615_s_at	0.3188	0.0224674	2.415765	-3.31948	0.5398996	TMEM39A	transmembrane protein 39A
210099_at	0.3188	0.0224722	-2.415671	-3.31966	-0.5875692	ABCA2	ATP binding cassette subfamily A member 2
202450_s_at	0.3188	0.0225049	2.415026	-3.32085	1.4967112	CTSK	cathepsin K
206081_at	0.3188	0.0225205	2.414721	-3.32141	0.5668671	SLC24A1	solute carrier family 24 member 1
218945_at	0.3188	0.0225462	2.414216	-3.32234	0.52175	METTL22	methyltransferase like 22
214367_at	0.3188	0.0225476	-2.414188	-3.32239	-0.4615362	RASGRP2	RAS guanyl releasing protein 2
203195_s_at	0.3188	0.022563	2.413887	-3.32295	0.5700921	NUP98	nucleoporin 98
218496_at	0.3188	0.0225874	2.413407	-3.32384	0.6120308	RNASEH1	ribonuclease H1
209687_at	0.3188	0.0226058	2.413047	-3.3245	2.4363858	CXCL12	C-X-C motif chemokine ligand 12
206962_x_at	0.3188	0.0226087	-2.412991	-3.3246	-0.2850021
210122_at	0.3188	0.0226088	-2.412989	-3.32461	-0.3894304	PRM2	protamine 2
201591_s_at	0.3188	0.0226391	2.412396	-3.3257	0.7508837	NISCH	nischarin
200841_s_at	0.3188	0.0226411	-2.412357	-3.32577	-0.7581542	EPRS	glutamyl-prolyl-tRNA synthetase
204928_s_at	0.3188	0.0226434	2.412312	-3.32586	0.4048925	SLC10A3	solute carrier family 10 member 3
207511_s_at	0.3188	0.0226646	-2.411897	-3.32662	-0.5954596	CNPPD1	cyclin Pas1/PHO80 domain containing 1
216688_at	0.3188	0.0226744	-2.411707	-3.32697	-0.4637529
220257_x_at	0.3188	0.0226775	-2.411646	-3.32708	-0.3526079	NXF2B///NXF2	nuclear RNA export factor 2B///nuclear RNA export factor 2
204846_at	0.3189	0.0226967	-2.411272	-3.32777	-2.6669008	CP	ceruloplasmin (ferroxidase)
218035_s_at	0.319	0.0227161	-2.410894	-3.32847	-1.4353433	RBM47	RNA binding motif protein 47
203209_at	0.319	0.0227377	2.410472	-3.32925	0.5848279	RFC5	replication factor C subunit 5
214124_x_at	0.319	0.0227466	2.410299	-3.32957	0.66912	FGFR1OP	FGFR1 oncogene partner
204396_s_at	0.3191	0.0227808	2.409634	-3.33079	0.8768804	GRK5	G protein-coupled receptor kinase 5
215572_at	0.3191	0.0228106	2.409055	-3.33186	0.3083958
209033_s_at	0.3191	0.0228192	2.408887	-3.33217	0.6627642	DYRK1A	dual specificity tyrosine phosphorylation regulated kinase 1A
217382_at	0.3191	0.022837	-2.408542	-3.33281	-0.3227754	CLIC1P1	chloride intracellular channel 1 pseudogene 1
203993_x_at	0.3191	0.02284	-2.408484	-3.33291	-0.3666317	C21orf2	chromosome 21 open reading frame 2
206431_x_at	0.3191	0.0228433	2.40842	-3.33303	0.3910892	TBC1D9B	TBC1 domain family member 9B
211679_x_at	0.3191	0.0228595	-2.408107	-3.33361	-0.3853446	GABBR2	gamma-aminobutyric acid type B receptor subunit 2
201121_s_at	0.3191	0.0228827	2.407657	-3.33444	1.3049233	PGRMC1	progesterone receptor membrane component 1
220782_x_at	0.3191	0.0228856	-2.4076	-3.33454	-0.7862588	KLK12	kallikrein related peptidase 12
213128_s_at	0.3192	0.0229107	2.407115	-3.33544	0.6214017	UBE3A	ubiquitin protein ligase E3A
211855_s_at	0.3192	0.0229172	2.406989	-3.33567	0.4753125	SLC25A14	solute carrier family 25 member 14
206363_at	0.3194	0.0229463	2.406426	-3.3367	0.5519029	MAF	MAF bZIP transcription factor
204594_s_at	0.3194	0.0229892	2.405599	-3.33823	0.6786817	MIEF1	mitochondrial elongation factor 1
204036_at	0.3194	0.0229898	2.405587	-3.33825	0.860995	LPAR1	lysophosphatidic acid receptor 1
206185_at	0.3194	0.023003	-2.405333	-3.33872	-0.4435013	CRYBB1	crystallin beta B1
218014_at	0.3194	0.0230332	2.404752	-3.33979	0.7264433	NUP85	nucleoporin 85
202202_s_at	0.3194	0.0230442	2.40454	-3.34018	1.4531892	LAMA4	laminin subunit alpha 4
204796_at	0.3194	0.0230523	2.404385	-3.34046	0.3717913	EML1	echinoderm microtubule associated protein like 1
213852_at	0.3194	0.023079	2.403871	-3.34141	0.6148858	RBM8A	RNA binding motif protein 8A
212700_x_at	0.3194	0.0231072	-2.403329	-3.34241	-0.4609171	MIR6080///MIR4315-1///MIR4315-2///PLEKHM1P1///PLEKHM1	microRNA 6080///microRNA 4315-1///microRNA 4315-2///pleckstrin homology and RUN domain containing M1 pseudogene 1///pleckstrin homology and RUN domain containing M1
200919_at	0.3194	0.0231672	2.402181	-3.34452	0.4444846	PHC2	polyhomeotic homolog 2
218909_at	0.3194	0.0231734	2.402062	-3.34474	0.5163083	RPS6KC1	ribosomal protein S6 kinase C1
202155_s_at	0.3194	0.0231863	2.401814	-3.34519	0.4580688	NUP214	nucleoporin 214
217376_at	0.3194	0.0231926	-2.401694	-3.34541	-0.4905342	LOC100289473	cytoskeleton associated protein 2-like pseudogene
202196_s_at	0.3194	0.0232092	2.401377	-3.346	0.7888383	DKK3	dickkopf WNT signaling pathway inhibitor 3
212345_s_at	0.3194	0.0232119	2.401325	-3.34609	0.8949225	CREB3L2	cAMP responsive element binding protein 3 like 2
220193_at	0.3194	0.0232574	-2.400456	-3.34769	-0.5479487	SH3D21	SH3 domain containing 21
218148_at	0.3194	0.0232689	2.400238	-3.34809	0.8923633	CENPT	centromere protein T
209574_s_at	0.3194	0.0232756	2.400109	-3.34833	0.5004596	LDLRAD4	low density lipoprotein receptor class A domain containing 4
221501_x_at	0.3194	0.0232918	2.3998	-3.3489	0.7744004	LOC101930075///NPIPA8///NPIPA7///NPIPA5///NPIPA2///NPIPA3///PKD1P1///NPIPA1	polycystin-1-like///nuclear pore complex interacting protein family member A8///nuclear pore complex interacting protein family member A7///nuclear pore complex interacting protein family member A5///nuclear pore complex interacting protein family member A2///nuclear pore complex interacting protein family member A3///polycystin 1, transient receptor potential channel interacting pseudogene 1///n…
216890_at	0.3194	0.0232968	-2.399705	-3.34907	-0.3004533
201099_at	0.3194	0.0233105	2.399445	-3.34955	0.6709863	USP9X	ubiquitin specific peptidase 9, X-linked
207923_x_at	0.3194	0.0233162	-2.399337	-3.34975	-1.1094004	PAX8	paired box 8
203783_x_at	0.3194	0.0233165	-2.39933	-3.34976	-0.5448563	POLRMT	RNA polymerase mitochondrial
201101_s_at	0.3194	0.0233166	-2.399328	-3.34976	-1.0888179	BCLAF1	BCL2 associated transcription factor 1
220528_at	0.3194	0.0233294	-2.399086	-3.35021	-0.5943933	VNN3	vanin 3
214964_at	0.3194	0.0233353	2.398973	-3.35042	0.3826642
221460_at	0.3194	0.0233382	-2.398917	-3.35052	-0.377755	OR2C1	olfactory receptor family 2 subfamily C member 1
208139_s_at	0.3194	0.0233635	-2.398437	-3.3514	-0.6263283
212551_at	0.3194	0.0233735	2.398246	-3.35175	0.8692454	CAP2	CAP, adenylate cyclase-associated protein, 2 (yeast)
219558_at	0.3194	0.023381	-2.398104	-3.35202	-0.8593721	ATP13A3	ATPase 13A3
222041_at	0.3194	0.0234189	2.397386	-3.35333	0.4577567	OVCA2///DPH1	ovarian tumor suppressor candidate 2///diphthamide biosynthesis 1
209131_s_at	0.3194	0.0234197	-2.397371	-3.35336	-0.6021083	SNAP23	synaptosome associated protein 23
207919_at	0.3194	0.023428	-2.397213	-3.35365	-0.5089883	ART1	ADP-ribosyltransferase 1
203244_at	0.3194	0.0234547	2.396707	-3.35458	0.5617054	PEX5	peroxisomal biogenesis factor 5
216696_s_at	0.3194	0.0234618	-2.396574	-3.35483	-0.3931417	PRODH2	proline dehydrogenase 2
218337_at	0.3194	0.023466	2.396494	-3.35497	0.6283008	FAM160B2	family with sequence similarity 160 member B2
206505_at	0.3194	0.0234711	2.396398	-3.35515	0.2812458	UGT2B4	UDP glucuronosyltransferase family 2 member B4
211021_s_at	0.3194	0.0235069	-2.395721	-3.35639	-0.5716358	RGS14	regulator of G-protein signaling 14
221628_s_at	0.3194	0.0235073	-2.395714	-3.35641	-0.8181117	GLYR1	glyoxylate reductase 1 homolog
205560_at	0.3194	0.0235176	2.395518	-3.35677	1.4324054	PCSK5	proprotein convertase subtilisin/kexin type 5
220287_at	0.3194	0.0235266	2.395349	-3.35708	1.0534187	ADAMTS9	ADAM metallopeptidase with thrombospondin type 1 motif 9
217231_s_at	0.3194	0.0235522	-2.394866	-3.35796	-0.5275546	MAST1	microtubule associated serine/threonine kinase 1
213783_at	0.3194	0.0235622	-2.394676	-3.35831	-0.5783258	MFNG	MFNG O-fucosylpeptide 3-beta-N-acetylglucosaminyltransferase
209951_s_at	0.3194	0.023593	-2.394097	-3.35938	-0.5156217	MAP2K7	mitogen-activated protein kinase kinase 7
208376_at	0.3194	0.0236006	-2.393954	-3.35964	-0.3751737	CCR4	C-C motif chemokine receptor 4
216905_s_at	0.3194	0.0236138	-2.393706	-3.36009	-1.0670279	ST14	suppression of tumorigenicity 14
36865_at	0.3194	0.0236186	-2.393614	-3.36026	-0.2882796	ANGEL1	angel homolog 1
211383_s_at	0.3194	0.0236234	2.393525	-3.36043	0.6905504	WDR37	WD repeat domain 37
219357_at	0.3195	0.0236467	2.393087	-3.36123	0.6109996	GTPBP1	GTP binding protein 1
208900_s_at	0.3195	0.0236589	-2.392858	-3.36165	-0.9757567	TOP1	topoisomerase (DNA) I
211763_s_at	0.3197	0.0236885	2.392302	-3.36267	0.7249017	UBE2B	ubiquitin conjugating enzyme E2 B
208797_s_at	0.3203	0.0237511	-2.39113	-3.36482	-0.6503717	GOLGA8A	golgin A8 family member A
220015_at	0.3203	0.023777	-2.390645	-3.36571	-0.4175429	CASZ1	castor zinc finger 1
203459_s_at	0.3203	0.0237882	2.390437	-3.36609	0.5649663	VPS16	VPS16, CORVET/HOPS core subunit
221285_at	0.3203	0.0237898	-2.390406	-3.36615	-0.5021392	ST8SIA2	ST8 alpha-N-acetyl-neuraminide alpha-2,8-sialyltransferase 2
207421_at	0.3207	0.0238308	-2.389641	-3.36755	-0.3367225	CA5A	carbonic anhydrase 5A
48030_i_at	0.3211	0.023875	-2.388817	-3.36906	-0.3594367	FAXDC2	fatty acid hydroxylase domain containing 2
202354_s_at	0.3223	0.0239822	-2.386824	-3.37271	-0.6021437	GTF2F1	general transcription factor IIF subunit 1
218054_s_at	0.3223	0.0239923	-2.386638	-3.37306	-0.3169625	KXD1	KxDL motif containing 1
209015_s_at	0.3231	0.0240729	2.385146	-3.37579	0.5702796	DNAJB6	DnaJ heat shock protein family (Hsp40) member B6
216781_at	0.3232	0.0240899	-2.384831	-3.37637	-0.4695746	CFAP74	cilia and flagella associated protein 74
203486_s_at	0.3237	0.0241539	2.38365	-3.37853	0.527435	ARMC8	armadillo repeat containing 8
203044_at	0.3237	0.0241728	2.383301	-3.37917	1.1043613	CHSY1	chondroitin sulfate synthase 1
216464_x_at	0.3237	0.0241826	-2.383121	-3.3795	-0.4459063	PTGDR2	prostaglandin D2 receptor 2
201970_s_at	0.3237	0.0241928	2.382935	-3.37984	0.7347446	NASP	nuclear autoantigenic sperm protein
212648_at	0.3237	0.0242016	2.382773	-3.38013	0.7289029	DHX29	DEAH-box helicase 29
205557_at	0.3237	0.0242221	-2.382395	-3.38083	-0.3587513	LOC149684///BPI	uncharacterized LOC149684///bactericidal/permeability-increasing protein
209346_s_at	0.3237	0.024248	-2.381919	-3.3817	-0.5203221	PI4K2A	phosphatidylinositol 4-kinase type 2 alpha
218935_at	0.3237	0.0242683	2.381547	-3.38238	0.73348	EHD3	EH domain containing 3
205468_s_at	0.3237	0.024278	-2.381369	-3.3827	-0.4691271	IRF5	interferon regulatory factor 5
216333_x_at	0.3237	0.0242825	2.381285	-3.38286	1.5603417	TNXB///TNXA	tenascin XB///tenascin XA (pseudogene)
212677_s_at	0.3237	0.0243188	2.38062	-3.38407	1.135365	CEP68	centrosomal protein 68
205990_s_at	0.3237	0.0243224	2.380555	-3.38419	1.3095187	WNT5A	Wnt family member 5A
217541_x_at	0.3237	0.0243746	-2.3796	-3.38594	-0.3115975	ZNF816-ZNF321P///ZNF816	ZNF816-ZNF321P readthrough///zinc finger protein 816
221754_s_at	0.3237	0.0243794	-2.379513	-3.3861	-0.6530838	CORO1B	coronin 1B
219486_at	0.3237	0.0244157	-2.37885	-3.38731	-0.4897167	DUS2	dihydrouridine synthase 2
212299_at	0.3237	0.0244353	2.378493	-3.38796	0.8198146	NEK9	NIMA related kinase 9
218305_at	0.3237	0.024436	-2.378479	-3.38799	-0.5770104	IPO4	importin 4
204130_at	0.3237	0.0244431	2.378351	-3.38822	1.2676138	HSD11B2	hydroxysteroid 11-beta dehydrogenase 2
206886_x_at	0.3237	0.0244677	-2.377902	-3.38904	-0.4600725	GH1	growth hormone 1
215055_at	0.3237	0.0244935	-2.377433	-3.3899	-0.4106892	B3GNTL1	UDP-GlcNAc:betaGal beta-1,3-N-acetylglucosaminyltransferase-like 1
203674_at	0.3237	0.0245091	2.377148	-3.39042	0.7530196	HELZ	helicase with zinc finger
203069_at	0.3237	0.024525	2.37686	-3.39095	0.8727788	SV2A	synaptic vesicle glycoprotein 2A
222241_at	0.3237	0.0245259	-2.376844	-3.39098	-0.4141392	MVB12B	multivesicular body subunit 12B
215215_s_at	0.3237	0.0245421	-2.376548	-3.39152	-0.4302708	LOC81691	exonuclease NEF-sp
216013_at	0.3237	0.0245624	-2.37618	-3.39219	-0.3109538	ZXDB	zinc finger, X-linked, duplicated B
215827_x_at	0.3237	0.0245631	-2.376167	-3.39221	-0.3749196	CROCCP3	ciliary rootlet coiled-coil, rootletin pseudogene 3
220454_s_at	0.3237	0.0245656	-2.376122	-3.3923	-0.7594896	SEMA6A	semaphorin 6A
215897_at	0.3237	0.0245711	-2.376023	-3.39248	-0.2362813	MED25	mediator complex subunit 25
205541_s_at	0.3237	0.024573	2.375988	-3.39254	1.1285579	GSPT2	G1 to S phase transition 2
213343_s_at	0.3237	0.0245846	2.375778	-3.39293	0.5880679	GDPD5	glycerophosphodiester phosphodiesterase domain containing 5
205720_at	0.3237	0.0245952	-2.375586	-3.39328	-0.6108958	POMC	proopiomelanocortin
218940_at	0.3237	0.0246005	2.37549	-3.39345	0.6411217	VCPKMT	valosin containing protein lysine methyltransferase
215759_at	0.3237	0.0246048	-2.375413	-3.39359	-0.4158237	ANKRD53	ankyrin repeat domain 53
222344_at	0.3238	0.0246397	2.374779	-3.39475	0.405555
206338_at	0.3238	0.0246475	-2.374638	-3.39501	-0.8208438	ELAVL3	ELAV like neuron-specific RNA binding protein 3
206716_at	0.3239	0.024679	-2.37407	-3.39605	-0.4195117	UMOD	uromodulin
208710_s_at	0.3239	0.0246824	-2.374008	-3.39616	-0.6999	AP3D1	adaptor related protein complex 3 delta 1 subunit
215765_at	0.3239	0.0246962	-2.373758	-3.39662	-0.4832688	LRRC41	leucine rich repeat containing 41
215261_at	0.3239	0.0247179	-2.373366	-3.39733	-0.361485
209189_at	0.3239	0.0247253	2.373234	-3.39757	2.2624162	FOS	Fos proto-oncogene, AP-1 transcription factor subunit
205536_at	0.3239	0.0247367	-2.373028	-3.39795	-0.3335608	VAV2	vav guanine nucleotide exchange factor 2
213694_at	0.324	0.0247686	2.372453	-3.399	0.7073967	RSBN1	round spermatid basic protein 1
203707_at	0.324	0.0247765	2.372311	-3.39926	0.4769054	LINC00921///ZNF263	long intergenic non-protein coding RNA 921///zinc finger protein 263
205139_s_at	0.324	0.0248002	2.371885	-3.40004	0.84134	UST	uronyl 2-sulfotransferase
213408_s_at	0.324	0.0248394	2.37118	-3.40132	0.8030625	PI4KAP1///PI4KAP2///PI4KA	phosphatidylinositol 4-kinase alpha pseudogene 1///phosphatidylinositol 4-kinase alpha pseudogene 2///phosphatidylinositol 4-kinase alpha
201142_at	0.324	0.0248619	2.370776	-3.40206	0.41872	EIF2S1	eukaryotic translation initiation factor 2 subunit alpha
204233_s_at	0.324	0.0248719	-2.370597	-3.40239	-0.8115075	CHKA	choline kinase alpha
212875_s_at	0.324	0.024913	2.36986	-3.40373	0.7105717	C2CD2	C2 calcium dependent domain containing 2
208624_s_at	0.324	0.0249213	-2.369711	-3.404	-0.9191913	EIF4G1	eukaryotic translation initiation factor 4 gamma 1
179_at	0.324	0.0249302	-2.369552	-3.40429	-0.3124879	DTX2P1-UPK3BP1-PMS2P11	DTX2P1-UPK3BP1-PMS2P11 readthrough, transcribed pseudogene
212489_at	0.324	0.0249504	2.36919	-3.40495	2.1227812	COL5A1	collagen type V alpha 1 chain
214137_at	0.324	0.0249538	-2.36913	-3.40506	-0.3266817	PTPRJ	protein tyrosine phosphatase, receptor type J
200767_s_at	0.324	0.0249554	-2.369101	-3.40511	-0.7205996	FAM120A	family with sequence similarity 120A
201828_x_at	0.324	0.024975	2.36875	-3.40576	0.8425396	FAM127A	family with sequence similarity 127 member A
219668_at	0.324	0.0250045	-2.368223	-3.40672	-0.4777004	GDAP1L1	ganglioside induced differentiation associated protein 1 like 1
219707_at	0.324	0.0250379	-2.367628	-3.4078	-0.5984658	CPNE7	copine 7
218127_at	0.324	0.0250728	2.367005	-3.40894	0.811835	NFYB	nuclear transcription factor Y subunit beta
207808_s_at	0.324	0.0250955	2.366601	-3.40967	0.8724712	PROS1	protein S (alpha)
220989_s_at	0.324	0.0250976	-2.366565	-3.40974	-0.5255025	AMN	amnion associated transmembrane protein
214971_s_at	0.324	0.0251133	-2.366284	-3.41025	-0.4838087	ST6GAL1	ST6 beta-galactoside alpha-2,6-sialyltransferase 1
203019_x_at	0.324	0.0251238	2.366098	-3.41059	0.6284504	SSX2IP	SSX family member 2 interacting protein
201538_s_at	0.324	0.0251285	-2.366014	-3.41074	-0.7905958	DUSP3	dual specificity phosphatase 3
201506_at	0.324	0.0251296	2.365995	-3.41078	1.7025367	TGFBI	transforming growth factor beta induced
204955_at	0.324	0.0251339	2.365919	-3.41092	1.6351046	SRPX	sushi repeat containing protein, X-linked
201809_s_at	0.324	0.0251399	2.365811	-3.41111	1.0077383	ENG	endoglin
207714_s_at	0.324	0.0251409	2.365795	-3.41114	1.3146546	SERPINH1	serpin family H member 1
205135_s_at	0.324	0.0251558	2.36553	-3.41162	0.5890983	NUFIP1	NUFIP1, FMR1 interacting protein 1
204255_s_at	0.324	0.025159	-2.365473	-3.41173	-0.4367283	VDR	vitamin D (1,25- dihydroxyvitamin D3) receptor
210769_at	0.324	0.0251623	-2.365414	-3.41184	-0.6141208	CNGB1	cyclic nucleotide gated channel beta 1
204503_at	0.324	0.0251957	-2.364821	-3.41292	-0.7132433	EVPL	envoplakin
209880_s_at	0.324	0.0251984	-2.364774	-3.413	-0.5527675	SELPLG	selectin P ligand
211581_x_at	0.324	0.0252339	-2.364145	-3.41415	-0.5333329	LST1	leukocyte specific transcript 1
215735_s_at	0.324	0.0252401	2.364035	-3.41435	0.7095179	TSC2	tuberous sclerosis 2
210810_s_at	0.324	0.0252764	-2.363392	-3.41552	-0.3358279	SLC6A5	solute carrier family 6 member 5
216079_at	0.324	0.0253277	-2.362487	-3.41717	-0.3595913	EPM2A	epilepsy, progressive myoclonus type 2A, Lafora disease (laforin)
214419_s_at	0.324	0.0253331	-2.362392	-3.41734	-0.4538621	CYP2C9	cytochrome P450 family 2 subfamily C member 9
218561_s_at	0.324	0.0253393	2.362283	-3.41754	0.7819929	LYRM4	LYR motif containing 4
215916_at	0.324	0.0253563	-2.361983	-3.41809	-0.4153233	CHRNE	cholinergic receptor nicotinic epsilon subunit
217167_x_at	0.324	0.0253641	-2.361844	-3.41834	-0.4839208	GK	glycerol kinase
205674_x_at	0.324	0.0253642	-2.361843	-3.41834	-0.8686117	FXYD2	FXYD domain containing ion transport regulator 2
213068_at	0.324	0.0253671	2.361791	-3.41843	0.9006404	DPT	dermatopontin
201728_s_at	0.324	0.0253791	-2.36158	-3.41882	-0.6058954	KIAA0100	KIAA0100
204848_x_at	0.324	0.0253813	2.361541	-3.41889	0.327135	HBG2///HBG1	hemoglobin subunit gamma 2///hemoglobin subunit gamma 1
213075_at	0.324	0.0253892	2.361402	-3.41914	1.3942975	OLFML2A	olfactomedin like 2A
206699_x_at	0.324	0.02541	-2.361037	-3.41981	-0.4959858	NPAS1	neuronal PAS domain protein 1
214854_at	0.324	0.0254215	-2.360835	-3.42017	-0.3256383
217008_s_at	0.324	0.0254327	-2.360638	-3.42053	-0.5129421	LOC100996542///GRM7	uncharacterized LOC100996542///glutamate metabotropic receptor 7
214120_at	0.324	0.0254404	2.360502	-3.42078	0.3441642	RFPL1S	RFPL1 antisense RNA 1
215492_x_at	0.324	0.0254444	-2.360431	-3.42091	-0.4714571	PTCRA	pre T-cell antigen receptor alpha
219700_at	0.3243	0.0254823	2.359767	-3.42212	0.9441963	PLXDC1	plexin domain containing 1
221824_s_at	0.3247	0.0255513	2.358557	-3.42432	0.6751492	MARCH8	membrane associated ring-CH-type finger 8
202409_at	0.3247	0.0255783	2.358085	-3.42518	2.4516121	INS-IGF2///IGF2	INS-IGF2 readthrough///insulin like growth factor 2
201246_s_at	0.3247	0.0255879	-2.357916	-3.42548	-0.4996563	LOC101927673///OTUB1	uncharacterized LOC101927673///OTU deubiquitinase, ubiquitin aldehyde binding 1
218285_s_at	0.3247	0.0255914	2.357857	-3.42559	0.9980492	BDH2	3-hydroxybutyrate dehydrogenase, type 2
216682_s_at	0.3247	0.0255967	2.357763	-3.42576	0.5163033	SUPT20H	SPT20 homolog, SAGA complex component
203975_s_at	0.3247	0.0256052	-2.357615	-3.42603	-0.4355404	CHAF1A	chromatin assembly factor 1 subunit A
200053_at	0.3247	0.0256443	2.356931	-3.42727	0.3759638	SPAG7	sperm associated antigen 7
218510_x_at	0.3247	0.0256804	2.356303	-3.42842	0.6159042	FAM134B	family with sequence similarity 134 member B
217154_s_at	0.3247	0.0256952	-2.356046	-3.42888	-0.5004813	EDN3	endothelin 3
50314_i_at	0.3247	0.0256957	2.356036	-3.4289	0.9808338	C20orf27	chromosome 20 open reading frame 27
212524_x_at	0.3247	0.025704	-2.355891	-3.42917	-0.4151958	H2AFX	H2A histone family member X
208201_at	0.3247	0.0257232	-2.355557	-3.42977	-0.4602775	DUX4L24///DBET///LOC100291626///DUX4///LOC100288289///LOC100287823///LOC100133400///DUX4L2///DUX4L3///DUX4L5///DUX4L6///DUX4L7///LOC652301///DUX4L4///DUX4L8///DUX3///DUX4L1	double homeobox 4 like 24///D4Z4 binding element transcript (non-protein coding)///double homeobox protein 4-like///double homeobox 4///double homeobox protein 4-like protein 2-like///double homeobox protein 4-like protein 4///double homeobox protein 4-like protein 4-like///double homeobox 4 like 2///double homeobox 4 like 3///double homeobox 4 like 5///double homeobox 4 like 6///double homeobox …
207152_at	0.3247	0.025729	-2.355457	-3.42995	-0.4103196	NTRK2	neurotrophic receptor tyrosine kinase 2
221631_at	0.3247	0.025743	-2.355213	-3.4304	-0.6247629	CACNA1I	calcium voltage-gated channel subunit alpha1 I
215141_at	0.3247	0.0257438	-2.3552	-3.43042	-0.3085458	NOP14-AS1	NOP14 antisense RNA 1
214306_at	0.3247	0.0257518	2.35506	-3.43067	0.7354087	OPA1	OPA1, mitochondrial dynamin like GTPase
208574_at	0.3249	0.0258003	-2.354218	-3.43221	-0.3663504	SOX14	SRY-box 14
201638_s_at	0.3249	0.0258054	-2.354128	-3.43237	-0.5710292	CPSF1	cleavage and polyadenylation specific factor 1
204055_s_at	0.3249	0.0258246	2.353797	-3.43297	0.4054296	CTAGE5	CTAGE family member 5, ER export factor
201693_s_at	0.3249	0.0258252	2.353785	-3.43299	1.8155121	EGR1	early growth response 1
205050_s_at	0.3251	0.0258511	-2.353337	-3.4338	-0.8618458	MAPK8IP2	mitogen-activated protein kinase 8 interacting protein 2
218429_s_at	0.3251	0.0258651	2.353095	-3.43425	0.6775858	C19orf66	chromosome 19 open reading frame 66
218152_at	0.3251	0.0258939	2.352596	-3.43515	0.5998883	HMG20A	high mobility group 20A
216892_at	0.3251	0.025913	-2.352267	-3.43575	-0.4516258	IGHG1	immunoglobulin heavy constant gamma 1 (G1m marker)
204058_at	0.3251	0.0259161	2.352213	-3.43585	0.2915162	ME1	malic enzyme 1
219592_at	0.3251	0.0259589	-2.351474	-3.43719	-0.2983875	MCPH1	microcephalin 1
218770_s_at	0.3251	0.0259698	2.351286	-3.43753	0.4454771	TMEM39B	transmembrane protein 39B
2028_s_at	0.3251	0.0259846	-2.35103	-3.43799	-0.4750375	E2F1	E2F transcription factor 1
206783_at	0.3251	0.025988	-2.350972	-3.4381	-0.2554946	FGF4	fibroblast growth factor 4
218366_x_at	0.3251	0.0259888	2.350958	-3.43812	0.6891767	METTL17	methyltransferase like 17
214303_x_at	0.3251	0.0260358	-2.350149	-3.43959	-1.0749621	MUC5AC	mucin 5AC, oligomeric mucus/gel-forming
219963_at	0.3251	0.0260421	-2.35004	-3.43979	-0.378055	DUSP13	dual specificity phosphatase 13
218694_at	0.3251	0.0260422	2.350039	-3.43979	1.1263329	ARMCX1	armadillo repeat containing, X-linked 1
206214_at	0.3251	0.0260755	2.349465	-3.44083	0.7956567	PLA2G7	phospholipase A2 group VII
204345_at	0.3251	0.0260764	2.34945	-3.44086	1.4553625	COL16A1	collagen type XVI alpha 1 chain
216708_x_at	0.3251	0.0261155	-2.348778	-3.44208	-0.4419079	IGLJ3	immunoglobulin lambda joining 3
207179_at	0.3251	0.0261202	-2.348698	-3.44222	-0.4928196	TLX1	T-cell leukemia homeobox 1
202052_s_at	0.3251	0.0261214	2.348678	-3.44226	1.2682092	RAI14	retinoic acid induced 14
208682_s_at	0.3251	0.0261234	2.348644	-3.44232	0.9284983	MAGED2	MAGE family member D2
215606_s_at	0.3251	0.0261306	-2.34852	-3.44255	-0.5867517	ERC1	ELKS/RAB6-interacting/CAST family member 1
213627_at	0.3253	0.0261636	2.347954	-3.44357	0.8359008	MAGED2	MAGE family member D2
210581_x_at	0.3258	0.0262145	-2.347083	-3.44515	-0.6446658	PATZ1	POZ/BTB and AT hook containing zinc finger 1
202858_at	0.3271	0.0263323	2.345074	-3.4488	0.6206129	U2AF1	U2 small nuclear RNA auxiliary factor 1
215243_s_at	0.3272	0.0263604	-2.344595	-3.44966	-0.6375333	GJB3	gap junction protein beta 3
216412_x_at	0.3274	0.026394	-2.344023	-3.4507	-0.5641375	CKAP2///IGLC1	cytoskeleton associated protein 2///immunoglobulin lambda constant 1
203814_s_at	0.3274	0.0264062	2.343816	-3.45108	0.7192621	NQO2	NAD(P)H quinone dehydrogenase 2
204413_at	0.328	0.0264752	-2.342645	-3.4532	-0.6418192	TRAF2	TNF receptor associated factor 2
210398_x_at	0.328	0.0264969	-2.342278	-3.45386	-0.5370704	FUT6	fucosyltransferase 6
205411_at	0.328	0.026497	-2.342275	-3.45387	-0.28057	STK4	serine/threonine kinase 4
218074_at	0.328	0.0265119	2.342024	-3.45432	0.4856942	FAM96B	family with sequence similarity 96 member B
203117_s_at	0.3281	0.0265362	2.341613	-3.45507	0.6081467	PAN2	PAN2 poly(A) specific ribonuclease subunit
218656_s_at	0.3286	0.026585	2.340787	-3.45656	1.1223467	LHFP	lipoma HMGIC fusion partner
221522_at	0.3293	0.0266731	2.339303	-3.45924	0.6230612	ANKRD27	ankyrin repeat domain 27
218297_at	0.3293	0.0266753	2.339266	-3.45931	0.3660075	FAM188A	family with sequence similarity 188 member A
201886_at	0.3296	0.0267103	-2.338677	-3.46038	-0.4735371	DCAF11	DDB1 and CUL4 associated factor 11
212991_at	0.3298	0.026748	2.338044	-3.46152	0.8524354	FBXO9	F-box protein 9
207078_at	0.33	0.0267781	2.337538	-3.46244	0.3773246	MED6	mediator complex subunit 6
201649_at	0.3305	0.0268362	2.336564	-3.4642	0.5963158	UBE2L6	ubiquitin conjugating enzyme E2 L6
204021_s_at	0.3305	0.0268418	2.336472	-3.46437	0.5436837	PURA	purine rich element binding protein A
216647_at	0.3306	0.0268684	-2.336026	-3.46517	-0.4242129	TCF3	transcription factor 3
206386_at	0.3307	0.0269262	-2.335061	-3.46692	-0.3249375	SERPINA7	serpin family A member 7
208747_s_at	0.3307	0.0269266	2.335054	-3.46693	1.5287229	C1S	complement component 1, s subcomponent
220495_s_at	0.3307	0.0269637	2.334435	-3.46805	0.8596358	TXNDC15	thioredoxin domain containing 15
211071_s_at	0.3307	0.0269659	2.334399	-3.46811	1.4337475	MLLT11	myeloid/lymphoid or mixed-lineage leukemia; translocated to, 11
211845_at	0.3307	0.0269722	-2.334294	-3.4683	-0.5794683	NECTIN1	nectin cell adhesion molecule 1
203816_at	0.3307	0.0269745	2.334255	-3.46837	0.5860408	DGUOK	deoxyguanosine kinase
216832_at	0.3307	0.0269918	-2.333967	-3.46889	-0.4276033	RUNX1T1	RUNX1 translocation partner 1
55583_at	0.3307	0.0269976	2.333871	-3.46907	0.4439883	DOCK6	dedicator of cytokinesis 6
207373_at	0.3308	0.0270163	2.33356	-3.46963	0.8964288	HOXD10	homeobox D10
217799_x_at	0.3309	0.0270406	-2.333156	-3.47036	-1.1290092	UBE2H	ubiquitin conjugating enzyme E2 H
209360_s_at	0.3316	0.0271111	-2.331985	-3.47247	-0.80382	LOC101928269///LOC100506403///RUNX1	uncharacterized LOC101928269///uncharacterized LOC100506403///runt related transcription factor 1
221366_at	0.3316	0.0271304	-2.331665	-3.47305	-0.4710771	NKX6-1	NK6 homeobox 1
215554_at	0.3317	0.0271679	2.331043	-3.47417	0.3244925	GPLD1	glycosylphosphatidylinositol specific phospholipase D1
213130_at	0.3317	0.0271812	-2.330824	-3.47457	-0.6113588	ZNF473	zinc finger protein 473
222171_s_at	0.3317	0.0272168	2.330235	-3.47563	0.4496567	PKNOX2	PBX/knotted 1 homeobox 2
218348_s_at	0.3317	0.0272186	2.330205	-3.47568	0.4946204	ZC3H7A	zinc finger CCCH-type containing 7A
220064_at	0.3317	0.0272295	2.330024	-3.47601	0.5180571	LOC100506124///TTC21B	uncharacterized LOC100506124///tetratricopeptide repeat domain 21B
208727_s_at	0.3317	0.0272347	-2.32994	-3.47616	-0.7650475	CDC42	cell division cycle 42
209740_s_at	0.3317	0.0272447	2.329774	-3.47646	0.3969867	PNPLA4	patatin like phospholipase domain containing 4
38707_r_at	0.3317	0.0272658	-2.329426	-3.47709	-0.3168992	E2F4	E2F transcription factor 4
212486_s_at	0.3317	0.0272717	2.329327	-3.47727	0.4881471	FYN	FYN proto-oncogene, Src family tyrosine kinase
202999_s_at	0.3324	0.0273466	-2.328095	-3.47949	-0.4531604	LOXL2	lysyl oxidase like 2
205810_s_at	0.3329	0.0274048	-2.327138	-3.48122	-0.5407529	WASL	Wiskott-Aldrich syndrome like
203079_s_at	0.3329	0.0274161	2.326952	-3.48155	0.4739017	CUL2	cullin 2
215567_at	0.3331	0.0274466	2.326451	-3.48246	0.4065192	FCF1	FCF1 rRNA-processing protein
205574_x_at	0.3337	0.0275075	2.325453	-3.48426	1.1666129	BMP1	bone morphogenetic protein 1
217957_at	0.3341	0.0275682	2.324461	-3.48604	0.9630367	CFAP20	cilia and flagella associated protein 20
203809_s_at	0.3341	0.0275766	-2.324325	-3.48629	-0.5672242	AKT2	AKT serine/threonine kinase 2
206003_at	0.3343	0.0276493	2.323137	-3.48843	0.5089862	CEP135	centrosomal protein 135
206658_at	0.3343	0.0276534	-2.323071	-3.48855	-0.4429396	UPK3B	uroplakin 3B
205893_at	0.3343	0.027677	2.322686	-3.48924	0.40564	NLGN1	neuroligin 1
218863_s_at	0.3343	0.0276898	-2.322479	-3.48961	-0.8001904	TNS1	tensin 1
215480_at	0.3343	0.0277274	-2.321867	-3.49072	-0.5245192	KIAA0509	uncharacterized LOC57242
205525_at	0.3343	0.0277285	2.321849	-3.49075	1.1182775	CALD1	caldesmon 1
207150_at	0.3343	0.0277388	-2.321682	-3.49105	-0.3981363	SLC18A3	solute carrier family 18 member A3
204686_at	0.3343	0.0277617	2.321311	-3.49172	0.8522604	IRS1	insulin receptor substrate 1
220708_at	0.3343	0.0278144	-2.320455	-3.49326	-0.5659054
215346_at	0.3343	0.0278223	-2.320328	-3.49349	-0.5325863	CD40	CD40 molecule
202792_s_at	0.3343	0.027823	2.320317	-3.49351	0.5423892	PPP6R2	protein phosphatase 6 regulatory subunit 2
213701_at	0.3343	0.0278237	2.320304	-3.49353	0.4808671	C12orf29	chromosome 12 open reading frame 29
212013_at	0.3343	0.0278401	2.320039	-3.49401	1.526225	PXDN	peroxidasin
214699_x_at	0.3343	0.0278513	-2.319859	-3.49433	-0.4085579	WIPI2	WD repeat domain, phosphoinositide interacting 2
220368_s_at	0.3343	0.0278612	-2.319698	-3.49462	-0.4535383	PPP4R3A	protein phosphatase 4 regulatory subunit 3A
216147_at	0.3343	0.0278754	2.319468	-3.49503	0.3538437
221587_s_at	0.3343	0.0278755	-2.319466	-3.49504	-0.45346	C19orf24	chromosome 19 open reading frame 24
218530_at	0.3343	0.027877	2.319443	-3.49508	0.5513404	FHOD1	formin homology 2 domain containing 1
201561_s_at	0.3343	0.0278833	2.319341	-3.49526	0.5305633	CLSTN1	calsyntenin 1
204377_s_at	0.3343	0.0278886	-2.319255	-3.49542	-0.4567004	DCAF1	DDB1 and CUL4 associated factor 1
210442_at	0.3344	0.0279235	-2.318691	-3.49643	-0.4157704	IL1RL1	interleukin 1 receptor like 1
222346_at	0.3344	0.0279725	-2.3179	-3.49786	-0.4430217	LAMA1	laminin subunit alpha 1
201434_at	0.3344	0.0279882	2.317648	-3.49831	0.3646692	TTC1	tetratricopeptide repeat domain 1
215433_at	0.3344	0.0280051	2.317375	-3.4988	0.4323229	DPY19L1	dpy-19 like 1
208441_at	0.3344	0.0280199	-2.317137	-3.49923	-0.4020529	IGF1R	insulin like growth factor 1 receptor
220705_s_at	0.3344	0.0280253	-2.31705	-3.49938	-0.6530679	ADAMTS7	ADAM metallopeptidase with thrombospondin type 1 motif 7
203662_s_at	0.3344	0.02805	2.316653	-3.5001	1.13602	TMOD1	tropomodulin 1
213209_at	0.3344	0.0280503	-2.316647	-3.50011	-0.3483438	TAF6L	TATA-box binding protein associated factor 6 like
220259_at	0.3344	0.028052	-2.31662	-3.50016	-0.3514546	PLEKHH3	pleckstrin homology, MyTH4 and FERM domain containing H3
202360_at	0.3344	0.0280536	2.316595	-3.5002	0.5289888	MAML1	mastermind like transcriptional coactivator 1
211434_s_at	0.3344	0.0280598	-2.316495	-3.50038	-0.4124533	CCRL2	C-C motif chemokine receptor like 2
206194_at	0.3349	0.0281165	-2.315585	-3.50202	-0.6202113	HOXC4	homeobox C4
221763_at	0.3349	0.028132	2.315336	-3.50247	0.8221296	JMJD1C	jumonji domain containing 1C
211817_s_at	0.3349	0.0281521	-2.315014	-3.50304	-0.5145692	KCNJ5	potassium voltage-gated channel subfamily J member 5
214939_x_at	0.3349	0.0281689	-2.314744	-3.50353	-0.9046542	AFDN	afadin, adherens junction formation factor
204541_at	0.3349	0.0281785	-2.314592	-3.5038	-0.6650042	SEC14L2	SEC14 like lipid binding 2
220911_s_at	0.335	0.0282121	2.314054	-3.50477	0.9214892	NYNRIN	NYN domain and retroviral integrase containing
212621_at	0.335	0.028219	2.313943	-3.50497	0.6908167	NEMP1	nuclear envelope integral membrane protein 1
205920_at	0.3355	0.0282776	-2.313006	-3.50665	-0.9501454	SLC6A6	solute carrier family 6 member 6
215202_at	0.3359	0.0283207	-2.31232	-3.50788	-0.571165	GUSBP11	glucuronidase, beta pseudogene 11
214239_x_at	0.336	0.0283461	2.311914	-3.50861	0.8993954	PCGF2	polycomb group ring finger 2
210828_s_at	0.3368	0.0284303	-2.310576	-3.51102	-0.4749796	ARNT	aryl hydrocarbon receptor nuclear translocator
212067_s_at	0.337	0.0284779	2.309819	-3.51237	1.114515	C1R	complement C1r subcomponent
205160_at	0.337	0.0284904	2.309621	-3.51273	0.4581237	PEX11A	peroxisomal biogenesis factor 11 alpha
206958_s_at	0.337	0.0284942	2.309562	-3.51284	0.9112142	UPF3A	UPF3 regulator of nonsense transcripts homolog A (yeast)
215061_at	0.3371	0.0285133	-2.309258	-3.51338	-0.5354979	METTL10	methyltransferase like 10
206597_at	0.3371	0.0285313	-2.308974	-3.51389	-0.3781229	NRL	neural retina leucine zipper
209943_at	0.3374	0.0285684	2.308386	-3.51494	0.3173617	FBXL4	F-box and leucine rich repeat protein 4
37860_at	0.338	0.0286537	2.30704	-3.51736	0.4666783	ZNF337	zinc finger protein 337
215233_at	0.338	0.0286588	2.306959	-3.5175	0.3955975	JMJD6	arginine demethylase and lysine hydroxylase
207306_at	0.338	0.0286697	-2.306787	-3.51781	-0.9140321	TCF15	transcription factor 15 (basic helix-loop-helix)
219314_s_at	0.3382	0.0287232	-2.305944	-3.51932	-0.4831163	ZNF219	zinc finger protein 219
208190_s_at	0.3382	0.0287455	-2.305594	-3.51995	-1.0875004	LSR	lipolysis stimulated lipoprotein receptor
217735_s_at	0.3382	0.0287612	2.305347	-3.52039	0.4749267	EIF2AK1	eukaryotic translation initiation factor 2 alpha kinase 1
210695_s_at	0.3382	0.0287677	2.305244	-3.52058	0.4037842	WWOX	WW domain containing oxidoreductase
208908_s_at	0.3382	0.0287844	-2.304982	-3.52105	-0.9069767	CAST	calpastatin
217189_s_at	0.3382	0.0287877	-2.30493	-3.52114	-0.6296917	SMG7	SMG7, nonsense mediated mRNA decay factor
216768_x_at	0.3382	0.0287917	-2.304867	-3.52125	-0.7733146	TTC38	tetratricopeptide repeat domain 38
43427_at	0.3383	0.0288132	2.30453	-3.52186	0.6857792	ACACB	acetyl-CoA carboxylase beta
202179_at	0.3385	0.0288471	2.303998	-3.52281	0.6683762	BLMH	bleomycin hydrolase
203215_s_at	0.3393	0.0289302	-2.302698	-3.52514	-1.6274417	MYO6	myosin VI
217081_at	0.3396	0.0289872	-2.301806	-3.52674	-0.5923092	OR2H2	olfactory receptor family 2 subfamily H member 2
203463_s_at	0.3396	0.0289923	-2.301728	-3.52688	-0.5991054	EPN2-IT1///EPN2	EPN2 intronic transcript 1///epsin 2
210805_x_at	0.3396	0.029002	-2.301575	-3.52715	-0.4919446	LOC101928269///LOC100506403///RUNX1	uncharacterized LOC101928269///uncharacterized LOC100506403///runt related transcription factor 1
205297_s_at	0.3397	0.0290283	-2.301166	-3.52788	-0.6244725	CD79B	CD79b molecule
207355_at	0.3401	0.0290738	-2.300457	-3.52915	-0.5625704	SLC1A7	solute carrier family 1 member 7
221765_at	0.3401	0.0290875	-2.300244	-3.52953	-0.6681679	UGCG	UDP-glucose ceramide glucosyltransferase
207517_at	0.3403	0.0291236	-2.299682	-3.53054	-0.4307246	LAMC2	laminin subunit gamma 2
204097_s_at	0.3404	0.0291621	2.299085	-3.53161	0.3405946	RBMX2	RNA binding motif protein, X-linked 2
222303_at	0.3404	0.0291692	2.298974	-3.53181	1.2042075
217062_at	0.3404	0.0291735	-2.298907	-3.53193	-0.438095	DMPK	dystrophia myotonica protein kinase
201299_s_at	0.3406	0.0292107	-2.298331	-3.53296	-0.5710075	MOB1A	MOB kinase activator 1A
213591_at	0.341	0.0292884	2.297128	-3.53511	0.3146254	ALDH7A1	aldehyde dehydrogenase 7 family member A1
220761_s_at	0.341	0.0292973	2.29699	-3.53535	0.5264054	TAOK3	TAO kinase 3
214960_at	0.341	0.0293427	2.296289	-3.53661	0.3325583	API5	apoptosis inhibitor 5
206892_at	0.341	0.029358	-2.296053	-3.53703	-0.4032504	AMHR2	anti-Mullerian hormone receptor type 2
219127_at	0.341	0.0293698	-2.295871	-3.53736	-0.942445	PRR15L	proline rich 15 like
221136_at	0.341	0.0293829	-2.29567	-3.53772	-0.4996371	GDF2	growth differentiation factor 2
211176_s_at	0.341	0.0294088	-2.29527	-3.53843	-0.4361358	PAX4	paired box 4
203601_s_at	0.341	0.0294222	-2.295064	-3.5388	-0.6023775	ZBTB17	zinc finger and BTB domain containing 17
213846_at	0.341	0.0294291	2.294957	-3.53899	0.5972717	COX7C	cytochrome c oxidase subunit 7C
213139_at	0.341	0.0294314	2.294922	-3.53905	1.8370771	SNAI2	snail family transcriptional repressor 2
211696_x_at	0.341	0.029432	2.294912	-3.53907	1.8829242	HBB	hemoglobin subunit beta
211066_x_at	0.341	0.0294328	2.2949	-3.53909	1.4033796	PCDHGA1///PCDHGA2///PCDHGA3///PCDHGA4///PCDHGA5///PCDHGA6///PCDHGA7///PCDHGA9///PCDHGA10///PCDHGA11///PCDHGB1///PCDHGB2///PCDHGB3///PCDHGB5///PCDHGB6///PCDHGB7///PCDHGC4///PCDHGC5///PCDHGA12///PCDHGA8///PCDHGB4///PCDHGC3	protocadherin gamma subfamily A, 1///protocadherin gamma subfamily A, 2///protocadherin gamma subfamily A, 3///protocadherin gamma subfamily A, 4///protocadherin gamma subfamily A, 5///protocadherin gamma subfamily A, 6///protocadherin gamma subfamily A, 7///protocadherin gamma subfamily A, 9///protocadherin gamma subfamily A, 10///protocadherin gamma subfamily A, 11///protocadherin gamma subfami…
221664_s_at	0.341	0.0294663	-2.294384	-3.54001	-1.3396821	F11R	F11 receptor
209493_at	0.341	0.0294736	2.294272	-3.54021	0.9713133	PDZD2	PDZ domain containing 2
203115_at	0.341	0.0294768	2.294224	-3.5403	0.4688621	FECH	ferrochelatase
209450_at	0.3415	0.0295408	2.293241	-3.54205	0.3587517	OSGEP	O-sialoglycoprotein endopeptidase
212027_at	0.3415	0.0295438	-2.293194	-3.54214	-1.1179158	RBM25	RNA binding motif protein 25
204474_at	0.3418	0.0295902	2.292484	-3.54341	0.5165633	ZNF142	zinc finger protein 142
218646_at	0.3418	0.0296009	2.292319	-3.5437	0.6899729	HPF1	histone PARylation factor 1
221333_at	0.3421	0.0296457	-2.291634	-3.54492	-0.6144225	FOXP3	forkhead box P3
208294_x_at	0.3424	0.0296929	-2.290912	-3.54621	-0.2659508	CSHL1	chorionic somatomammotropin hormone like 1
203176_s_at	0.3424	0.0297085	-2.290674	-3.54664	-0.7181275	TFAM	transcription factor A, mitochondrial
215869_at	0.3424	0.029719	-2.290515	-3.54692	-0.4720429
216434_at	0.3426	0.0297496	-2.290048	-3.54776	-0.5056238	TTC38	tetratricopeptide repeat domain 38
212705_x_at	0.3429	0.0297978	-2.289313	-3.54907	-0.5827042	PNPLA2	patatin like phospholipase domain containing 2
212738_at	0.3429	0.0298065	2.289182	-3.5493	0.4860471	ARHGAP19	Rho GTPase activating protein 19
222091_at	0.3429	0.0298285	-2.288846	-3.5499	-0.5483933	HPCAL4	hippocalcin like 4
210286_s_at	0.3429	0.0298419	2.288642	-3.55026	0.26925	SLC4A7	solute carrier family 4 member 7
213602_s_at	0.3429	0.0298673	-2.288256	-3.55095	-0.4635667
218537_at	0.3429	0.0298893	2.287923	-3.55155	0.5167929	HCFC1R1	host cell factor C1 regulator 1
205566_at	0.3429	0.0299039	-2.287702	-3.55194	-0.3867404	ABHD2	abhydrolase domain containing 2
216797_at	0.3429	0.0299046	-2.28769	-3.55196	-0.4056121
214471_x_at	0.3429	0.0299118	-2.287582	-3.55216	-0.4819988	CGB1///LHB	chorionic gonadotropin beta subunit 1///luteinizing hormone beta polypeptide
214128_at	0.3429	0.0299289	-2.287322	-3.55262	-0.4441775	DAGLA	diacylglycerol lipase alpha
211826_s_at	0.3433	0.0299844	-2.286481	-3.55412	-0.3708375	AFF1	AF4/FMR2 family member 1
219260_s_at	0.3435	0.0300125	2.286055	-3.55488	1.01573	ELP5	elongator acetyltransferase complex subunit 5
212764_at	0.3435	0.0300295	2.285798	-3.55534	1.7590279	ZEB1	zinc finger E-box binding homeobox 1
219489_s_at	0.3437	0.0300661	2.285246	-3.55632	1.3696196	NXN	nucleoredoxin
202425_x_at	0.3442	0.0301191	2.284446	-3.55775	0.4958067	PPP3CA	protein phosphatase 3 catalytic subunit alpha
206429_at	0.3442	0.0301492	-2.283993	-3.55855	-0.6345979	F2RL1	F2R like trypsin receptor 1
212899_at	0.3442	0.0301553	2.283901	-3.55872	0.8009846	CDK19	cyclin dependent kinase 19
209954_x_at	0.3442	0.0301643	-2.283766	-3.55896	-0.5675154	SS18	SS18, nBAF chromatin remodeling complex subunit
216384_x_at	0.3443	0.0302289	-2.282795	-3.56069	-0.7250171	LOC100506248///MIR1244-2///MIR1244-3///MIR1244-1///LOC728026///PTMA	prothymosin alpha///microRNA 1244-2///microRNA 1244-3///microRNA 1244-1///prothymosin alpha-like///prothymosin, alpha
204878_s_at	0.3443	0.0302672	-2.282219	-3.56171	-0.6191483	TAOK2	TAO kinase 2
212634_at	0.3443	0.0302747	-2.282106	-3.56191	-0.4963771	UFL1	UFM1 specific ligase 1
213123_at	0.3443	0.0302906	2.281868	-3.56234	0.6483542	MFAP3	microfibrillar associated protein 3
206217_at	0.3443	0.0303079	-2.281608	-3.5628	-0.5944417	EDA	ectodysplasin A
205218_at	0.3443	0.0303156	2.281493	-3.563	0.286775	POLR3F	RNA polymerase III subunit F
210038_at	0.3443	0.0303331	2.281231	-3.56347	0.6951192	PRKCQ	protein kinase C theta
40148_at	0.3443	0.0303417	2.281101	-3.5637	0.4043142	APBB2	amyloid beta precursor protein binding family B member 2
204781_s_at	0.3443	0.0303532	2.28093	-3.56401	0.6417167	FAS	Fas cell surface death receptor
212518_at	0.3443	0.0303555	2.280896	-3.56407	0.5389154	PIP5K1C	phosphatidylinositol-4-phosphate 5-kinase type 1 gamma
214743_at	0.3443	0.0303772	2.28057	-3.56465	1.1820192	CUX1	cut like homeobox 1
212636_at	0.3443	0.0303802	2.280526	-3.56473	0.5403508	QKI	QKI, KH domain containing RNA binding
216470_x_at	0.3443	0.0303932	-2.280331	-3.56507	-0.3442421	PRSS2	protease, serine 2
49452_at	0.3443	0.0304211	2.279915	-3.56581	0.8424629	ACACB	acetyl-CoA carboxylase beta
214797_s_at	0.3443	0.0304314	-2.279761	-3.56609	-0.6333392	CDK18	cyclin dependent kinase 18
218431_at	0.3443	0.0304363	2.279687	-3.56622	0.4807246	VIPAS39	VPS33B interacting protein, apical-basolateral polarity regulator, spe-39 homolog
204099_at	0.3443	0.0304372	2.279673	-3.56624	0.9106217	SMARCD3	SWI/SNF related, matrix associated, actin dependent regulator of chromatin, subfamily d, member 3
211241_at	0.3449	0.0305079	-2.278619	-3.56812	-0.4057279	ANXA2P3	annexin A2 pseudogene 3
218020_s_at	0.345	0.0305348	2.278219	-3.56883	0.47708	ZFAND3	zinc finger AN1-type containing 3
206855_s_at	0.3452	0.0305617	2.277818	-3.56954	0.3964792	HYAL2	hyaluronoglucosaminidase 2
217007_s_at	0.3458	0.0306341	-2.276742	-3.57146	-0.6403904	ADAM15	ADAM metallopeptidase domain 15
218490_s_at	0.346	0.0306845	2.275995	-3.57279	0.6966858	ZNF302	zinc finger protein 302
217539_at	0.346	0.0306874	-2.275952	-3.57286	-0.2430112	C18orf25	chromosome 18 open reading frame 25
214293_at	0.346	0.030707	2.275661	-3.57338	0.4510204	SEPT11	septin 11
208130_s_at	0.346	0.0307114	-2.275596	-3.57349	-0.5194021	TBXAS1	thromboxane A synthase 1
221429_x_at	0.3463	0.0307536	-2.274972	-3.5746	-0.5000575	TEX13A	testis expressed 13A
206425_s_at	0.3466	0.0308035	2.274234	-3.57591	0.3765387	TRPC3	transient receptor potential cation channel subfamily C member 3
212068_s_at	0.3466	0.0308187	2.27401	-3.57631	0.7490646	PRRC2B	proline rich coiled-coil 2B
208208_at	0.3466	0.0308579	-2.273431	-3.57734	-0.497295	MYH13	myosin heavy chain 13
201986_at	0.3466	0.0308586	2.273421	-3.57736	0.5783983	MED13	mediator complex subunit 13
205985_x_at	0.3466	0.0308674	-2.27329	-3.57759	-0.4284021	CLCNKB	chloride voltage-gated channel Kb
207025_at	0.3466	0.0308718	-2.273226	-3.5777	-0.5476229	GJC2	gap junction protein gamma 2
201992_s_at	0.3466	0.0308879	-2.272989	-3.57812	-0.8128437	KIF5B	kinesin family member 5B
203456_at	0.3468	0.0309229	2.272473	-3.57904	0.6210746	PRAF2	PRA1 domain family member 2
211097_s_at	0.3472	0.0309781	-2.271662	-3.58048	-0.4575025	PBX2	PBX homeobox 2
208168_s_at	0.3472	0.0309933	-2.271438	-3.58088	-0.5048392	CHIT1	chitinase 1
206548_at	0.3475	0.0310324	2.270864	-3.5819	0.6296454
204889_s_at	0.3475	0.0310609	-2.270446	-3.58264	-0.3900508	NEURL1	neuralized E3 ubiquitin protein ligase 1
213281_at	0.3475	0.0310793	2.270177	-3.58312	0.7297433	JUN	Jun proto-oncogene, AP-1 transcription factor subunit
222123_s_at	0.3475	0.0310827	-2.270126	-3.58321	-0.8180262	HIF3A	hypoxia inducible factor 3 alpha subunit
219082_at	0.3479	0.0311296	-2.269441	-3.58442	-0.4921333	CEMP1///AMDHD2	cementum protein 1///amidohydrolase domain containing 2
213862_at	0.3485	0.0311986	-2.268431	-3.58621	-0.4650775
214864_s_at	0.3485	0.0312231	2.268075	-3.58685	0.7108729	GRHPR	glyoxylate and hydroxypyruvate reductase
202456_s_at	0.3485	0.0312356	-2.267892	-3.58717	-0.5110725	ZER1	zyg-11 related cell cycle regulator
208109_s_at	0.3486	0.0312578	2.267568	-3.58775	0.5004179	LINC00597	long intergenic non-protein coding RNA 597
204907_s_at	0.3489	0.0313127	-2.266768	-3.58916	-0.7142958	MIR8085///BCL3	microRNA 8085///B-cell CLL/lymphoma 3
[truncated: 20,284 more rows]
