# Supplementary material for: Identification of the shared gene signatures and pathways between polycystic ovary syndrome and endometrial cancer: An omics data based combined approach
Source: PLoS One. 2022 Jul 13;17(7):e0271380. doi: 10.1371/journal.pone.0271380 (PMC9278750; doi:10.1371/journal.pone.0271380)
Supplement: S3 Table — (XLS) [file pone.0271380.s003.xls]

#node1	node2	node1_string_id	node2_string_id	neighborhood_on_chromosome	gene_fusion	phylogenetic_cooccurrence	homology	coexpression	experimentally_determined_interaction	database_annotated	automated_textmining	combined_score
ACHE	CHAT	9606.ENSP00000303211	9606.ENSP00000337103	0	0	0	0	0.064	0	0	0.925	0.927
ACO2	PDK1	9606.ENSP00000216254	9606.ENSP00000376352	0	0	0	0	0.062	0.207	0	0.309	0.441
ACO2	NDUFB8	9606.ENSP00000216254	9606.ENSP00000299166	0	0	0	0	0.107	0	0	0.505	0.539
ACO2	MRPL22	9606.ENSP00000216254	9606.ENSP00000431040	0	0	0	0	0.077	0.551	0	0.053	0.573
ACO2	MRPL17	9606.ENSP00000216254	9606.ENSP00000288937	0	0	0	0	0.112	0.551	0	0	0.584
ACO2	HADHA	9606.ENSP00000216254	9606.ENSP00000370023	0	0	0	0	0.142	0.225	0	0.500	0.639
ACO2	ALDOA	9606.ENSP00000216254	9606.ENSP00000378669	0	0	0	0	0.097	0.429	0	0.485	0.712
ACO2	MRPL16	9606.ENSP00000216254	9606.ENSP00000300151	0	0	0	0	0.064	0.727	0	0.061	0.739
ACTN1	ATP6V1E1	9606.ENSP00000377941	9606.ENSP00000253413	0	0	0	0	0	0	0	0.487	0.487
ACTN1	IQGAP1	9606.ENSP00000377941	9606.ENSP00000268182	0	0	0	0	0.134	0.248	0	0.528	0.666
ACTN1	ITGB5	9606.ENSP00000377941	9606.ENSP00000296181	0	0	0	0	0.096	0.074	0.600	0.305	0.736
ACTN1	ZYX	9606.ENSP00000377941	9606.ENSP00000324422	0	0	0	0	0.165	0.518	0.900	0.514	0.977
ACTN1	CTTN	9606.ENSP00000377941	9606.ENSP00000365745	0	0	0	0	0.085	0	0	0.455	0.481
ACTN1	ACTR2	9606.ENSP00000377941	9606.ENSP00000367220	0	0	0	0	0.064	0.160	0	0.521	0.590
ACTR2	IQGAP1	9606.ENSP00000367220	9606.ENSP00000268182	0	0	0	0	0.114	0.247	0	0.515	0.648
ACTR2	TMEM208	9606.ENSP00000367220	9606.ENSP00000305892	0	0	0	0	0.461	0	0	0	0.461
ACTR2	CTTN	9606.ENSP00000367220	9606.ENSP00000365745	0	0	0	0	0.066	0.841	0	0.815	0.970
ACTR2	ACTN1	9606.ENSP00000367220	9606.ENSP00000377941	0	0	0	0	0.064	0.160	0	0.521	0.590
ADORA1	GNAS	9606.ENSP00000356205	9606.ENSP00000360141	0	0	0	0	0.065	0.303	0	0.198	0.432
ALDOA	ACO2	9606.ENSP00000378669	9606.ENSP00000216254	0	0	0	0	0.097	0.429	0	0.485	0.712
ALDOA	PFKFB4	9606.ENSP00000378669	9606.ENSP00000232375	0.044	0	0	0	0.066	0	0	0.433	0.449
ALDOA	PDK1	9606.ENSP00000378669	9606.ENSP00000376352	0	0	0	0	0.082	0	0	0.505	0.526
ALDOA	ESR1	9606.ENSP00000378669	9606.ENSP00000405330	0	0	0	0	0	0.056	0.900	0.125	0.910
AP4S1	REEP2	9606.ENSP00000216366	9606.ENSP00000367590	0	0	0	0	0.065	0	0	0.392	0.407
ART1	GNAS	9606.ENSP00000250693	9606.ENSP00000360141	0	0	0	0	0	0	0	0.431	0.431
ATP5G2	ATP6V1E1	9606.ENSP00000377878	9606.ENSP00000253413	0.093	0	0	0	0.085	0.368	0.540	0.415	0.833
ATP5G2	NDUFB8	9606.ENSP00000377878	9606.ENSP00000299166	0	0	0	0	0.266	0	0	0.390	0.534
ATP6V1E1	ACTN1	9606.ENSP00000253413	9606.ENSP00000377941	0	0	0	0	0	0	0	0.487	0.487
ATP6V1E1	ATP5G2	9606.ENSP00000253413	9606.ENSP00000377878	0.093	0	0	0	0.085	0.368	0.540	0.415	0.833
BUB1	POLE2	9606.ENSP00000302530	9606.ENSP00000216367	0	0	0	0	0.772	0	0	0.338	0.842
BUB1	NASP	9606.ENSP00000302530	9606.ENSP00000255120	0	0	0	0	0.555	0.122	0	0.169	0.647
BUB1	E2F3	9606.ENSP00000302530	9606.ENSP00000262904	0	0	0	0	0.188	0	0	0.324	0.428
BUB1	CENPO	9606.ENSP00000302530	9606.ENSP00000370214	0	0	0	0	0.258	0	0	0.357	0.503
C9orf3	CAND2	9606.ENSP00000364464	9606.ENSP00000387641	0	0	0	0	0.068	0	0	0.504	0.517
CA9	LOX	9606.ENSP00000367608	9606.ENSP00000231004	0	0	0	0	0.096	0	0	0.521	0.549
CA9	ESR1	9606.ENSP00000367608	9606.ENSP00000405330	0	0	0	0	0	0.056	0	0.423	0.432
CA9	PDK1	9606.ENSP00000367608	9606.ENSP00000376352	0	0	0	0	0.085	0	0	0.479	0.503
CAND2	RNF7	9606.ENSP00000387641	9606.ENSP00000273480	0	0	0	0	0	0.056	0	0.391	0.400
CAND2	C9orf3	9606.ENSP00000387641	9606.ENSP00000364464	0	0	0	0	0.068	0	0	0.504	0.517
CCNT2	CDK13	9606.ENSP00000264157	9606.ENSP00000181839	0	0	0	0	0.082	0.532	0.720	0.366	0.913
CCNT2	SMAD2	9606.ENSP00000264157	9606.ENSP00000262160	0	0	0	0	0.062	0	0.900	0	0.902
CCNT2	POU2F2	9606.ENSP00000264157	9606.ENSP00000431603	0	0	0	0	0	0	0.600	0.223	0.676
CCNT2	GTF2H3	9606.ENSP00000264157	9606.ENSP00000445162	0	0	0	0	0.063	0.311	0.900	0.142	0.937
CCNT2	ERCC3	9606.ENSP00000264157	9606.ENSP00000285398	0	0	0	0	0.054	0.275	0.900	0.334	0.948
CDK13	GTF2H3	9606.ENSP00000181839	9606.ENSP00000445162	0	0	0	0	0.066	0	0.540	0.059	0.560
CDK13	ERCC3	9606.ENSP00000181839	9606.ENSP00000285398	0	0	0	0	0.056	0	0.540	0.145	0.596
CDK13	CCNT2	9606.ENSP00000181839	9606.ENSP00000264157	0	0	0	0	0.082	0.532	0.720	0.366	0.913
CENPO	BUB1	9606.ENSP00000370214	9606.ENSP00000302530	0	0	0	0	0.258	0	0	0.357	0.503
CENPO	HIST1H2BJ	9606.ENSP00000370214	9606.ENSP00000476136	0	0	0	0	0	0	0.600	0	0.600
CHAT	ECH1	9606.ENSP00000337103	9606.ENSP00000221418	0	0	0	0	0.289	0.334	0	0.140	0.557
CHAT	ACHE	9606.ENSP00000337103	9606.ENSP00000303211	0	0	0	0	0.064	0	0	0.925	0.927
CHAT	TACR1	9606.ENSP00000337103	9606.ENSP00000303522	0	0	0	0	0.060	0	0	0.459	0.469
CHAT	SLC6A5	9606.ENSP00000337103	9606.ENSP00000434364	0	0	0	0	0.064	0	0	0.469	0.482
CNOT4	YTHDF1	9606.ENSP00000445508	9606.ENSP00000359364	0	0	0	0	0.067	0.183	0	0.295	0.415
CNOT4	UBE2L3	9606.ENSP00000445508	9606.ENSP00000400906	0	0	0	0	0	0.229	0	0.436	0.547
CNOT4	EIF4G1	9606.ENSP00000445508	9606.ENSP00000416255	0	0	0	0	0.191	0	0.900	0.266	0.935
COPS6	JUN	9606.ENSP00000304102	9606.ENSP00000360266	0	0	0	0	0	0.407	0	0.241	0.531
COPS6	COPS8	9606.ENSP00000304102	9606.ENSP00000346340	0	0	0	0	0.195	0.986	0.900	0.939	0.999
COPS8	COPS6	9606.ENSP00000346340	9606.ENSP00000304102	0	0	0	0	0.195	0.986	0.900	0.939	0.999
COPS8	SHQ1	9606.ENSP00000346340	9606.ENSP00000315182	0	0	0	0	0	0	0	0.450	0.450
CPT1A	ECH1	9606.ENSP00000265641	9606.ENSP00000221418	0	0	0	0	0.126	0	0	0.506	0.550
CPT1A	GHSR	9606.ENSP00000265641	9606.ENSP00000241256	0	0	0	0	0	0	0	0.535	0.535
CPT1A	PDK1	9606.ENSP00000265641	9606.ENSP00000376352	0	0	0	0	0.062	0	0	0.388	0.402
CPT1A	PRKAA1	9606.ENSP00000265641	9606.ENSP00000346148	0	0	0	0	0	0	0	0.510	0.510
CPT1A	HADHA	9606.ENSP00000265641	9606.ENSP00000370023	0	0	0	0	0.062	0.116	0	0.620	0.657
CPT1A	JUN	9606.ENSP00000265641	9606.ENSP00000360266	0	0	0	0	0	0	0.900	0.207	0.917
CRX	THRB	9606.ENSP00000221996	9606.ENSP00000379904	0	0	0	0	0	0.058	0	0.545	0.553
CSF1	FCER2	9606.ENSP00000327513	9606.ENSP00000264072	0	0	0	0	0	0	0.900	0.081	0.904
CSF1	JUN	9606.ENSP00000327513	9606.ENSP00000360266	0	0	0	0	0.066	0	0	0.479	0.492
CTTN	SNX1	9606.ENSP00000365745	9606.ENSP00000261889	0	0	0	0	0	0.291	0	0.193	0.404
CTTN	IQGAP1	9606.ENSP00000365745	9606.ENSP00000268182	0	0	0	0	0.062	0.151	0	0.809	0.835
CTTN	ZYX	9606.ENSP00000365745	9606.ENSP00000324422	0	0	0	0	0.062	0	0	0.502	0.513
CTTN	ACTN1	9606.ENSP00000365745	9606.ENSP00000377941	0	0	0	0	0.085	0	0	0.455	0.481
CTTN	ACTR2	9606.ENSP00000365745	9606.ENSP00000367220	0	0	0	0	0.066	0.841	0	0.815	0.970
CUEDC2	ESR1	9606.ENSP00000358953	9606.ENSP00000405330	0	0	0	0	0	0.486	0	0.261	0.603
CYLD	USP13	9606.ENSP00000392025	9606.ENSP00000263966	0	0	0	0	0	0.131	0	0.439	0.491
CYLD	NFKB2	9606.ENSP00000392025	9606.ENSP00000358983	0	0	0	0	0	0.060	0	0.528	0.537
CYLD	JUN	9606.ENSP00000392025	9606.ENSP00000360266	0	0	0	0	0	0.182	0	0.411	0.498
CYP2C9	ESR1	9606.ENSP00000260682	9606.ENSP00000405330	0	0	0	0	0.053	0.073	0	0.513	0.535
CYP2C9	NFKB2	9606.ENSP00000260682	9606.ENSP00000358983	0	0	0	0	0	0.056	0	0.539	0.546
CYTH4	LST1	9606.ENSP00000248901	9606.ENSP00000365261	0	0	0	0	0.231	0	0	0.277	0.421
CYTH4	IKZF1	9606.ENSP00000248901	9606.ENSP00000331614	0	0	0	0	0.578	0	0	0.062	0.587
DDX23	TOP1	9606.ENSP00000310723	9606.ENSP00000354522	0	0	0	0	0.085	0.282	0	0.327	0.520
DDX23	SF3A3	9606.ENSP00000310723	9606.ENSP00000362110	0	0	0	0	0.153	0.851	0	0.367	0.914
DUSP3	MAPK7	9606.ENSP00000226004	9606.ENSP00000311005	0	0	0	0	0	0.244	0.900	0.205	0.934
DYRK1A	EIF4G1	9606.ENSP00000381932	9606.ENSP00000416255	0	0	0	0	0.096	0.318	0	0.179	0.450
E2F3	JUN	9606.ENSP00000262904	9606.ENSP00000360266	0	0	0	0	0	0	0	0.405	0.405
E2F3	ESR1	9606.ENSP00000262904	9606.ENSP00000405330	0	0	0	0	0	0.056	0	0.402	0.411
E2F3	BUB1	9606.ENSP00000262904	9606.ENSP00000302530	0	0	0	0	0.188	0	0	0.324	0.428
ECH1	IQGAP1	9606.ENSP00000221418	9606.ENSP00000268182	0	0	0	0	0	0.427	0	0	0.426
ECH1	CPT1A	9606.ENSP00000221418	9606.ENSP00000265641	0	0	0	0	0.126	0	0	0.506	0.550
ECH1	CHAT	9606.ENSP00000221418	9606.ENSP00000337103	0	0	0	0	0.289	0.334	0	0.140	0.557
ECH1	HADHA	9606.ENSP00000221418	9606.ENSP00000370023	0	0.010	0	0.626	0.194	0.386	0	0.536	0.583
EIF2AK1	FARSA	9606.ENSP00000199389	9606.ENSP00000320309	0.073	0	0	0	0.221	0	0	0.302	0.451
EIF2AK1	JUN	9606.ENSP00000199389	9606.ENSP00000360266	0	0	0	0	0	0.213	0	0.404	0.511
EIF2AK1	EIF4G1	9606.ENSP00000199389	9606.ENSP00000416255	0	0	0	0	0.063	0	0	0.505	0.516
EIF2AK1	EIF2S1	9606.ENSP00000199389	9606.ENSP00000256383	0	0	0	0	0.143	0.734	0.900	0.870	0.996
EIF2S1	EIF2AK1	9606.ENSP00000256383	9606.ENSP00000199389	0	0	0	0	0.143	0.734	0.900	0.870	0.996
EIF2S1	RPL37A	9606.ENSP00000256383	9606.ENSP00000418082	0	0	0	0	0.394	0	0	0.052	0.401
EIF2S1	MRPS11	9606.ENSP00000256383	9606.ENSP00000317376	0	0	0	0	0.140	0.369	0	0	0.434
EIF2S1	HSPA6	9606.ENSP00000256383	9606.ENSP00000310219	0	0	0	0	0.262	0	0	0.299	0.460
EIF2S1	JUN	9606.ENSP00000256383	9606.ENSP00000360266	0	0	0	0	0	0.129	0	0.591	0.628
EIF2S1	NRF1	9606.ENSP00000256383	9606.ENSP00000376924	0	0	0	0	0.049	0	0	0.645	0.647
EIF2S1	EIF4G1	9606.ENSP00000256383	9606.ENSP00000416255	0	0	0	0	0.216	0.826	0.900	0.843	0.997
EIF4G1	EIF2AK1	9606.ENSP00000416255	9606.ENSP00000199389	0	0	0	0	0.063	0	0	0.505	0.516
EIF4G1	EIF2S1	9606.ENSP00000416255	9606.ENSP00000256383	0	0	0	0	0.216	0.826	0.900	0.843	0.997
EIF4G1	SF3A3	9606.ENSP00000416255	9606.ENSP00000362110	0	0	0	0	0.121	0.494	0	0.128	0.578
EIF4G1	DYRK1A	9606.ENSP00000416255	9606.ENSP00000381932	0	0	0	0	0.096	0.318	0	0.179	0.450
EIF4G1	SMG7	9606.ENSP00000416255	9606.ENSP00000425133	0	0	0	0	0.099	0	0.800	0.293	0.861
EIF4G1	CNOT4	9606.ENSP00000416255	9606.ENSP00000445508	0	0	0	0	0.191	0	0.900	0.266	0.935
ELF5	ENDOD1	9606.ENSP00000311010	9606.ENSP00000278505	0	0	0	0	0	0	0	0.463	0.463
ELF5	ESR1	9606.ENSP00000311010	9606.ENSP00000405330	0	0	0	0	0	0.070	0	0.461	0.477
EML1	SMG7	9606.ENSP00000334314	9606.ENSP00000425133	0	0	0	0	0	0.058	0	0.405	0.416
ENDOD1	ELF5	9606.ENSP00000278505	9606.ENSP00000311010	0	0	0	0	0	0	0	0.463	0.463
ERCC3	CDK13	9606.ENSP00000285398	9606.ENSP00000181839	0	0	0	0	0.056	0	0.540	0.145	0.596
ERCC3	POLE2	9606.ENSP00000285398	9606.ENSP00000216367	0	0	0	0	0.062	0	0.600	0.175	0.663
ERCC3	CCNT2	9606.ENSP00000285398	9606.ENSP00000264157	0	0	0	0	0.054	0.275	0.900	0.334	0.948
ERCC3	ESR1	9606.ENSP00000285398	9606.ENSP00000405330	0	0	0	0	0	0.042	0.540	0.125	0.580
ERCC3	UBE2I	9606.ENSP00000285398	9606.ENSP00000348056	0	0	0	0	0.062	0	0.900	0	0.902
ERCC3	GTF2H3	9606.ENSP00000285398	9606.ENSP00000445162	0	0	0	0	0.173	0.998	0.900	0.808	0.999
ESR1	LOX	9606.ENSP00000405330	9606.ENSP00000231004	0	0	0	0	0.062	0	0	0.525	0.535
ESR1	NR0B2	9606.ENSP00000405330	9606.ENSP00000254227	0	0	0	0	0.060	0.501	0.900	0.638	0.980
ESR1	CYP2C9	9606.ENSP00000405330	9606.ENSP00000260682	0	0	0	0	0.053	0.073	0	0.513	0.535
ESR1	SMAD2	9606.ENSP00000405330	9606.ENSP00000262160	0	0	0	0	0	0.501	0	0.812	0.903
ESR1	E2F3	9606.ENSP00000405330	9606.ENSP00000262904	0	0	0	0	0	0.056	0	0.402	0.411
ESR1	ERCC3	9606.ENSP00000405330	9606.ENSP00000285398	0	0	0	0	0	0.042	0.540	0.125	0.580
ESR1	ELF5	9606.ENSP00000405330	9606.ENSP00000311010	0	0	0	0	0	0.070	0	0.461	0.477
ESR1	TRIM24	9606.ENSP00000405330	9606.ENSP00000340507	0	0	0	0	0	0.875	0	0.867	0.982
ESR1	UBE2I	9606.ENSP00000405330	9606.ENSP00000348056	0	0	0	0	0	0.477	0.900	0.384	0.965
ESR1	CUEDC2	9606.ENSP00000405330	9606.ENSP00000358953	0	0	0	0	0	0.486	0	0.261	0.603
ESR1	NFKB2	9606.ENSP00000405330	9606.ENSP00000358983	0	0	0	0	0	0.078	0	0.386	0.410
ESR1	GNAS	9606.ENSP00000405330	9606.ENSP00000360141	0	0	0	0	0	0.056	0.900	0.274	0.925
ESR1	JUN	9606.ENSP00000405330	9606.ENSP00000360266	0	0	0	0	0	0.684	0.900	0.988	0.999
ESR1	CA9	9606.ENSP00000405330	9606.ENSP00000367608	0	0	0	0	0	0.056	0	0.423	0.432
ESR1	ALDOA	9606.ENSP00000405330	9606.ENSP00000378669	0	0	0	0	0	0.056	0.900	0.125	0.910
ESR1	HAMP	9606.ENSP00000405330	9606.ENSP00000471894	0	0	0	0	0.052	0	0	0.432	0.438
ESR1	HIST1H2BJ	9606.ENSP00000405330	9606.ENSP00000476136	0	0	0	0	0	0	0.600	0.071	0.612
ESR1	GTF2H3	9606.ENSP00000405330	9606.ENSP00000445162	0	0	0	0	0	0.042	0.720	0	0.720
FAM114A2	IQGAP1	9606.ENSP00000341597	9606.ENSP00000268182	0	0	0	0	0	0	0.600	0	0.600
FAM114A2	TRIM24	9606.ENSP00000341597	9606.ENSP00000340507	0	0	0	0	0	0	0.600	0.269	0.695
FAM120A	RC3H2	9606.ENSP00000277165	9606.ENSP00000362774	0	0	0	0	0.054	0.651	0	0	0.655
FARSA	EIF2AK1	9606.ENSP00000320309	9606.ENSP00000199389	0.073	0	0	0	0.221	0	0	0.302	0.451
FARSA	PRPS1	9606.ENSP00000320309	9606.ENSP00000361512	0	0	0	0	0.238	0.272	0	0.048	0.426
FBXW2	KMT2A	9606.ENSP00000476369	9606.ENSP00000436786	0	0	0	0	0.062	0	0	0.562	0.572
FCER2	CSF1	9606.ENSP00000264072	9606.ENSP00000327513	0	0	0	0	0	0	0.900	0.081	0.904
FKBP15	SNX1	9606.ENSP00000238256	9606.ENSP00000261889	0	0	0	0	0.094	0.058	0	0.386	0.431
GDF11	SMAD2	9606.ENSP00000257868	9606.ENSP00000262160	0	0	0	0	0.052	0.183	0	0.750	0.790
GDF2	SMAD2	9606.ENSP00000463051	9606.ENSP00000262160	0	0	0	0	0	0.148	0	0.605	0.649
GDF2	HAMP	9606.ENSP00000463051	9606.ENSP00000471894	0	0	0	0	0.065	0	0	0.403	0.417
GHRH	GHSR	9606.ENSP00000362716	9606.ENSP00000241256	0	0	0	0	0.062	0	0	0.796	0.801
GHRH	GNAS	9606.ENSP00000362716	9606.ENSP00000360141	0	0	0	0	0	0	0.600	0.470	0.778
GHSR	CPT1A	9606.ENSP00000241256	9606.ENSP00000265641	0	0	0	0	0	0	0	0.535	0.535
GHSR	GHRH	9606.ENSP00000241256	9606.ENSP00000362716	0	0	0	0	0.062	0	0	0.796	0.801
GNAS	ART1	9606.ENSP00000360141	9606.ENSP00000250693	0	0	0	0	0	0	0	0.431	0.431
GNAS	IQGAP1	9606.ENSP00000360141	9606.ENSP00000268182	0	0	0	0	0.066	0	0.650	0	0.659
GNAS	U2AFBP	9606.ENSP00000360141	9606.ENSP00000291552	0	0	0	0	0.048	0	0	0.456	0.459
GNAS	TACR1	9606.ENSP00000360141	9606.ENSP00000303522	0	0	0	0	0	0.062	0	0.477	0.488
GNAS	ADORA1	9606.ENSP00000360141	9606.ENSP00000356205	0	0	0	0	0.065	0.303	0	0.198	0.432
GNAS	GHRH	9606.ENSP00000360141	9606.ENSP00000362716	0	0	0	0	0	0	0.600	0.470	0.778
GNAS	ESR1	9606.ENSP00000360141	9606.ENSP00000405330	0	0	0	0	0	0.056	0.900	0.274	0.925
GOLGA2	GOSR2	9606.ENSP00000416097	9606.ENSP00000225567	0	0	0	0	0.074	0	0.600	0.522	0.807
GOSR2	SCARB2	9606.ENSP00000225567	9606.ENSP00000264896	0	0	0	0	0	0	0	0.706	0.706
GOSR2	VAMP1	9606.ENSP00000225567	9606.ENSP00000379602	0	0	0	0	0.103	0.247	0.540	0.283	0.747
GOSR2	GOLGA2	9606.ENSP00000225567	9606.ENSP00000416097	0	0	0	0	0.074	0	0.600	0.522	0.807
GTF2H3	CDK13	9606.ENSP00000445162	9606.ENSP00000181839	0	0	0	0	0.066	0	0.540	0.059	0.560
GTF2H3	POLE2	9606.ENSP00000445162	9606.ENSP00000216367	0	0	0	0	0.064	0	0.600	0.114	0.639
GTF2H3	NASP	9606.ENSP00000445162	9606.ENSP00000255120	0	0	0	0	0.064	0	0	0.404	0.418
GTF2H3	CCNT2	9606.ENSP00000445162	9606.ENSP00000264157	0	0	0	0	0.063	0.311	0.900	0.142	0.937
GTF2H3	ERCC3	9606.ENSP00000445162	9606.ENSP00000285398	0	0	0	0	0.173	0.998	0.900	0.808	0.999
GTF2H3	UBE2I	9606.ENSP00000445162	9606.ENSP00000348056	0	0	0	0	0.071	0	0.900	0	0.903
GTF2H3	ESR1	9606.ENSP00000445162	9606.ENSP00000405330	0	0	0	0	0	0.042	0.720	0	0.720
HADHA	ACO2	9606.ENSP00000370023	9606.ENSP00000216254	0	0	0	0	0.142	0.225	0	0.500	0.639
HADHA	ECH1	9606.ENSP00000370023	9606.ENSP00000221418	0	0.010	0	0.626	0.194	0.386	0	0.536	0.583
HADHA	CPT1A	9606.ENSP00000370023	9606.ENSP00000265641	0	0	0	0	0.062	0.116	0	0.620	0.657
HADHA	MRPL17	9606.ENSP00000370023	9606.ENSP00000288937	0	0	0	0	0.095	0.351	0	0.150	0.457
HAMP	ESR1	9606.ENSP00000471894	9606.ENSP00000405330	0	0	0	0	0.052	0	0	0.432	0.438
HAMP	GDF2	9606.ENSP00000471894	9606.ENSP00000463051	0	0	0	0	0.065	0	0	0.403	0.417
HIST1H2BJ	UBE2I	9606.ENSP00000476136	9606.ENSP00000348056	0	0	0	0	0.063	0.102	0.900	0.058	0.910
HIST1H2BJ	JUN	9606.ENSP00000476136	9606.ENSP00000360266	0	0	0	0	0	0	0.600	0	0.600
HIST1H2BJ	MAFB	9606.ENSP00000476136	9606.ENSP00000362410	0	0	0	0	0	0	0.600	0	0.600
HIST1H2BJ	CENPO	9606.ENSP00000476136	9606.ENSP00000370214	0	0	0	0	0	0	0.600	0	0.600
HIST1H2BJ	ESR1	9606.ENSP00000476136	9606.ENSP00000405330	0	0	0	0	0	0	0.600	0.071	0.612
HIST1H2BJ	KMT2A	9606.ENSP00000476136	9606.ENSP00000436786	0	0	0	0	0	0.080	0.600	0.060	0.623
HSPA6	NUP85	9606.ENSP00000310219	9606.ENSP00000245544	0	0	0	0	0	0	0.900	0.043	0.900
HSPA6	EIF2S1	9606.ENSP00000310219	9606.ENSP00000256383	0	0	0	0	0.262	0	0	0.299	0.460
IKZF1	CYTH4	9606.ENSP00000331614	9606.ENSP00000248901	0	0	0	0	0.578	0	0	0.062	0.587
IKZF1	U2AFBP	9606.ENSP00000331614	9606.ENSP00000291552	0	0	0	0	0	0.059	0	0.419	0.429
IKZF1	UBE2I	9606.ENSP00000331614	9606.ENSP00000348056	0	0	0	0	0	0.422	0	0.098	0.456
IKZF1	KMT2A	9606.ENSP00000331614	9606.ENSP00000436786	0	0	0	0	0.052	0.106	0	0.466	0.507
IQGAP1	ECH1	9606.ENSP00000268182	9606.ENSP00000221418	0	0	0	0	0	0.427	0	0	0.426
IQGAP1	SNX1	9606.ENSP00000268182	9606.ENSP00000261889	0	0	0	0	0.063	0	0	0.457	0.470
IQGAP1	FAM114A2	9606.ENSP00000268182	9606.ENSP00000341597	0	0	0	0	0	0	0.600	0	0.600
IQGAP1	TRIM24	9606.ENSP00000268182	9606.ENSP00000340507	0	0	0	0	0	0	0.600	0	0.600
IQGAP1	ACTR2	9606.ENSP00000268182	9606.ENSP00000367220	0	0	0	0	0.114	0.247	0	0.515	0.648
IQGAP1	GNAS	9606.ENSP00000268182	9606.ENSP00000360141	0	0	0	0	0.066	0	0.650	0	0.659
IQGAP1	ACTN1	9606.ENSP00000268182	9606.ENSP00000377941	0	0	0	0	0.134	0.248	0	0.528	0.666
IQGAP1	CTTN	9606.ENSP00000268182	9606.ENSP00000365745	0	0	0	0	0.062	0.151	0	0.809	0.835
ITGB5	ACTN1	9606.ENSP00000296181	9606.ENSP00000377941	0	0	0	0	0.096	0.074	0.600	0.305	0.736
JUN	EIF2AK1	9606.ENSP00000360266	9606.ENSP00000199389	0	0	0	0	0	0.213	0	0.404	0.511
JUN	LOX	9606.ENSP00000360266	9606.ENSP00000231004	0	0	0	0	0.061	0	0	0.455	0.466
JUN	NR0B2	9606.ENSP00000360266	9606.ENSP00000254227	0	0	0	0	0	0.066	0	0.762	0.768
JUN	EIF2S1	9606.ENSP00000360266	9606.ENSP00000256383	0	0	0	0	0	0.129	0	0.591	0.628
JUN	SMAD2	9606.ENSP00000360266	9606.ENSP00000262160	0	0	0	0	0	0.688	0	0.757	0.921
JUN	E2F3	9606.ENSP00000360266	9606.ENSP00000262904	0	0	0	0	0	0	0	0.405	0.405
JUN	KLF1	9606.ENSP00000360266	9606.ENSP00000264834	0	0	0	0	0	0.101	0	0.361	0.401
JUN	CPT1A	9606.ENSP00000360266	9606.ENSP00000265641	0	0	0	0	0	0	0.900	0.207	0.917
JUN	COPS6	9606.ENSP00000360266	9606.ENSP00000304102	0	0	0	0	0	0.407	0	0.241	0.531
JUN	MAPK7	9606.ENSP00000360266	9606.ENSP00000311005	0	0	0	0	0.062	0.213	0	0.688	0.750
JUN	CSF1	9606.ENSP00000360266	9606.ENSP00000327513	0	0	0	0	0.066	0	0	0.479	0.492
JUN	PRRC2C	9606.ENSP00000360266	9606.ENSP00000343629	0	0	0	0	0	0	0	0.467	0.467
JUN	UBE2I	9606.ENSP00000360266	9606.ENSP00000348056	0	0	0	0	0	0.686	0	0.678	0.894
JUN	TOP1	9606.ENSP00000360266	9606.ENSP00000354522	0	0	0	0	0	0.284	0	0.633	0.726
JUN	NFKB2	9606.ENSP00000360266	9606.ENSP00000358983	0	0	0	0	0.063	0	0	0.580	0.590
JUN	CYLD	9606.ENSP00000360266	9606.ENSP00000392025	0	0	0	0	0	0.182	0	0.411	0.498
JUN	HIST1H2BJ	9606.ENSP00000360266	9606.ENSP00000476136	0	0	0	0	0	0	0.600	0	0.600
JUN	MAFB	9606.ENSP00000360266	9606.ENSP00000362410	0	0	0	0	0.089	0.464	0.800	0.541	0.949
JUN	ESR1	9606.ENSP00000360266	9606.ENSP00000405330	0	0	0	0	0	0.684	0.900	0.988	0.999
KLC1	SMAD2	9606.ENSP00000414982	9606.ENSP00000262160	0	0	0	0	0.062	0.057	0	0.457	0.478
KLF1	JUN	9606.ENSP00000264834	9606.ENSP00000360266	0	0	0	0	0	0.101	0	0.361	0.401
KMT2A	IKZF1	9606.ENSP00000436786	9606.ENSP00000331614	0	0	0	0	0.052	0.106	0	0.466	0.507
KMT2A	PRRC2C	9606.ENSP00000436786	9606.ENSP00000343629	0	0	0	0	0.829	0	0	0.054	0.832
KMT2A	SETD5	9606.ENSP00000436786	9606.ENSP00000385852	0	0	0	0.540	0.826	0.157	0	0.444	0.876
KMT2A	FBXW2	9606.ENSP00000436786	9606.ENSP00000476369	0	0	0	0	0.062	0	0	0.562	0.572
KMT2A	HIST1H2BJ	9606.ENSP00000436786	9606.ENSP00000476136	0	0	0	0	0	0.080	0.600	0.060	0.623
LOX	SMAD2	9606.ENSP00000231004	9606.ENSP00000262160	0	0	0	0	0	0	0	0.459	0.459
LOX	JUN	9606.ENSP00000231004	9606.ENSP00000360266	0	0	0	0	0.061	0	0	0.455	0.466
LOX	ESR1	9606.ENSP00000231004	9606.ENSP00000405330	0	0	0	0	0.062	0	0	0.525	0.535
LOX	CA9	9606.ENSP00000231004	9606.ENSP00000367608	0	0	0	0	0.096	0	0	0.521	0.549
LST1	CYTH4	9606.ENSP00000365261	9606.ENSP00000248901	0	0	0	0	0.231	0	0	0.277	0.421
MAFB	PAX4	9606.ENSP00000362410	9606.ENSP00000339906	0	0	0	0	0	0.058	0	0.615	0.622
MAFB	JUN	9606.ENSP00000362410	9606.ENSP00000360266	0	0	0	0	0.089	0.464	0.800	0.541	0.949
MAFB	HIST1H2BJ	9606.ENSP00000362410	9606.ENSP00000476136	0	0	0	0	0	0	0.600	0	0.600
MAPK7	DUSP3	9606.ENSP00000311005	9606.ENSP00000226004	0	0	0	0	0	0.244	0.900	0.205	0.934
MAPK7	JUN	9606.ENSP00000311005	9606.ENSP00000360266	0	0	0	0	0.062	0.213	0	0.688	0.750
MOB1A	PPP2R2B	9606.ENSP00000379364	9606.ENSP00000377936	0	0	0	0	0.062	0.330	0	0.189	0.445
MRPL16	ACO2	9606.ENSP00000300151	9606.ENSP00000216254	0	0	0	0	0.064	0.727	0	0.061	0.739
MRPL16	MRPL17	9606.ENSP00000300151	9606.ENSP00000288937	0.154	0	0	0	0.510	0.986	0.800	0.201	0.998
MRPL16	RPL26L1	9606.ENSP00000300151	9606.ENSP00000428223	0.077	0	0	0	0.308	0.345	0	0.143	0.593
MRPL16	RPL37A	9606.ENSP00000300151	9606.ENSP00000418082	0	0	0	0	0.430	0.398	0	0.252	0.721
MRPL16	MRPS11	9606.ENSP00000300151	9606.ENSP00000317376	0.093	0	0	0	0.528	0.868	0	0.431	0.963
MRPL16	MRPL22	9606.ENSP00000300151	9606.ENSP00000431040	0.073	0	0	0	0.398	0.993	0.800	0.140	0.999
MRPL17	ACO2	9606.ENSP00000288937	9606.ENSP00000216254	0	0	0	0	0.112	0.551	0	0	0.584
MRPL17	UROD	9606.ENSP00000288937	9606.ENSP00000246337	0	0	0	0	0.476	0	0	0	0.476
MRPL17	PRPS1	9606.ENSP00000288937	9606.ENSP00000361512	0	0	0.344	0	0.123	0	0	0	0.400
MRPL17	HADHA	9606.ENSP00000288937	9606.ENSP00000370023	0	0	0	0	0.095	0.351	0	0.150	0.457
MRPL17	RPL26L1	9606.ENSP00000288937	9606.ENSP00000428223	0.185	0	0	0	0.566	0.542	0	0.253	0.863
MRPL17	MRPS11	9606.ENSP00000288937	9606.ENSP00000317376	0.219	0	0	0	0.696	0.921	0	0.297	0.985
MRPL17	MRPL16	9606.ENSP00000288937	9606.ENSP00000300151	0.154	0	0	0	0.510	0.986	0.800	0.201	0.998
MRPL17	MRPL22	9606.ENSP00000288937	9606.ENSP00000431040	0.167	0	0	0	0.735	0.994	0.800	0.432	0.999
MRPL22	ACO2	9606.ENSP00000431040	9606.ENSP00000216254	0	0	0	0	0.077	0.551	0	0.053	0.573
MRPL22	MRPL17	9606.ENSP00000431040	9606.ENSP00000288937	0.167	0	0	0	0.735	0.994	0.800	0.432	0.999
MRPL22	MRPL16	9606.ENSP00000431040	9606.ENSP00000300151	0.073	0	0	0	0.398	0.993	0.800	0.140	0.999
MRPL22	MRPS11	9606.ENSP00000431040	9606.ENSP00000317376	0.111	0	0	0	0.490	0.880	0	0.302	0.957
MRPL22	RPL37A	9606.ENSP00000431040	9606.ENSP00000418082	0	0	0	0	0.497	0.525	0	0.217	0.796
MRPL22	RPL26L1	9606.ENSP00000431040	9606.ENSP00000428223	0.081	0	0	0	0.761	0.348	0	0.154	0.863
MRPS11	EIF2S1	9606.ENSP00000317376	9606.ENSP00000256383	0	0	0	0	0.140	0.369	0	0	0.434
MRPS11	MRPL17	9606.ENSP00000317376	9606.ENSP00000288937	0.219	0	0	0	0.696	0.921	0	0.297	0.985
MRPS11	MRPL16	9606.ENSP00000317376	9606.ENSP00000300151	0.093	0	0	0	0.528	0.868	0	0.431	0.963
MRPS11	RPL26L1	9606.ENSP00000317376	9606.ENSP00000428223	0.135	0	0	0	0.473	0.379	0	0.201	0.743
MRPS11	RPL37A	9606.ENSP00000317376	9606.ENSP00000418082	0	0	0	0	0.654	0.615	0	0.143	0.875
MRPS11	MRPL22	9606.ENSP00000317376	9606.ENSP00000431040	0.111	0	0	0	0.490	0.880	0	0.302	0.957
MTMR6	VAC14	9606.ENSP00000371221	9606.ENSP00000261776	0	0	0	0	0.104	0	0	0.437	0.474
NASP	UBR7	9606.ENSP00000255120	9606.ENSP00000013070	0	0	0	0	0.207	0	0	0.656	0.716
NASP	POLE2	9606.ENSP00000255120	9606.ENSP00000216367	0	0	0	0	0.470	0	0	0.098	0.501
NASP	GTF2H3	9606.ENSP00000255120	9606.ENSP00000445162	0	0	0	0	0.064	0	0	0.404	0.418
NASP	SNX1	9606.ENSP00000255120	9606.ENSP00000261889	0	0	0	0	0	0.484	0	0	0.484
NASP	BUB1	9606.ENSP00000255120	9606.ENSP00000302530	0	0	0	0	0.555	0.122	0	0.169	0.647
NDUFA2	NDUFAF3	9606.ENSP00000252102	9606.ENSP00000323076	0	0	0	0	0.105	0	0.600	0.434	0.779
NDUFA2	NDUFB8	9606.ENSP00000252102	9606.ENSP00000299166	0	0	0	0	0.943	0.988	0.900	0.722	0.999
NDUFAF3	NDUFA2	9606.ENSP00000323076	9606.ENSP00000252102	0	0	0	0	0.105	0	0.600	0.434	0.779
NDUFAF3	NDUFB8	9606.ENSP00000323076	9606.ENSP00000299166	0	0	0	0	0.104	0	0.600	0.369	0.754
NDUFB8	ACO2	9606.ENSP00000299166	9606.ENSP00000216254	0	0	0	0	0.107	0	0	0.505	0.539
NDUFB8	NDUFA2	9606.ENSP00000299166	9606.ENSP00000252102	0	0	0	0	0.943	0.988	0.900	0.722	0.999
NDUFB8	RPL26L1	9606.ENSP00000299166	9606.ENSP00000428223	0	0	0	0	0.135	0	0	0.364	0.427
NDUFB8	ATP5G2	9606.ENSP00000299166	9606.ENSP00000377878	0	0	0	0	0.266	0	0	0.390	0.534
NDUFB8	NDUFAF3	9606.ENSP00000299166	9606.ENSP00000323076	0	0	0	0	0.104	0	0.600	0.369	0.754
NFKB2	CYP2C9	9606.ENSP00000358983	9606.ENSP00000260682	0	0	0	0	0	0.056	0	0.539	0.546
NFKB2	UBE2I	9606.ENSP00000358983	9606.ENSP00000348056	0	0	0	0	0	0.118	0.900	0.135	0.917
NFKB2	ESR1	9606.ENSP00000358983	9606.ENSP00000405330	0	0	0	0	0	0.078	0	0.386	0.410
NFKB2	CYLD	9606.ENSP00000358983	9606.ENSP00000392025	0	0	0	0	0	0.060	0	0.528	0.537
NFKB2	JUN	9606.ENSP00000358983	9606.ENSP00000360266	0	0	0	0	0.063	0	0	0.580	0.590
NR0B2	UFD1L	9606.ENSP00000254227	9606.ENSP00000263202	0	0	0	0	0	0	0	0.435	0.435
NR0B2	SMAD2	9606.ENSP00000254227	9606.ENSP00000262160	0	0	0	0	0	0.069	0	0.453	0.469
NR0B2	JUN	9606.ENSP00000254227	9606.ENSP00000360266	0	0	0	0	0	0.066	0	0.762	0.768
NR0B2	ESR1	9606.ENSP00000254227	9606.ENSP00000405330	0	0	0	0	0.060	0.501	0.900	0.638	0.980
NRF1	EIF2S1	9606.ENSP00000376924	9606.ENSP00000256383	0	0	0	0	0.049	0	0	0.645	0.647
NUP85	UBE2I	9606.ENSP00000245544	9606.ENSP00000348056	0	0	0	0	0.086	0.580	0.600	0.234	0.866
NUP85	HSPA6	9606.ENSP00000245544	9606.ENSP00000310219	0	0	0	0	0	0	0.900	0.043	0.900
NUP85	SNUPN	9606.ENSP00000245544	9606.ENSP00000454852	0	0	0	0	0.063	0	0.900	0	0.902
PAX4	MAFB	9606.ENSP00000339906	9606.ENSP00000362410	0	0	0	0	0	0.058	0	0.615	0.622
PDK1	ACO2	9606.ENSP00000376352	9606.ENSP00000216254	0	0	0	0	0.062	0.207	0	0.309	0.441
PDK1	PFKFB4	9606.ENSP00000376352	9606.ENSP00000232375	0.044	0	0	0	0.138	0	0	0.445	0.502
PDK1	CPT1A	9606.ENSP00000376352	9606.ENSP00000265641	0	0	0	0	0.062	0	0	0.388	0.402
PDK1	CA9	9606.ENSP00000376352	9606.ENSP00000367608	0	0	0	0	0.085	0	0	0.479	0.503
PDK1	ALDOA	9606.ENSP00000376352	9606.ENSP00000378669	0	0	0	0	0.082	0	0	0.505	0.526
PFKFB4	ALDOA	9606.ENSP00000232375	9606.ENSP00000378669	0.044	0	0	0	0.066	0	0	0.433	0.449
PFKFB4	PDK1	9606.ENSP00000232375	9606.ENSP00000376352	0.044	0	0	0	0.138	0	0	0.445	0.502
PFKFB4	PRKAA1	9606.ENSP00000232375	9606.ENSP00000346148	0	0	0	0	0.062	0.057	0.600	0.139	0.654
POLE2	NASP	9606.ENSP00000216367	9606.ENSP00000255120	0	0	0	0	0.470	0	0	0.098	0.501
POLE2	UBE2I	9606.ENSP00000216367	9606.ENSP00000348056	0	0	0	0	0.064	0	0	0.512	0.524
POLE2	GTF2H3	9606.ENSP00000216367	9606.ENSP00000445162	0	0	0	0	0.064	0	0.600	0.114	0.639
POLE2	ERCC3	9606.ENSP00000216367	9606.ENSP00000285398	0	0	0	0	0.062	0	0.600	0.175	0.663
POLE2	BUB1	9606.ENSP00000216367	9606.ENSP00000302530	0	0	0	0	0.772	0	0	0.338	0.842
POU2F2	RABAC1	9606.ENSP00000431603	9606.ENSP00000222008	0	0	0	0	0	0	0	0.493	0.493
POU2F2	CCNT2	9606.ENSP00000431603	9606.ENSP00000264157	0	0	0	0	0	0	0.600	0.223	0.676
POU2F2	ZFHX2	9606.ENSP00000431603	9606.ENSP00000413418	0	0	0	0	0	0.067	0	0.580	0.591
PPP2R2B	MOB1A	9606.ENSP00000377936	9606.ENSP00000379364	0	0	0	0	0.062	0.330	0	0.189	0.445
PPP6R2	TBC1D9B	9606.ENSP00000478417	9606.ENSP00000349291	0	0	0	0	0.085	0.057	0	0.374	0.413
PRKAA1	PFKFB4	9606.ENSP00000346148	9606.ENSP00000232375	0	0	0	0	0.062	0.057	0.600	0.139	0.654
PRKAA1	CPT1A	9606.ENSP00000346148	9606.ENSP00000265641	0	0	0	0	0	0	0	0.510	0.510
PRKAA1	ZBTB20	9606.ENSP00000346148	9606.ENSP00000419153	0	0	0	0	0.062	0.117	0	0.420	0.477
PRPS1	MRPL17	9606.ENSP00000361512	9606.ENSP00000288937	0	0	0.344	0	0.123	0	0	0	0.400
PRPS1	FARSA	9606.ENSP00000361512	9606.ENSP00000320309	0	0	0	0	0.238	0.272	0	0.048	0.426
PRRC2C	TMEM208	9606.ENSP00000343629	9606.ENSP00000305892	0	0	0	0	0	0	0	0.474	0.474
PRRC2C	JUN	9606.ENSP00000343629	9606.ENSP00000360266	0	0	0	0	0	0	0	0.467	0.467
PRRC2C	YTHDF1	9606.ENSP00000343629	9606.ENSP00000359364	0	0	0	0	0.061	0.280	0	0.332	0.509
PRRC2C	SETD5	9606.ENSP00000343629	9606.ENSP00000385852	0	0	0	0	0.596	0	0	0	0.596
PRRC2C	KMT2A	9606.ENSP00000343629	9606.ENSP00000436786	0	0	0	0	0.829	0	0	0.054	0.832
PSME3	SF3A3	9606.ENSP00000293362	9606.ENSP00000362110	0	0	0	0	0.232	0.272	0	0	0.417
RABAC1	POU2F2	9606.ENSP00000222008	9606.ENSP00000431603	0	0	0	0	0	0	0	0.493	0.493
RANBP6	TNPO2	9606.ENSP00000259569	9606.ENSP00000407182	0	0	0	0.544	0.153	0.167	0	0.479	0.417
RANBP6	ZFR	9606.ENSP00000259569	9606.ENSP00000265069	0	0	0	0	0.072	0	0	0.448	0.466
RC3H2	FAM120A	9606.ENSP00000362774	9606.ENSP00000277165	0	0	0	0	0.054	0.651	0	0	0.655
RC3H2	YTHDF1	9606.ENSP00000362774	9606.ENSP00000359364	0	0	0	0	0	0.606	0	0	0.606
RC3H2	SMG7	9606.ENSP00000362774	9606.ENSP00000425133	0	0	0	0	0.062	0.408	0	0.057	0.431
REEP2	AP4S1	9606.ENSP00000367590	9606.ENSP00000216366	0	0	0	0	0.065	0	0	0.392	0.407
RNF7	CAND2	9606.ENSP00000273480	9606.ENSP00000387641	0	0	0	0	0	0.056	0	0.391	0.400
RNF7	UBE2I	9606.ENSP00000273480	9606.ENSP00000348056	0	0	0	0	0.133	0.243	0	0.161	0.401
RNF7	UBE2L3	9606.ENSP00000273480	9606.ENSP00000400906	0	0	0	0	0.062	0.423	0	0.497	0.704
RPL26L1	MRPL17	9606.ENSP00000428223	9606.ENSP00000288937	0.185	0	0	0	0.566	0.542	0	0.253	0.863
RPL26L1	NDUFB8	9606.ENSP00000428223	9606.ENSP00000299166	0	0	0	0	0.135	0	0	0.364	0.427
RPL26L1	MRPL16	9606.ENSP00000428223	9606.ENSP00000300151	0.077	0	0	0	0.308	0.345	0	0.143	0.593
RPL26L1	MRPS11	9606.ENSP00000428223	9606.ENSP00000317376	0.135	0	0	0	0.473	0.379	0	0.201	0.743
RPL26L1	RPL37A	9606.ENSP00000428223	9606.ENSP00000418082	0	0	0.303	0	0.830	0.808	0	0.341	0.983
RPL26L1	MRPL22	9606.ENSP00000428223	9606.ENSP00000431040	0.081	0	0	0	0.761	0.348	0	0.154	0.863
RPL37A	EIF2S1	9606.ENSP00000418082	9606.ENSP00000256383	0	0	0	0	0.394	0	0	0.052	0.401
RPL37A	MRPL16	9606.ENSP00000418082	9606.ENSP00000300151	0	0	0	0	0.430	0.398	0	0.252	0.721
RPL37A	MRPS11	9606.ENSP00000418082	9606.ENSP00000317376	0	0	0	0	0.654	0.615	0	0.143	0.875
RPL37A	RPP40	9606.ENSP00000418082	9606.ENSP00000369391	0	0	0	0	0.092	0	0	0.593	0.615
RPL37A	MRPL22	9606.ENSP00000418082	9606.ENSP00000431040	0	0	0	0	0.497	0.525	0	0.217	0.796
RPL37A	RPL26L1	9606.ENSP00000418082	9606.ENSP00000428223	0	0	0.303	0	0.830	0.808	0	0.341	0.983
RPP40	RPL37A	9606.ENSP00000369391	9606.ENSP00000418082	0	0	0	0	0.092	0	0	0.593	0.615
SAE1	UBE2I	9606.ENSP00000270225	9606.ENSP00000348056	0.045	0	0	0	0.149	0.971	0.900	0.972	0.999
SCARB2	GOSR2	9606.ENSP00000264896	9606.ENSP00000225567	0	0	0	0	0	0	0	0.706	0.706
SETD5	PRRC2C	9606.ENSP00000385852	9606.ENSP00000343629	0	0	0	0	0.596	0	0	0	0.596
SETD5	KMT2A	9606.ENSP00000385852	9606.ENSP00000436786	0	0	0	0.540	0.826	0.157	0	0.444	0.876
SF3A3	U2AFBP	9606.ENSP00000362110	9606.ENSP00000291552	0	0	0	0	0.064	0.213	0	0.512	0.609
SF3A3	PSME3	9606.ENSP00000362110	9606.ENSP00000293362	0	0	0	0	0.232	0.272	0	0	0.417
SF3A3	DDX23	9606.ENSP00000362110	9606.ENSP00000310723	0	0	0	0	0.153	0.851	0	0.367	0.914
SF3A3	EIF4G1	9606.ENSP00000362110	9606.ENSP00000416255	0	0	0	0	0.121	0.494	0	0.128	0.578
SHQ1	COPS8	9606.ENSP00000315182	9606.ENSP00000346340	0	0	0	0	0	0	0	0.450	0.450
SLC39A2	ZFHX2	9606.ENSP00000298681	9606.ENSP00000413418	0	0	0	0	0	0	0	0.698	0.698
SLC6A2	ZFR	9606.ENSP00000219833	9606.ENSP00000265069	0	0	0	0	0	0	0	0.447	0.447
SLC6A5	TACR1	9606.ENSP00000434364	9606.ENSP00000303522	0	0	0	0	0.062	0	0	0.414	0.426
SLC6A5	CHAT	9606.ENSP00000434364	9606.ENSP00000337103	0	0	0	0	0.064	0	0	0.469	0.482
SMAD2	LOX	9606.ENSP00000262160	9606.ENSP00000231004	0	0	0	0	0	0	0	0.459	0.459
SMAD2	NR0B2	9606.ENSP00000262160	9606.ENSP00000254227	0	0	0	0	0	0.069	0	0.453	0.469
SMAD2	GDF11	9606.ENSP00000262160	9606.ENSP00000257868	0	0	0	0	0.052	0.183	0	0.750	0.790
SMAD2	KLC1	9606.ENSP00000262160	9606.ENSP00000414982	0	0	0	0	0.062	0.057	0	0.457	0.478
SMAD2	GDF2	9606.ENSP00000262160	9606.ENSP00000463051	0	0	0	0	0	0.148	0	0.605	0.649
SMAD2	CCNT2	9606.ENSP00000262160	9606.ENSP00000264157	0	0	0	0	0.062	0	0.900	0	0.902
SMAD2	ESR1	9606.ENSP00000262160	9606.ENSP00000405330	0	0	0	0	0	0.501	0	0.812	0.903
SMAD2	JUN	9606.ENSP00000262160	9606.ENSP00000360266	0	0	0	0	0	0.688	0	0.757	0.921
SMG7	EML1	9606.ENSP00000425133	9606.ENSP00000334314	0	0	0	0	0	0.058	0	0.405	0.416
SMG7	RC3H2	9606.ENSP00000425133	9606.ENSP00000362774	0	0	0	0	0.062	0.408	0	0.057	0.431
SMG7	EIF4G1	9606.ENSP00000425133	9606.ENSP00000416255	0	0	0	0	0.099	0	0.800	0.293	0.861
SNUPN	NUP85	9606.ENSP00000454852	9606.ENSP00000245544	0	0	0	0	0.063	0	0.900	0	0.902
SNX1	FKBP15	9606.ENSP00000261889	9606.ENSP00000238256	0	0	0	0	0.094	0.058	0	0.386	0.431
SNX1	NASP	9606.ENSP00000261889	9606.ENSP00000255120	0	0	0	0	0	0.484	0	0	0.484
SNX1	CTTN	9606.ENSP00000261889	9606.ENSP00000365745	0	0	0	0	0	0.291	0	0.193	0.404
SNX1	IQGAP1	9606.ENSP00000261889	9606.ENSP00000268182	0	0	0	0	0.063	0	0	0.457	0.470
TACR1	SLC6A5	9606.ENSP00000303522	9606.ENSP00000434364	0	0	0	0	0.062	0	0	0.414	0.426
TACR1	CHAT	9606.ENSP00000303522	9606.ENSP00000337103	0	0	0	0	0.060	0	0	0.459	0.469
TACR1	GNAS	9606.ENSP00000303522	9606.ENSP00000360141	0	0	0	0	0	0.062	0	0.477	0.488
TACR1	UBE2I	9606.ENSP00000303522	9606.ENSP00000348056	0	0	0	0	0	0.525	0	0	0.525
TACR2	UBE2I	9606.ENSP00000362403	9606.ENSP00000348056	0	0	0	0	0	0.525	0	0	0.525
TBC1D9B	PPP6R2	9606.ENSP00000349291	9606.ENSP00000478417	0	0	0	0	0.085	0.057	0	0.374	0.413
THRB	CRX	9606.ENSP00000379904	9606.ENSP00000221996	0	0	0	0	0	0.058	0	0.545	0.553
THRB	UBE2I	9606.ENSP00000379904	9606.ENSP00000348056	0	0	0	0	0	0.296	0.900	0	0.926
TMEM208	ACTR2	9606.ENSP00000305892	9606.ENSP00000367220	0	0	0	0	0.461	0	0	0	0.461
TMEM208	PRRC2C	9606.ENSP00000305892	9606.ENSP00000343629	0	0	0	0	0	0	0	0.474	0.474
TNPO2	RANBP6	9606.ENSP00000407182	9606.ENSP00000259569	0	0	0	0.544	0.153	0.167	0	0.479	0.417
TOP1	DDX23	9606.ENSP00000354522	9606.ENSP00000310723	0	0	0	0	0.085	0.282	0	0.327	0.520
TOP1	UBE2I	9606.ENSP00000354522	9606.ENSP00000348056	0	0	0	0	0.062	0.359	0.900	0.597	0.972
TOP1	JUN	9606.ENSP00000354522	9606.ENSP00000360266	0	0	0	0	0	0.284	0	0.633	0.726
TRIM24	IQGAP1	9606.ENSP00000340507	9606.ENSP00000268182	0	0	0	0	0	0	0.600	0	0.600
TRIM24	FAM114A2	9606.ENSP00000340507	9606.ENSP00000341597	0	0	0	0	0	0	0.600	0.269	0.695
TRIM24	ESR1	9606.ENSP00000340507	9606.ENSP00000405330	0	0	0	0	0	0.875	0	0.867	0.982
U2AFBP	IKZF1	9606.ENSP00000291552	9606.ENSP00000331614	0	0	0	0	0	0.059	0	0.419	0.429
U2AFBP	GNAS	9606.ENSP00000291552	9606.ENSP00000360141	0	0	0	0	0.048	0	0	0.456	0.459
U2AFBP	SF3A3	9606.ENSP00000291552	9606.ENSP00000362110	0	0	0	0	0.064	0.213	0	0.512	0.609
UBE2I	POLE2	9606.ENSP00000348056	9606.ENSP00000216367	0	0	0	0	0.064	0	0	0.512	0.524
UBE2I	NUP85	9606.ENSP00000348056	9606.ENSP00000245544	0	0	0	0	0.086	0.580	0.600	0.234	0.866
UBE2I	UFD1L	9606.ENSP00000348056	9606.ENSP00000263202	0	0	0	0	0.063	0.078	0	0.632	0.654
UBE2I	SAE1	9606.ENSP00000348056	9606.ENSP00000270225	0.045	0	0	0	0.149	0.971	0.900	0.972	0.999
UBE2I	RNF7	9606.ENSP00000348056	9606.ENSP00000273480	0	0	0	0	0.133	0.243	0	0.161	0.401
UBE2I	ERCC3	9606.ENSP00000348056	9606.ENSP00000285398	0	0	0	0	0.062	0	0.900	0	0.902
UBE2I	TACR1	9606.ENSP00000348056	9606.ENSP00000303522	0	0	0	0	0	0.525	0	0	0.525
UBE2I	IKZF1	9606.ENSP00000348056	9606.ENSP00000331614	0	0	0	0	0	0.422	0	0.098	0.456
UBE2I	TACR2	9606.ENSP00000348056	9606.ENSP00000362403	0	0	0	0	0	0.525	0	0	0.525
UBE2I	JUN	9606.ENSP00000348056	9606.ENSP00000360266	0	0	0	0	0	0.686	0	0.678	0.894
UBE2I	GTF2H3	9606.ENSP00000348056	9606.ENSP00000445162	0	0	0	0	0.071	0	0.900	0	0.903
UBE2I	HIST1H2BJ	9606.ENSP00000348056	9606.ENSP00000476136	0	0	0	0	0.063	0.102	0.900	0.058	0.910
UBE2I	NFKB2	9606.ENSP00000348056	9606.ENSP00000358983	0	0	0	0	0	0.118	0.900	0.135	0.917
UBE2I	THRB	9606.ENSP00000348056	9606.ENSP00000379904	0	0	0	0	0	0.296	0.900	0	0.926
UBE2I	ESR1	9606.ENSP00000348056	9606.ENSP00000405330	0	0	0	0	0	0.477	0.900	0.384	0.965
UBE2I	TOP1	9606.ENSP00000348056	9606.ENSP00000354522	0	0	0	0	0.062	0.359	0.900	0.597	0.972
UBE2L3	RNF7	9606.ENSP00000400906	9606.ENSP00000273480	0	0	0	0	0.062	0.423	0	0.497	0.704
UBE2L3	CNOT4	9606.ENSP00000400906	9606.ENSP00000445508	0	0	0	0	0	0.229	0	0.436	0.547
UBE2L6	USP13	9606.ENSP00000287156	9606.ENSP00000263966	0	0	0	0	0	0.076	0	0.392	0.414
UBR7	NASP	9606.ENSP00000013070	9606.ENSP00000255120	0	0	0	0	0.207	0	0	0.656	0.716
UFD1L	NR0B2	9606.ENSP00000263202	9606.ENSP00000254227	0	0	0	0	0	0	0	0.435	0.435
UFD1L	ZER1	9606.ENSP00000263202	9606.ENSP00000291900	0	0	0	0	0	0	0	0.426	0.426
UFD1L	UBE2I	9606.ENSP00000263202	9606.ENSP00000348056	0	0	0	0	0.063	0.078	0	0.632	0.654
UFD1L	USP13	9606.ENSP00000263202	9606.ENSP00000263966	0	0	0	0	0.053	0.413	0.600	0.598	0.898
UROD	MRPL17	9606.ENSP00000246337	9606.ENSP00000288937	0	0	0	0	0.476	0	0	0	0.476
USP13	UFD1L	9606.ENSP00000263966	9606.ENSP00000263202	0	0	0	0	0.053	0.413	0.600	0.598	0.898
USP13	UBE2L6	9606.ENSP00000263966	9606.ENSP00000287156	0	0	0	0	0	0.076	0	0.392	0.414
USP13	CYLD	9606.ENSP00000263966	9606.ENSP00000392025	0	0	0	0	0	0.131	0	0.439	0.491
VAC14	MTMR6	9606.ENSP00000261776	9606.ENSP00000371221	0	0	0	0	0.104	0	0	0.437	0.474
VAMP1	GOSR2	9606.ENSP00000379602	9606.ENSP00000225567	0	0	0	0	0.103	0.247	0.540	0.283	0.747
YTHDF1	PRRC2C	9606.ENSP00000359364	9606.ENSP00000343629	0	0	0	0	0.061	0.280	0	0.332	0.509
YTHDF1	CNOT4	9606.ENSP00000359364	9606.ENSP00000445508	0	0	0	0	0.067	0.183	0	0.295	0.415
YTHDF1	RC3H2	9606.ENSP00000359364	9606.ENSP00000362774	0	0	0	0	0	0.606	0	0	0.606
ZBTB20	PRKAA1	9606.ENSP00000419153	9606.ENSP00000346148	0	0	0	0	0.062	0.117	0	0.420	0.477
ZER1	UFD1L	9606.ENSP00000291900	9606.ENSP00000263202	0	0	0	0	0	0	0	0.426	0.426
ZFHX2	SLC39A2	9606.ENSP00000413418	9606.ENSP00000298681	0	0	0	0	0	0	0	0.698	0.698
ZFHX2	POU2F2	9606.ENSP00000413418	9606.ENSP00000431603	0	0	0	0	0	0.067	0	0.580	0.591
ZFR	SLC6A2	9606.ENSP00000265069	9606.ENSP00000219833	0	0	0	0	0	0	0	0.447	0.447
ZFR	RANBP6	9606.ENSP00000265069	9606.ENSP00000259569	0	0	0	0	0.072	0	0	0.448	0.466
ZYX	CTTN	9606.ENSP00000324422	9606.ENSP00000365745	0	0	0	0	0.062	0	0	0.502	0.513
ZYX	ACTN1	9606.ENSP00000324422	9606.ENSP00000377941	0	0	0	0	0.165	0.518	0.900	0.514	0.977
