# Supplementary material for: Identification of the shared gene signatures and pathways between polycystic ovary syndrome and endometrial cancer: An omics data based combined approach
Source: PLoS One. 2022 Jul 13;17(7):e0271380. doi: 10.1371/journal.pone.0271380 (PMC9278750; doi:10.1371/journal.pone.0271380)
Supplement: S4 Table — (XLS) [file pone.0271380.s004.xls]

Id	Label	Degree	Betweenness	Expression
3725	JUN	74	8213.24	0
7329	UBE2I	54	5484.84	0
29093	MRPL22	23	1806.68	0
2967	GTF2H3	21	1859.35	0
6168	RPL37A	17	1457.65	0
51121	RPL26L1	17	1204.37	0
63875	MRPL17	15	1221.48	0
54948	MRPL16	12	823.86	0
64963	MRPS11	12	676.53	0
23133	PHF8	4	460.45	0
10765	KDM5B	4	460.45	0
8819	SAP30	4	460.45	0
687	KLF9	4	230.39	0
9314	KLF4	3	352.75	0
83855	KLF16	3	323.14	0
9831	ZNF623	3	323.14	0
4090	SMAD5	3	323.14	0
7027	TFDP1	3	276.97	0
7572	ZNF24	3	255.41	0
7539	ZFP37	3	255.41	0
5430	POLR2A	3	239.83	0
7549	ZNF2	3	203.5	0
5927	KDM5A	3	130.79	0
8625	RFXANK	2	304.92	0
58491	ZNF71	2	304.92	0
84684	INSM2	2	210.24	0
9611	NCOR1	2	151.96	0
55810	FOXJ2	2	151.96	0
23090	ZNF423	2	143.17	0
11218	DDX20	2	143.17	0
7392	USF2	2	143.17	0
2551	GABPA	2	141.02	0
4899	NRF1	2	134.77	0
2738	GLI4	2	134.77	0
80108	ZFP2	2	134.77	0
1959	EGR2	2	134.77	0
64919	BCL11B	2	134.77	0
7728	ZNF175	2	134.77	0
23394	ADNP	2	134.77	0
1997	ELF1	2	134.77	0
4089	SMAD4	2	134.77	0
11279	KLF8	2	134.77	0
988	CDC5L	2	134.77	0
84124	ZNF394	2	134.18	0
5468	PPARG	2	131.71	0
7182	NR2C2	2	131.71	0
3068	HDGF	2	131.71	0
55628	ZNF407	2	114.52	0
4209	MEF2D	2	114.52	0
3399	ID3	2	114.52	0
7030	TFE3	2	114.52	0
2961	GTF2E2	2	80.18	0
2958	GTF2A2	2	69.19	0
54880	BCOR	2	69.19	0
3054	HCFC1	2	62.53	0
25942	SIN3A	2	50.46	0
9112	MTA1	2	50.46	0
4150	MAZ	2	50.46	0
2002	ELK1	2	45.45	0
6667	SP1	2	45.21	0
51385	ZNF589	2	40.46	0
7756	ZNF207	2	30.43	0
162963	ZNF610	2	28.68	0
473	RERE	2	28.68	0
10168	ZNF197	2	28.68	0
8061	FOSL1	2	28.68	0
1875	E2F5	2	25.47	0
8467	SMARCA5	2	25.47	0
5885	RAD21	2	0	0
10155	TRIM28	2	0	0
55145	THAP1	2	0	0
7026	NR2F2	2	0	0
22882	ZHX2	1	0	0
25799	ZNF324	1	0	0
7702	ZNF143	1	0	0
4778	NFE2	1	0	0
6721	SREBF2	1	0	0
26205	GMEB2	1	0	0
7799	PRDM2	1	0	0
11083	DIDO1	1	0	0
53335	BCL11A	1	0	0
51157	ZNF580	1	0	0
63925	ZNF335	1	0	0
7490	WT1	1	0	0
6670	SP3	1	0	0
3164	NR4A1	1	0	0
6597	SMARCA4	1	0	0
6879	TAF7	1	0	0
121340	SP7	1	0	0
148156	ZNF558	1	0	0
1385	CREB1	1	0	0
83746	L3MBTL2	1	0	0
5978	REST	1	0	0
4798	NFRKB	1	0	0
51742	ARID4B	1	0	0
6257	RXRB	1	0	0
7705	ZNF146	1	0	0
604	BCL6	1	0	0
83482	SCRT1	1	0	0
4774	NFIA	1	0	0
467	ATF3	1	0	0
8930	MBD4	1	0	0
84146	ZNF644	1	0	0
4298	MLLT1	1	0	0
54815	GATAD2A	1	0	0
5914	RARA	1	0	0
1105	CHD1	1	0	0
115560	ZNF501	1	0	0
4605	MYBL2	1	0	0
60436	TGIF2	1	0	0
10661	KLF1	1	0	0
865	CBFB	1	0	0
7586	ZKSCAN1	1	0	0
3174	HNF4G	1	0	0
1487	CTBP1	1	0	0
283248	RCOR2	1	0	0
51548	SIRT6	1	0	0
10608	MXD4	1	0	0
8328	GFI1B	1	0	0
23435	TARDBP	1	0	0
9126	SMC3	1	0	0
57492	ARID1B	1	0	0
5437	POLR2H	1	0	0
3131	HLF	1	0	0
3659	IRF1	1	0	0
79618	HMBOX1	1	0	0
7553	ZNF7	1	0	0
7025	NR2F1	1	0	0
51193	ZNF639	1	0	0
6945	MLX	1	0	0
5316	PKNOX1	1	0	0
90780	PYGO2	1	0	0
4772	NFATC1	1	0	0
57504	MTA3	1	0	0
94039	ZNF101	1	0	0
8932	MBD2	1	0	0
2625	GATA3	1	0	0
2959	GTF2B	1	0	0
10346	TRIM22	1	0	0
3065	HDAC1	1	0	0
26959	HBP1	1	0	0
5991	RFX3	1	0	0
4152	MBD1	1	0	0
8462	KLF11	1	0	0
3087	HHEX	1	0	0
85508	SCRT2	1	0	0
466	ATF1	1	0	0
9219	MTA2	1	0	0
2101	ESRRA	1	0	0
6660	SOX5	1	0	0
2063	NR2F6	1	0	0
8187	ZNF239	1	0	0
1786	DNMT1	1	0	0
57684	ZBTB26	1	0	0
51341	ZBTB7A	1	0	0
9324	HMGN3	1	0	0
8648	NCOA1	1	0	0
571	BACH1	1	0	0
8805	TRIM24	1	0	0
121274	ZNF641	1	0	0
23186	RCOR1	1	0	0
27107	ZBTB11	1	0	0
5888	RAD51	1	0	0
286075	ZNF707	1	0	0
6668	SP2	1	0	0
81628	TSC22D4	1	0	0
148979	GLIS1	1	0	0
51621	KLF13	1	0	0
30832	ZNF354C	1	0	0
83881	MIXL1	1	0	0
55734	ZFP64	1	0	0
