# Supplementary material for: Identification of the shared gene signatures and pathways between polycystic ovary syndrome and endometrial cancer: An omics data based combined approach
Source: PLoS One. 2022 Jul 13;17(7):e0271380. doi: 10.1371/journal.pone.0271380 (PMC9278750; doi:10.1371/journal.pone.0271380)
Supplement: S5 Table — (XLS) [file pone.0271380.s005.xls]

Id	Label	Degree	Betweenness	Expression
63875	MRPL17	81	22332.14	0
2099	ESR1	72	19445.92	0
2967	GTF2H3	50	15466.9	0
6168	RPL37A	44	11455.68	0
3725	JUN	38	16162.13	0
7329	UBE2I	18	5811.11	0
29093	MRPL22	7	1561.11	0
64963	MRPS11	4	885	0
MIMAT0000450	hsa-mir-149-5p	2	6838.18	0
MIMAT0000753	hsa-mir-342-3p	2	6136.56	0
MIMAT0000093	hsa-mir-93-5p	2	4813.7	0
MIMAT0000073	hsa-mir-19a-3p	2	3520.71	0
MIMAT0000074	hsa-mir-19b-3p	2	3520.71	0
MIMAT0022298	hsa-mir-5589-3p	2	3520.71	0
MIMAT0019808	hsa-mir-4707-3p	2	3204.08	0
MIMAT0000617	hsa-mir-200c-3p	2	2661.03	0
MIMAT0002858	hsa-mir-520g-3p	2	2313.31	0
MIMAT0002867	hsa-mir-520h	2	2313.31	0
MIMAT0000063	hsa-let-7b-5p	2	1172	0
MIMAT0025451	hsa-mir-6499-3p	2	995.33	0
MIMAT0000083	hsa-mir-26b-5p	2	834.78	0
MIMAT0000684	hsa-mir-302a-3p	2	723.2	0
MIMAT0000715	hsa-mir-302b-3p	2	723.2	0
MIMAT0000717	hsa-mir-302c-3p	2	723.2	0
MIMAT0000718	hsa-mir-302d-3p	2	723.2	0
MIMAT0000724	hsa-mir-372-3p	2	723.2	0
MIMAT0000726	hsa-mir-373-3p	2	723.2	0
MIMAT0001413	hsa-mir-20b-5p	2	723.2	0
MIMAT0002825	hsa-mir-520e	2	723.2	0
MIMAT0002834	hsa-mir-520a-3p	2	723.2	0
MIMAT0002843	hsa-mir-520b	2	723.2	0
MIMAT0002846	hsa-mir-520c-3p	2	723.2	0
MIMAT0002856	hsa-mir-520d-3p	2	723.2	0
MIMAT0005931	hsa-mir-302e	2	723.2	0
MIMAT0000646	hsa-mir-155-5p	2	590	0
54948	MRPL16	2	296	0
MIMAT0000068	hsa-mir-15a-5p	1	0	0
MIMAT0000069	hsa-mir-16-5p	1	0	0
MIMAT0000070	hsa-mir-17-5p	1	0	0
MIMAT0000072	hsa-mir-18a-5p	1	0	0
MIMAT0000075	hsa-mir-20a-5p	1	0	0
MIMAT0000077	hsa-mir-22-3p	1	0	0
MIMAT0000080	hsa-mir-24-3p	1	0	0
MIMAT0000082	hsa-mir-26a-5p	1	0	0
MIMAT0000087	hsa-mir-30a-5p	1	0	0
MIMAT0000089	hsa-mir-31-5p	1	0	0
MIMAT0000090	hsa-mir-32-5p	1	0	0
MIMAT0000091	hsa-mir-33a-5p	1	0	0
MIMAT0000097	hsa-mir-99a-5p	1	0	0
MIMAT0000098	hsa-mir-100-5p	1	0	0
MIMAT0000099	hsa-mir-101-3p	1	0	0
MIMAT0000100	hsa-mir-29b-3p	1	0	0
MIMAT0000103	hsa-mir-106a-5p	1	0	0
MIMAT0000222	hsa-mir-192-5p	1	0	0
MIMAT0000227	hsa-mir-197-3p	1	0	0
MIMAT0000242	hsa-mir-129-5p	1	0	0
MIMAT0000244	hsa-mir-30c-5p	1	0	0
MIMAT0000250	hsa-mir-139-5p	1	0	0
MIMAT0000264	hsa-mir-203a-3p	1	0	0
MIMAT0000271	hsa-mir-214-3p	1	0	0
MIMAT0000273	hsa-mir-216a-5p	1	0	0
MIMAT0000278	hsa-mir-221-3p	1	0	0
MIMAT0000279	hsa-mir-222-3p	1	0	0
MIMAT0000318	hsa-mir-200b-3p	1	0	0
MIMAT0000416	hsa-mir-1-3p	1	0	0
MIMAT0000417	hsa-mir-15b-5p	1	0	0
MIMAT0000421	hsa-mir-122-5p	1	0	0
MIMAT0000422	hsa-mir-124-3p	1	0	0
MIMAT0000425	hsa-mir-130a-3p	1	0	0
MIMAT0000434	hsa-mir-142-3p	1	0	0
MIMAT0000437	hsa-mir-145-5p	1	0	0
MIMAT0000441	hsa-mir-9-5p	1	0	0
MIMAT0000451	hsa-mir-150-5p	1	0	0
MIMAT0000457	hsa-mir-188-5p	1	0	0
MIMAT0000462	hsa-mir-206	1	0	0
MIMAT0000680	hsa-mir-106b-5p	1	0	0
MIMAT0000681	hsa-mir-29c-3p	1	0	0
MIMAT0000688	hsa-mir-301a-3p	1	0	0
MIMAT0000691	hsa-mir-130b-3p	1	0	0
MIMAT0000692	hsa-mir-30e-5p	1	0	0
MIMAT0000725	hsa-mir-373-5p	1	0	0
MIMAT0000761	hsa-mir-324-5p	1	0	0
MIMAT0001412	hsa-mir-18b-5p	1	0	0
MIMAT0001536	hsa-mir-429	1	0	0
MIMAT0001636	hsa-mir-452-3p	1	0	0
MIMAT0002174	hsa-mir-484	1	0	0
MIMAT0002819	hsa-mir-193b-3p	1	0	0
MIMAT0002823	hsa-mir-512-3p	1	0	0
MIMAT0002832	hsa-mir-519c-3p	1	0	0
MIMAT0002835	hsa-mir-526b-5p	1	0	0
MIMAT0002836	hsa-mir-526b-3p	1	0	0
MIMAT0002837	hsa-mir-519b-3p	1	0	0
MIMAT0002853	hsa-mir-519d-3p	1	0	0
MIMAT0002862	hsa-mir-527	1	0	0
MIMAT0002869	hsa-mir-519a-3p	1	0	0
MIMAT0003230	hsa-mir-566	1	0	0
MIMAT0003242	hsa-mir-577	1	0	0
MIMAT0003248	hsa-mir-583	1	0	0
MIMAT0003250	hsa-mir-585-3p	1	0	0
MIMAT0003283	hsa-mir-615-3p	1	0	0
MIMAT0003284	hsa-mir-616-5p	1	0	0
MIMAT0003303	hsa-mir-633	1	0	0
MIMAT0003322	hsa-mir-652-3p	1	0	0
MIMAT0003323	hsa-mir-548d-3p	1	0	0
MIMAT0003328	hsa-mir-653-5p	1	0	0
MIMAT0003329	hsa-mir-411-5p	1	0	0
MIMAT0003331	hsa-mir-655-3p	1	0	0
MIMAT0003335	hsa-mir-657	1	0	0
MIMAT0003885	hsa-mir-454-3p	1	0	0
MIMAT0003888	hsa-mir-766-3p	1	0	0
MIMAT0004488	hsa-mir-15a-3p	1	0	0
MIMAT0004500	hsa-mir-26b-3p	1	0	0
MIMAT0004507	hsa-mir-92a-1-5p	1	0	0
MIMAT0004550	hsa-mir-30c-2-3p	1	0	0
MIMAT0004599	hsa-mir-143-5p	1	0	0
MIMAT0004609	hsa-mir-149-3p	1	0	0
MIMAT0004612	hsa-mir-186-3p	1	0	0
MIMAT0004615	hsa-mir-195-3p	1	0	0
MIMAT0004672	hsa-mir-106b-3p	1	0	0
MIMAT0004674	hsa-mir-30c-1-3p	1	0	0
MIMAT0004682	hsa-mir-361-3p	1	0	0
MIMAT0004687	hsa-mir-371a-5p	1	0	0
MIMAT0004692	hsa-mir-340-5p	1	0	0
MIMAT0004703	hsa-mir-335-3p	1	0	0
MIMAT0004785	hsa-mir-545-5p	1	0	0
MIMAT0004808	hsa-mir-625-3p	1	0	0
MIMAT0004909	hsa-mir-450b-5p	1	0	0
MIMAT0004911	hsa-mir-874-3p	1	0	0
MIMAT0004958	hsa-mir-301b-3p	1	0	0
MIMAT0004959	hsa-mir-216b-5p	1	0	0
MIMAT0004984	hsa-mir-941	1	0	0
MIMAT0005457	hsa-mir-518a-5p	1	0	0
MIMAT0005572	hsa-mir-1225-5p	1	0	0
MIMAT0005583	hsa-mir-1228-3p	1	0	0
MIMAT0005863	hsa-mir-1200	1	0	0
MIMAT0005871	hsa-mir-1207-5p	1	0	0
MIMAT0005922	hsa-mir-1268a	1	0	0
MIMAT0005930	hsa-mir-1276	1	0	0
MIMAT0005948	hsa-mir-664a-5p	1	0	0
MIMAT0005952	hsa-mir-1321	1	0	0
MIMAT0007348	hsa-mir-1470	1	0	0
MIMAT0007884	hsa-mir-1910-5p	1	0	0
MIMAT0009199	hsa-mir-365a-5p	1	0	0
MIMAT0011775	hsa-mir-2276-3p	1	0	0
MIMAT0013515	hsa-mir-2681-5p	1	0	0
MIMAT0013516	hsa-mir-2681-3p	1	0	0
MIMAT0014985	hsa-mir-3123	1	0	0
MIMAT0015004	hsa-mir-544b	1	0	0
MIMAT0015037	hsa-mir-3163	1	0	0
MIMAT0015055	hsa-mir-3178	1	0	0
MIMAT0015081	hsa-mir-548x-3p	1	0	0
MIMAT0015084	hsa-mir-3199	1	0	0
MIMAT0015377	hsa-mir-3126-3p	1	0	0
MIMAT0016844	hsa-mir-4295	1	0	0
MIMAT0016860	hsa-mir-4307	1	0	0
MIMAT0016863	hsa-mir-4311	1	0	0
MIMAT0016876	hsa-mir-4324	1	0	0
MIMAT0016899	hsa-mir-4264	1	0	0
MIMAT0016912	hsa-mir-4282	1	0	0
MIMAT0016915	hsa-mir-4284	1	0	0
MIMAT0016920	hsa-mir-4289	1	0	0
MIMAT0016921	hsa-mir-4290	1	0	0
MIMAT0016926	hsa-mir-4328	1	0	0
MIMAT0018004	hsa-mir-3622a-3p	1	0	0
MIMAT0018073	hsa-mir-3653-3p	1	0	0
MIMAT0018087	hsa-mir-3665	1	0	0
MIMAT0018088	hsa-mir-3666	1	0	0
MIMAT0018091	hsa-mir-3668	1	0	0
MIMAT0018195	hsa-mir-3920	1	0	0
MIMAT0018443	hsa-mir-374c-5p	1	0	0
MIMAT0018446	hsa-mir-548z	1	0	0
MIMAT0018925	hsa-mir-1268b	1	0	0
MIMAT0018935	hsa-mir-4422	1	0	0
MIMAT0018938	hsa-mir-548ac	1	0	0
MIMAT0018941	hsa-mir-4426	1	0	0
MIMAT0018954	hsa-mir-548ae-3p	1	0	0
MIMAT0018956	hsa-mir-4438	1	0	0
MIMAT0018965	hsa-mir-4446-3p	1	0	0
MIMAT0018990	hsa-mir-548aj-3p	1	0	0
MIMAT0018995	hsa-mir-4468	1	0	0
MIMAT0019014	hsa-mir-4480	1	0	0
MIMAT0019020	hsa-mir-4486	1	0	0
MIMAT0019041	hsa-mir-4505	1	0	0
MIMAT0019056	hsa-mir-4519	1	0	0
MIMAT0019063	hsa-mir-4524a-3p	1	0	0
MIMAT0019076	hsa-mir-548am-3p	1	0	0
MIMAT0019078	hsa-mir-4536-5p	1	0	0
MIMAT0019199	hsa-mir-3121-5p	1	0	0
MIMAT0019210	hsa-mir-3157-3p	1	0	0
MIMAT0019224	hsa-mir-3691-3p	1	0	0
MIMAT0019231	hsa-mir-3944-5p	1	0	0
MIMAT0019358	hsa-mir-3973	1	0	0
MIMAT0019709	hsa-mir-4647	1	0	0
MIMAT0019736	hsa-mir-4662b	1	0	0
MIMAT0019741	hsa-mir-4666a-5p	1	0	0
MIMAT0019747	hsa-mir-219b-5p	1	0	0
MIMAT0019753	hsa-mir-4671-3p	1	0	0
MIMAT0019763	hsa-mir-4679	1	0	0
MIMAT0019810	hsa-mir-4708-3p	1	0	0
MIMAT0019812	hsa-mir-4709-3p	1	0	0
MIMAT0019826	hsa-mir-4716-5p	1	0	0
MIMAT0019829	hsa-mir-4717-5p	1	0	0
MIMAT0019834	hsa-mir-4720-3p	1	0	0
MIMAT0019836	hsa-mir-4722-5p	1	0	0
MIMAT0019837	hsa-mir-4722-3p	1	0	0
MIMAT0019841	hsa-mir-4724-5p	1	0	0
MIMAT0019849	hsa-mir-4728-5p	1	0	0
MIMAT0019853	hsa-mir-4731-5p	1	0	0
MIMAT0019860	hsa-mir-4735-5p	1	0	0
MIMAT0019862	hsa-mir-4736	1	0	0
MIMAT0019864	hsa-mir-3064-5p	1	0	0
MIMAT0019867	hsa-mir-4738-3p	1	0	0
MIMAT0019868	hsa-mir-4739	1	0	0
MIMAT0019892	hsa-mir-371b-5p	1	0	0
MIMAT0019897	hsa-mir-499b-5p	1	0	0
MIMAT0019899	hsa-mir-4756-5p	1	0	0
MIMAT0019901	hsa-mir-4757-5p	1	0	0
MIMAT0019913	hsa-mir-4763-3p	1	0	0
MIMAT0019925	hsa-mir-4771	1	0	0
MIMAT0019946	hsa-mir-4783-5p	1	0	0
MIMAT0019967	hsa-mir-4794	1	0	0
MIMAT0019973	hsa-mir-4797-3p	1	0	0
MIMAT0019985	hsa-mir-4804-3p	1	0	0
MIMAT0020600	hsa-mir-5095	1	0	0
MIMAT0020603	hsa-mir-5096	1	0	0
MIMAT0020957	hsa-mir-548ah-3p	1	0	0
MIMAT0021081	hsa-mir-5089-5p	1	0	0
MIMAT0022256	hsa-mir-4524b-3p	1	0	0
MIMAT0022264	hsa-mir-548aq-3p	1	0	0
MIMAT0022280	hsa-mir-5582-3p	1	0	0
MIMAT0022294	hsa-mir-1295b-3p	1	0	0
MIMAT0022297	hsa-mir-5589-5p	1	0	0
MIMAT0022471	hsa-mir-548aw	1	0	0
MIMAT0022486	hsa-mir-5693	1	0	0
MIMAT0022491	hsa-mir-5698	1	0	0
MIMAT0022498	hsa-mir-5704	1	0	0
MIMAT0022711	hsa-mir-660-3p	1	0	0
MIMAT0022719	hsa-mir-1285-5p	1	0	0
MIMAT0022720	hsa-mir-1304-3p	1	0	0
MIMAT0022723	hsa-mir-548h-3p	1	0	0
MIMAT0022833	hsa-mir-365b-5p	1	0	0
MIMAT0022940	hsa-mir-1178-5p	1	0	0
MIMAT0023252	hsa-mir-5787	1	0	0
MIMAT0023698	hsa-mir-6073	1	0	0
MIMAT0023706	hsa-mir-6081	1	0	0
MIMAT0025464	hsa-mir-6504-5p	1	0	0
MIMAT0025465	hsa-mir-6504-3p	1	0	0
MIMAT0025468	hsa-mir-6506-5p	1	0	0
MIMAT0026484	hsa-mir-372-5p	1	0	0
MIMAT0026612	hsa-mir-504-3p	1	0	0
MIMAT0026613	hsa-mir-510-3p	1	0	0
MIMAT0026622	hsa-mir-619-5p	1	0	0
MIMAT0026717	hsa-mir-891a-3p	1	0	0
MIMAT0026736	hsa-mir-548e-5p	1	0	0
MIMAT0026737	hsa-mir-548j-3p	1	0	0
MIMAT0027356	hsa-mir-6727-3p	1	0	0
MIMAT0027363	hsa-mir-6731-5p	1	0	0
MIMAT0027372	hsa-mir-6735-3p	1	0	0
MIMAT0027374	hsa-mir-6736-3p	1	0	0
MIMAT0027390	hsa-mir-6744-3p	1	0	0
MIMAT0027395	hsa-mir-6747-3p	1	0	0
MIMAT0027415	hsa-mir-6757-3p	1	0	0
MIMAT0027416	hsa-mir-6758-5p	1	0	0
MIMAT0027457	hsa-mir-6778-3p	1	0	0
MIMAT0027470	hsa-mir-6785-5p	1	0	0
MIMAT0027475	hsa-mir-6787-3p	1	0	0
MIMAT0027476	hsa-mir-6788-5p	1	0	0
MIMAT0027479	hsa-mir-6789-3p	1	0	0
MIMAT0027483	hsa-mir-6791-3p	1	0	0
MIMAT0027514	hsa-mir-6807-5p	1	0	0
MIMAT0027523	hsa-mir-6811-3p	1	0	0
MIMAT0027542	hsa-mir-6821-5p	1	0	0
MIMAT0027546	hsa-mir-6823-5p	1	0	0
MIMAT0027558	hsa-mir-6829-5p	1	0	0
MIMAT0027559	hsa-mir-6829-3p	1	0	0
MIMAT0027564	hsa-mir-6832-5p	1	0	0
MIMAT0027584	hsa-mir-6841-5p	1	0	0
MIMAT0027612	hsa-mir-6856-5p	1	0	0
MIMAT0027636	hsa-mir-6868-5p	1	0	0
MIMAT0027638	hsa-mir-6869-5p	1	0	0
MIMAT0027642	hsa-mir-6871-5p	1	0	0
MIMAT0027656	hsa-mir-6878-5p	1	0	0
MIMAT0027657	hsa-mir-6878-3p	1	0	0
MIMAT0027666	hsa-mir-6883-5p	1	0	0
MIMAT0027681	hsa-mir-6890-3p	1	0	0
MIMAT0027684	hsa-mir-6892-5p	1	0	0
MIMAT0028114	hsa-mir-7108-3p	1	0	0
MIMAT0028211	hsa-mir-7150	1	0	0
MIMAT0028213	hsa-mir-7151-3p	1	0	0
MIMAT0030427	hsa-mir-7852-3p	1	0	0
MIMAT0030430	hsa-mir-7855-5p	1	0	0
MIMAT0030979	hsa-mir-8052	1	0	0
MIMAT0031011	hsa-mir-8084	1	0	0
MIMAT0031012	hsa-mir-8085	1	0	0
MIMAT0031180	hsa-mir-7977	1	0	0
MIMAT0032110	hsa-mir-3653-5p	1	0	0
MIMAT0032116	hsa-mir-4485-5p	1	0	0
MIMAT0035704	hsa-mir-548bb-3p	1	0	0
