# Supplementary material for: Identification of the shared gene signatures and pathways between polycystic ovary syndrome and endometrial cancer: An omics data based combined approach
Source: PLoS One. 2022 Jul 13;17(7):e0271380. doi: 10.1371/journal.pone.0271380 (PMC9278750; doi:10.1371/journal.pone.0271380)
Supplement: S6 Table — (XLS) [file pone.0271380.s006.xls]

Term	Overlap	P-value	Adjusted P-value	Old P-value	Old Adjusted P-value	Odds Ratio	Combined Score	Genes
fenofibrate TTD 00008002	2/13	1.749845371523095E-5	0.008098832991137575	0	0	454.0681818181818	4973.589532784677	JUN;ESR1
cinnarizine CTD 00005673	2/14	2.0409450302584202E-5	0.008098832991137575	0	0	416.2083333333333	4494.8471043704	JUN;ESR1
cinnarizine TTD 00007193	2/14	2.0409450302584202E-5	0.008098832991137575	0	0	416.2083333333333	4494.8471043704	JUN;ESR1
propanil CTD 00004257	2/15	2.354311916028365E-5	0.008098832991137575	0	0	384.1730769230769	4094.008377584964	JUN;ESR1
fenthion CTD 00005965	2/18	3.427837406961788E-5	0.008392040944511512	0	0	312.09375	3208.634562990342	JUN;ESR1
clindamycin HL60 DOWN	6/1626	4.511410979163247E-5	0.008392040944511512	0	0	17.00925925925926	170.20001464929405	UBE2I;RPL37A;MRPL16;MRPL17;RPL26L1;MRPL22
chloramphenicol CTD 00005627	2/22	5.1698634856081705E-5	0.008392040944511512	0	0	249.625	2463.8185157826147	JUN;ESR1
DEMECLOCYCLINE HYDROCHLORIDE	2/24	6.173695322587491E-5	0.008392040944511512	0	0	226.9090909090909	2199.345382715804	UBE2I;ESR1
azacitidine MCF7 DOWN	4/482	6.23393198098439E-5	0.008392040944511512	0	0	27.213389121338913	263.50502066135334	UBE2I;MRPS11;RPL37A;ESR1
CHRYSENE CTD 00001482	2/25	6.70875366203682E-5	0.008392040944511512	0	0	217.0326086956522	2085.577517249696	JUN;ESR1
DEMECLOCYCLINE HYDROCHLORIDE BOSS	2/25	6.70875366203682E-5	0.008392040944511512	0	0	217.0326086956522	2085.577517249696	UBE2I;ESR1
Artenimol CTD 00001819	2/27	7.845066309954509E-5	0.008995676035414504	0	0	199.65	1887.2995610426372	JUN;ESR1
dicumarol CTD 00005515	2/30	9.714758850353401E-5	0.01013277282944697	0	0	178.23214285714286	1646.7365311362207	JUN;ESR1
dirithromycin HL60 DOWN	4/556	1.0858149583455456E-4	0.01013277282944697	0	0	23.47584541062802	214.28774117873738	JUN;UBE2I;MRPL16;MRPL22
2-tert-Butyl-4-methoxyphenol CTD 00005547	2/32	1.1071162632999961E-4	0.01013277282944697	0	0	166.33333333333334	1515.0607558005827	JUN;ESR1
GNF-Pf-3037 TTD 00008263	2/33	1.1782293987729035E-4	0.01013277282944697	0	0	160.95967741935485	1456.0939674817116	UBE2I;ESR1
Tributyltin CTD 00000610	2/35	1.3270327104745935E-4	0.010738299021424228	0	0	151.18939393939394	1349.7274345163214	JUN;ESR1
primaquine MCF7 UP	2/36	1.4047193487328206E-4	0.010738299021424228	0	0	146.73529411764707	1301.6158433360367	JUN;RPL37A
piperine CTD 00000442	2/38	1.5666537518096716E-4	0.011345871381526885	0	0	138.56944444444446	1214.0621082192192	JUN;ESR1
danazol HL60 DOWN	5/1233	1.7140183272965268E-4	0.01138361229204608	0	0	15.278501628664495	132.487524721028	UBE2I;RPL37A;MRPL16;MRPL17;MRPL22
Glycitein CTD 00003084	2/40	1.7373245503849396E-4	0.01138361229204608	0	0	131.26315789473685	1136.4756409312342	JUN;ESR1
RUTIN CTD 00006712	2/41	1.825931686229406E-4	0.01142037272841665	0	0	127.89102564102564	1100.9179217565816	JUN;ESR1
dieldrin CTD 00005808	2/45	2.2021306777319987E-4	0.012180850714592826	0	0	115.97093023255815	976.5813448480071	JUN;ESR1
clotrimazole TTD 00007242	2/45	2.2021306777319987E-4	0.012180850714592826	0	0	115.97093023255815	976.5813448480071	JUN;ESR1
cantharidin HL60 DOWN	3/254	2.2740153998346881E-4	0.012180850714592826	0	0	33.703471826977804	282.7314554314186	MRPS11;RPL37A;MRPL17
colchicine SKMEL5 UP	2/46	2.3016142338620166E-4	0.012180850714592826	0	0	113.32954545454545	949.3309641295106	JUN;RPL37A
bithionol TTD 00002475	2/48	2.507089602670998E-4	0.012730704533771422	0	0	108.3913043478261	898.695913322854	UBE2I;ESR1
bithionol CTD 00005516	2/49	2.6130779010617516E-4	0.012730704533771422	0	0	106.07978723404256	875.1382563847486	UBE2I;ESR1
azacyclonol HL60 DOWN	4/703	2.6830699962163607E-4	0.012730704533771422	0	0	18.39866475917978	151.29918811144017	JUN;MRPL16;MRPL17;MRPL22
clofibrate CTD 00005684	2/51	2.831546947100322E-4	0.01298736199736681	0	0	101.73979591836735	831.1650111787942	JUN;ESR1
clotrimazole BOSS	2/53	3.0586608976532464E-4	0.013576507726357637	0	0	97.74019607843137	790.9491626745274	JUN;ESR1
endosulfan CTD 00005896	2/60	3.9214360539410807E-4	0.016862175031946647	0	0	85.91379310344827	673.8976935048315	JUN;ESR1
Masoprocol CTD 00006416	2/66	4.744654203814996E-4	0.019783770255907378	0	0	77.8359375	595.7034787304551	JUN;ESR1
triclosan CTD 00006933	2/69	5.185109646488796E-4	0.019844858193903872	0	0	74.33955223880596	562.3452140692101	JUN;ESR1
Benz[a]anthracene CTD 00001470	2/69	5.185109646488796E-4	0.019844858193903872	0	0	74.33955223880596	562.3452140692101	JUN;ESR1
clotrimazole CTD 00005691	2/70	5.336190066674734E-4	0.019844858193903872	0	0	73.24264705882354	551.9440230421153	JUN;ESR1
ritonavir CTD 00007290	2/70	5.336190066674734E-4	0.019844858193903872	0	0	73.24264705882354	551.9440230421153	JUN;ESR1
nitrofural PC3 UP	2/71	5.489398561006515E-4	0.01987740110511833	0	0	72.17753623188406	541.8744176501575	UBE2I;RPL37A
Benzo[k]fluoranthene CTD 00001069	2/74	5.961775138681929E-4	0.021034365617503423	0	0	69.15972222222223	513.5090074723809	JUN;ESR1
rotenone BOSS	2/79	6.791469109190254E-4	0.023362653735614473	0	0	64.65259740259741	471.6195624815348	JUN;ESR1
metformin CTD 00006282	2/83	7.49325943468871E-4	0.024332168860051608	0	0	61.44753086419753	442.19710904457907	JUN;ESR1
NSC94017 CTD 00005320	2/84	7.673975284231675E-4	0.024332168860051608	0	0	60.69512195121951	435.3361021407185	JUN;ESR1
Spectrum 001666 CTD 00000796	2/86	8.04171683586709E-4	0.024332168860051608	0	0	59.24404761904762	422.1551782881061	JUN;ESR1
clotrimazole	2/87	8.228739092398206E-4	0.024332168860051608	0	0	58.544117647058826	415.82174804298586	JUN;ESR1
IN1152 CTD 00001901	2/88	8.417860041969778E-4	0.024332168860051608	0	0	57.86046511627907	409.651209367184	JUN;ESR1
GW-8510 PC3 UP	2/88	8.417860041969778E-4	0.024332168860051608	0	0	57.86046511627907	409.651209367184	JUN;RPL37A
Chlorophenothane CTD 00005755	2/90	8.802391137269697E-4	0.024332168860051608	0	0	56.53977272727273	397.7752223930347	JUN;ESR1
chrysin CTD 00001976	2/90	8.802391137269697E-4	0.024332168860051608	0	0	56.53977272727273	397.7752223930347	JUN;ESR1
fenofibrate CTD 00006620	2/90	8.802391137269697E-4	0.024332168860051608	0	0	56.53977272727273	397.7752223930347	JUN;ESR1
7,8-Benzoflavone CTD 00000606	2/91	8.997797846246235E-4	0.024332168860051608	0	0	55.901685393258425	392.05867268618533	JUN;ESR1
Diallyl trisulfide CTD 00001934	2/92	9.195296371531131E-4	0.024332168860051608	0	0	55.27777777777778	386.4827800673363	JUN;ESR1
hexachlorophene CTD 00006092	2/92	9.195296371531131E-4	0.024332168860051608	0	0	55.27777777777778	386.4827800673363	UBE2I;ESR1
Vorinostat CTD 00003560	3/425	0.0010230398228069234	0.026560430116647674	0	0	19.872714962762355	136.82318276922663	JUN;UBE2I;ESR1
okadaic acid CTD 00007275	2/99	0.0010636212860347096	0.02710264610340297	0	0	51.27061855670103	351.0025453408367	JUN;ESR1
METHAMPHETAMINE CTD 00006286	2/101	0.0011066631952833742	0.027246064631203562	0	0	50.22979797979798	341.8843944063951	JUN;ESR1
camptothecin PC3 UP	3/437	0.001108851467548982	0.027246064631203562	0	0	19.311389071757734	131.4030050533761	JUN;UBE2I;MRPS11
cholecalciferol CTD 00005655	2/104	0.0011727816519245243	0.028311360579792024	0	0	48.745098039215684	328.95029221317066	JUN;ESR1
kaempferol CTD 00000297	2/106	0.0012178956941286418	0.028666629276006404	0	0	47.80288461538461	320.78750745619243	JUN;ESR1
chlortetracycline HL60 DOWN	4/1050	0.0012291650634334143	0.028666629276006404	0	0	12.073932441045251	80.91249415390848	RPL37A;MRPL16;MRPL17;MRPL22
docetaxel CTD 00002688	2/110	0.0013106018143653811	0.03005646827611274	0	0	46.023148148148145	305.4680074437484	JUN;ESR1
hexachlorophene	2/111	0.0013342936091659378	0.03009816403626771	0	0	45.59862385321101	301.8333994032146	UBE2I;ESR1
apigenin CTD 00007429	2/112	0.0013581911701031112	0.030143081452610986	0	0	45.18181818181818	298.27235807102574	JUN;ESR1
celecoxib CTD 00003448	2/116	0.001455835676662768	0.03179729985853919	0	0	43.58771929824562	284.722618807131	JUN;ESR1
luteolin CTD 00007430	2/120	0.0015567588670392114	0.03347031564134304	0	0	42.101694915254235	272.19374207815827	JUN;ESR1
daidzein CTD 00000166	2/127	0.001741231214115014	0.036860525394188604	0	0	39.73	252.41115890469297	JUN;ESR1
acetaldehyde CTD 00005293	2/129	0.0017957676618057788	0.03688024332305599	0	0	39.1003937007874	247.20530595871244	JUN;ESR1
paclitaxel PC3 UP	2/129	0.0017957676618057788	0.03688024332305599	0	0	39.1003937007874	247.20530595871244	UBE2I;RPL37A
thimerosal CTD 00006868	2/131	0.001851114999833567	0.03745785646722041	0	0	38.49031007751938	242.17976540137838	JUN;ESR1
lindane CTD 00001115	2/132	0.0018790923323901791	0.03747291375896937	0	0	38.19230769230769	239.73183291162474	JUN;ESR1
pyrvinium HL60 UP	2/137	0.002022008909273467	0.038394009827850496	0	0	36.76851851851852	228.09952555633555	JUN;RPL37A
ACROLEIN CTD 00005313	2/139	0.002080586368829221	0.038394009827850496	0	0	36.22810218978102	223.71235369917136	JUN;ESR1
colchicine CTD 00005701	2/140	0.0021101767489403143	0.038394009827850496	0	0	35.96376811594203	221.57218439604839	JUN;ESR1
ellagic acid CTD 00005891	2/146	0.0022919315983961	0.038394009827850496	0	0	34.454861111111114	209.42906075382993	JUN;ESR1
vincristine CTD 00006988	4/1245	0.002316557321408341	0.038394009827850496	0	0	10.071984958366908	61.11351228190066	JUN;UBE2I;RPL37A;ESR1
cinnamaldehyde CTD 00000671	2/165	0.0029147878179572105	0.038394009827850496	0	0	30.40950920245399	177.52944517411476	JUN;ESR1
glibenclamide HL60 DOWN	4/1333	0.0029790007180183513	0.038394009827850496	0	0	9.360922999749185	54.44469485015863	UBE2I;RPL37A;MRPL17;MRPL22
ambroxol PC3 UP	2/175	0.0032712037846386443	0.038394009827850496	0	0	28.637283236994218	163.87963778279843	UBE2I;RPL37A
parthenolide HL60 DOWN	2/181	0.0034944275793987057	0.038394009827850496	0	0	27.66899441340782	156.51203811645684	UBE2I;MRPL16
5,6-BENZOFLAVONE CTD 00007276	2/182	0.00353231182706702	0.038394009827850496	0	0	27.51388888888889	155.33798855823653	JUN;ESR1
Copper(II) chloride CTD 00001408	2/184	0.0036086619467618486	0.038394009827850496	0	0	27.208791208791208	153.03362121513777	JUN;ESR1
folic acid CTD 00005997	2/194	0.004002002601711121	0.038394009827850496	0	0	25.778645833333332	142.32288262374024	JUN;ESR1
sanguinarine MCF7 UP	2/196	0.00408297961837735	0.038394009827850496	0	0	25.510309278350515	140.33038119190527	JUN;GTF2H3
2,2',4,4',5,5'-Hexachlorobiphenyl CTD 00000731	2/208	0.004584894802334956	0.038394009827850496	0	0	24.009708737864077	129.29199625590968	JUN;ESR1
lobeline HL60 DOWN	4/1510	0.0046945129631442055	0.038394009827850496	0	0	8.182381584772022	43.86870075411792	RPL37A;MRPL16;MRPL17;MRPL22
Cube root extract CTD 00006707	2/211	0.0047146529025595685	0.038394009827850496	0	0	23.661483253588518	126.7564582628814	JUN;ESR1
Alitretinoin CTD 00003402	2/212	0.004758284264052315	0.038394009827850496	0	0	23.547619047619047	125.92956131132573	JUN;ESR1
camptothecin MCF7 UP	2/222	0.005204969776686004	0.038394009827850496	0	0	22.46590909090909	118.12892630940993	JUN;MRPS11
EINECS 250-892-2 CTD 00001193	2/223	0.005250671986481655	0.038394009827850496	0	0	22.3631221719457	117.39295593286606	JUN;ESR1
PHENCYCLIDINE CTD 00005881	2/226	0.005388901759505493	0.038394009827850496	0	0	22.060267857142858	115.22990468921296	JUN;ESR1
LY 294002 CTD 00003061	2/227	0.005435352198360755	0.038394009827850496	0	0	21.961111111111112	114.52348210752531	JUN;ESR1
FENRETINIDE CTD 00007166	2/228	0.005481989295361324	0.038394009827850496	0	0	21.86283185840708	113.82418239896597	JUN;ESR1
GLYOXAL CTD 00006046	1/11	0.005487567669022947	0.038394009827850496	0	0	222.0	1155.5699775561973	ESR1
6401-97-4 CTD 00000925	1/11	0.005487567669022947	0.038394009827850496	0	0	222.0	1155.5699775561973	JUN
fluorescein CTD 00007300	1/11	0.005487567669022947	0.038394009827850496	0	0	222.0	1155.5699775561973	ESR1
PROFENOFOS CTD 00001129	1/11	0.005487567669022947	0.038394009827850496	0	0	222.0	1155.5699775561973	ESR1
Tetramethrin CTD 00000484	1/11	0.005487567669022947	0.038394009827850496	0	0	222.0	1155.5699775561973	ESR1
fludrocortisone CTD 00005975	1/11	0.005487567669022947	0.038394009827850496	0	0	222.0	1155.5699775561973	ESR1
P-CRESOL CTD 00001567	1/11	0.005487567669022947	0.038394009827850496	0	0	222.0	1155.5699775561973	ESR1
estramustine CTD 00005921	1/11	0.005487567669022947	0.038394009827850496	0	0	222.0	1155.5699775561973	ESR1
Triciribine CTD 00001109	1/11	0.005487567669022947	0.038394009827850496	0	0	222.0	1155.5699775561973	ESR1
TRIPHENYL PHOSPHATE CTD 00000228	1/11	0.005487567669022947	0.038394009827850496	0	0	222.0	1155.5699775561973	ESR1
proscillaridin CTD 00006639	1/11	0.005487567669022947	0.038394009827850496	0	0	222.0	1155.5699775561973	ESR1
PHENTHOATE CTD 00000434	1/11	0.005487567669022947	0.038394009827850496	0	0	222.0	1155.5699775561973	ESR1
BENZOYL PEROXIDE CTD 00005495	1/11	0.005487567669022947	0.038394009827850496	0	0	222.0	1155.5699775561973	JUN
buspirone CTD 00005542	1/11	0.005487567669022947	0.038394009827850496	0	0	222.0	1155.5699775561973	ESR1
Bisphenol AF CTD 00005240	1/11	0.005487567669022947	0.038394009827850496	0	0	222.0	1155.5699775561973	ESR1
1,3,5[10]-Estratriene-2,3-diol-17-one CTD 00001165	1/11	0.005487567669022947	0.038394009827850496	0	0	222.0	1155.5699775561973	ESR1
2-Ethylhexyl 2-cyano-3,3-diphenylacrylate CTD 00003128	1/11	0.005487567669022947	0.038394009827850496	0	0	222.0	1155.5699775561973	ESR1
PIMARIC ACID CTD 00000440	1/11	0.005487567669022947	0.038394009827850496	0	0	222.0	1155.5699775561973	JUN
Razoxane CTD 00006692	1/11	0.005487567669022947	0.038394009827850496	0	0	222.0	1155.5699775561973	JUN
MCDF CTD 00002334	1/11	0.005487567669022947	0.038394009827850496	0	0	222.0	1155.5699775561973	ESR1
Tonalid CTD 00001589	1/11	0.005487567669022947	0.038394009827850496	0	0	222.0	1155.5699775561973	ESR1
4,4'-METHYLENEBIS(2-CHLOROANILINE) CTD 00006314	1/11	0.005487567669022947	0.038394009827850496	0	0	222.0	1155.5699775561973	ESR1
thiopental CTD 00006876	1/11	0.005487567669022947	0.038394009827850496	0	0	222.0	1155.5699775561973	JUN
propyl gallate CTD 00006637	1/11	0.005487567669022947	0.038394009827850496	0	0	222.0	1155.5699775561973	ESR1
Cyprodinil CTD 00003503	1/11	0.005487567669022947	0.038394009827850496	0	0	222.0	1155.5699775561973	ESR1
Kinichron TTD 00008790	1/11	0.005487567669022947	0.038394009827850496	0	0	222.0	1155.5699775561973	ESR1
Vatalanib succinate TTD 00011775	1/11	0.005487567669022947	0.038394009827850496	0	0	222.0	1155.5699775561973	ESR1
ibuprofen TTD 00008500	1/11	0.005487567669022947	0.038394009827850496	0	0	222.0	1155.5699775561973	ESR1
formononetin TTD 00008100	1/11	0.005487567669022947	0.038394009827850496	0	0	222.0	1155.5699775561973	ESR1
testosterone TTD 00011400	1/11	0.005487567669022947	0.038394009827850496	0	0	222.0	1155.5699775561973	ESR1
Acitretin TTD 00001573	1/11	0.005487567669022947	0.038394009827850496	0	0	222.0	1155.5699775561973	ESR1
ergocalciferol TTD 00007877	1/11	0.005487567669022947	0.038394009827850496	0	0	222.0	1155.5699775561973	ESR1
Gefitinib TTD 00008188	1/11	0.005487567669022947	0.038394009827850496	0	0	222.0	1155.5699775561973	ESR1
Chlorpyrifos oxon TTD 00007150	1/11	0.005487567669022947	0.038394009827850496	0	0	222.0	1155.5699775561973	ESR1
equilin TTD 00007874	1/11	0.005487567669022947	0.038394009827850496	0	0	222.0	1155.5699775561973	ESR1
nilutamide TTD 00009675	1/11	0.005487567669022947	0.038394009827850496	0	0	222.0	1155.5699775561973	ESR1
levonorgestrel HL60 UP	2/231	0.005623018936182728	0.038394009827850496	0	0	21.573144104803493	111.7680128251617	RPL37A;ESR1
1-NITROPYRENE CTD 00001569	2/234	0.005765722758352402	0.038394009827850496	0	0	21.290948275862068	109.77239834986464	JUN;ESR1
ampyrone HL60 DOWN	3/781	0.005793630603085052	0.038394009827850496	0	0	10.58318031582813	54.513920921298116	UBE2I;MRPL16;RPL26L1
4-Cumylphenol CTD 00004651	1/12	0.00598509351248777	0.038394009827850496	0	0	201.8080808080808	1032.9512945731403	ESR1
2-aminofluorene CTD 00000638	1/12	0.00598509351248777	0.038394009827850496	0	0	201.8080808080808	1032.9512945731403	ESR1
Difenoconazole CTD 00003609	1/12	0.00598509351248777	0.038394009827850496	0	0	201.8080808080808	1032.9512945731403	ESR1
Enzacamene CTD 00001812	1/12	0.00598509351248777	0.038394009827850496	0	0	201.8080808080808	1032.9512945731403	ESR1
Propyl 4-hydroxybenzoate CTD 00000273	1/12	0.00598509351248777	0.038394009827850496	0	0	201.8080808080808	1032.9512945731403	ESR1
mycophenolate mofetil CTD 00002572	1/12	0.00598509351248777	0.038394009827850496	0	0	201.8080808080808	1032.9512945731403	ESR1
Cerebrosterol CTD 00001995	1/12	0.00598509351248777	0.038394009827850496	0	0	201.8080808080808	1032.9512945731403	ESR1
678-39-7 CTD 00001619	1/12	0.00598509351248777	0.038394009827850496	0	0	201.8080808080808	1032.9512945731403	ESR1
nilutamide CTD 00001040	1/12	0.00598509351248777	0.038394009827850496	0	0	201.8080808080808	1032.9512945731403	ESR1
Trametinib CTD 00005130	1/12	0.00598509351248777	0.038394009827850496	0	0	201.8080808080808	1032.9512945731403	JUN
dioxybenzone CTD 00000176	1/12	0.00598509351248777	0.038394009827850496	0	0	201.8080808080808	1032.9512945731403	ESR1
2-NAPHTHOL CTD 00001340	1/12	0.00598509351248777	0.038394009827850496	0	0	201.8080808080808	1032.9512945731403	ESR1
1,1-Bis(4-hydroxyphenyl)-2-phenylbut-1-ene CTD 00002234	1/12	0.00598509351248777	0.038394009827850496	0	0	201.8080808080808	1032.9512945731403	ESR1
triazolam CTD 00006926	1/12	0.00598509351248777	0.038394009827850496	0	0	201.8080808080808	1032.9512945731403	ESR1
TRIADIMEFON CTD 00001578	1/12	0.00598509351248777	0.038394009827850496	0	0	201.8080808080808	1032.9512945731403	ESR1
Cladribine TTD 00007218	1/12	0.00598509351248777	0.038394009827850496	0	0	201.8080808080808	1032.9512945731403	ESR1
dienestrol TTD 00007567	1/12	0.00598509351248777	0.038394009827850496	0	0	201.8080808080808	1032.9512945731403	ESR1
calcitriol TTD 00002649	1/12	0.00598509351248777	0.038394009827850496	0	0	201.8080808080808	1032.9512945731403	ESR1
483-60-3 TTD 00001059	1/12	0.00598509351248777	0.038394009827850496	0	0	201.8080808080808	1032.9512945731403	ESR1
mestranol TTD 00009212	1/12	0.00598509351248777	0.038394009827850496	0	0	201.8080808080808	1032.9512945731403	ESR1
troglitazone TTD 00011580	1/12	0.00598509351248777	0.038394009827850496	0	0	201.8080808080808	1032.9512945731403	ESR1
hyperforin CTD 00000051	1/12	0.00598509351248777	0.038394009827850496	0	0	201.8080808080808	1032.9512945731403	JUN
2-Aminobiphenyl CTD 00000776	1/12	0.00598509351248777	0.038394009827850496	0	0	201.8080808080808	1032.9512945731403	JUN
1-chloro-2,4-dinitrobenzene CTD 00005848	2/242	0.006154418499249988	0.038394009827850496	0	0	20.572916666666668	104.72818098889356	JUN;ESR1
Quinizarin CTD 00001664	1/13	0.006482395492037067	0.038394009827850496	0	0	184.9814814814815	932.059746399125	ESR1
nabumetone CTD 00001691	1/13	0.006482395492037067	0.038394009827850496	0	0	184.9814814814815	932.059746399125	ESR1
1-BROMOPROPANE CTD 00003657	1/13	0.006482395492037067	0.038394009827850496	0	0	184.9814814814815	932.059746399125	ESR1
3,3'-DICHLOROBENZIDINE CTD 00007031	1/13	0.006482395492037067	0.038394009827850496	0	0	184.9814814814815	932.059746399125	ESR1
AZARIBINE CTD 00003341	1/13	0.006482395492037067	0.038394009827850496	0	0	184.9814814814815	932.059746399125	ESR1
diarylpropionitrile CTD 00004308	1/13	0.006482395492037067	0.038394009827850496	0	0	184.9814814814815	932.059746399125	ESR1
4-tert-Butylphenol CTD 00000316	1/13	0.006482395492037067	0.038394009827850496	0	0	184.9814814814815	932.059746399125	ESR1
CYHALOTHRIN CTD 00001754	1/13	0.006482395492037067	0.038394009827850496	0	0	184.9814814814815	932.059746399125	ESR1
ADAPALENE CTD 00002588	1/13	0.006482395492037067	0.038394009827850496	0	0	184.9814814814815	932.059746399125	ESR1
cccp CTD 00005589	1/13	0.006482395492037067	0.038394009827850496	0	0	184.9814814814815	932.059746399125	ESR1
SERTINDOLE CTD 00002659	1/13	0.006482395492037067	0.038394009827850496	0	0	184.9814814814815	932.059746399125	ESR1
Enilconazole CTD 00000896	1/13	0.006482395492037067	0.038394009827850496	0	0	184.9814814814815	932.059746399125	ESR1
Trabectedin CTD 00003298	1/13	0.006482395492037067	0.038394009827850496	0	0	184.9814814814815	932.059746399125	ESR1
N,N-Diethyl-3-methylbenzamide CTD 00005758	1/13	0.006482395492037067	0.038394009827850496	0	0	184.9814814814815	932.059746399125	ESR1
2,4,6-tribromophenol CTD 00000150	1/13	0.006482395492037067	0.038394009827850496	0	0	184.9814814814815	932.059746399125	ESR1
meloxicam CTD 00002644	1/13	0.006482395492037067	0.038394009827850496	0	0	184.9814814814815	932.059746399125	ESR1
VECURONIUM BROMIDE CTD 00006983	1/13	0.006482395492037067	0.038394009827850496	0	0	184.9814814814815	932.059746399125	ESR1
equilin CTD 00005912	1/13	0.006482395492037067	0.038394009827850496	0	0	184.9814814814815	932.059746399125	ESR1
oxybenzone CTD 00000215	1/13	0.006482395492037067	0.038394009827850496	0	0	184.9814814814815	932.059746399125	ESR1
N,N-Dimethyl-4-nitrosoaniline CTD 00000422	1/13	0.006482395492037067	0.038394009827850496	0	0	184.9814814814815	932.059746399125	ESR1
Triphenyltin hydroxide CTD 00000355	1/13	0.006482395492037067	0.038394009827850496	0	0	184.9814814814815	932.059746399125	ESR1
2-Phenylphenol CTD 00000139	1/13	0.006482395492037067	0.038394009827850496	0	0	184.9814814814815	932.059746399125	ESR1
Penconazole CTD 00003093	1/13	0.006482395492037067	0.038394009827850496	0	0	184.9814814814815	932.059746399125	ESR1
O,P'-DDE CTD 00002333	1/13	0.006482395492037067	0.038394009827850496	0	0	184.9814814814815	932.059746399125	ESR1
SERTINDOLE TTD 00010935	1/13	0.006482395492037067	0.038394009827850496	0	0	184.9814814814815	932.059746399125	ESR1
danazol TTD 00007428	1/13	0.006482395492037067	0.038394009827850496	0	0	184.9814814814815	932.059746399125	ESR1
flutamide TTD 00008081	1/13	0.006482395492037067	0.038394009827850496	0	0	184.9814814814815	932.059746399125	ESR1
4-Hexylresorcinol TTD 00000977	1/13	0.006482395492037067	0.038394009827850496	0	0	184.9814814814815	932.059746399125	ESR1
Cytomel TTD 00007391	1/13	0.006482395492037067	0.038394009827850496	0	0	184.9814814814815	932.059746399125	ESR1
RUTIN TTD 00010730	1/13	0.006482395492037067	0.038394009827850496	0	0	184.9814814814815	932.059746399125	ESR1
oxiconazole TTD 00009973	1/13	0.006482395492037067	0.038394009827850496	0	0	184.9814814814815	932.059746399125	ESR1
FLAVONE TTD 00008046	1/13	0.006482395492037067	0.038394009827850496	0	0	184.9814814814815	932.059746399125	ESR1
Pazopanib TTD 00010053	1/13	0.006482395492037067	0.038394009827850496	0	0	184.9814814814815	932.059746399125	ESR1
quinidine TTD 00010458	1/13	0.006482395492037067	0.038394009827850496	0	0	184.9814814814815	932.059746399125	ESR1
topotecan CTD 00007293	2/250	0.006554907730494333	0.038394009827850496	0	0	19.901209677419356	100.05415234065943	JUN;UBE2I
NIMUSTINE CTD 00007067	1/14	0.006979473680213335	0.038394009827850496	0	0	170.74358974358975	847.7046615380154	JUN
pirarubicin CTD 00001278	1/14	0.006979473680213335	0.038394009827850496	0	0	170.74358974358975	847.7046615380154	ESR1
Calcipotriol hydrate CTD 00002337	1/14	0.006979473680213335	0.038394009827850496	0	0	170.74358974358975	847.7046615380154	ESR1
5630-53-5 CTD 00001286	1/14	0.006979473680213335	0.038394009827850496	0	0	170.74358974358975	847.7046615380154	ESR1
Phylloquinone CTD 00006555	1/14	0.006979473680213335	0.038394009827850496	0	0	170.74358974358975	847.7046615380154	JUN
thiabendazole CTD 00006863	1/14	0.006979473680213335	0.038394009827850496	0	0	170.74358974358975	847.7046615380154	ESR1
11032-49-8 CTD 00007385	1/14	0.006979473680213335	0.038394009827850496	0	0	170.74358974358975	847.7046615380154	ESR1
mestranol CTD 00006278	1/14	0.006979473680213335	0.038394009827850496	0	0	170.74358974358975	847.7046615380154	ESR1
methanol CTD 00005338	1/14	0.006979473680213335	0.038394009827850496	0	0	170.74358974358975	847.7046615380154	ESR1
alachlor CTD 00000004	1/14	0.006979473680213335	0.038394009827850496	0	0	170.74358974358975	847.7046615380154	ESR1
Perfluoroundecanoic acid CTD 00003373	1/14	0.006979473680213335	0.038394009827850496	0	0	170.74358974358975	847.7046615380154	ESR1
Pazopanib CTD 00004656	1/14	0.006979473680213335	0.038394009827850496	0	0	170.74358974358975	847.7046615380154	ESR1
tcpobop CTD 00001345	1/14	0.006979473680213335	0.038394009827850496	0	0	170.74358974358975	847.7046615380154	ESR1
cephalothin CTD 00005614	1/14	0.006979473680213335	0.038394009827850496	0	0	170.74358974358975	847.7046615380154	ESR1
phenylbutazone TTD 00010195	1/14	0.006979473680213335	0.038394009827850496	0	0	170.74358974358975	847.7046615380154	ESR1
GNF-Pf-3955 TTD 00008269	1/14	0.006979473680213335	0.038394009827850496	0	0	170.74358974358975	847.7046615380154	ESR1
ILOPROST CTD 00007112	1/14	0.006979473680213335	0.038394009827850496	0	0	170.74358974358975	847.7046615380154	ESR1
37686-84-3 CTD 00000277	1/14	0.006979473680213335	0.038394009827850496	0	0	170.74358974358975	847.7046615380154	ESR1
PD 98059 CTD 00003206	2/262	0.0071775774981751184	0.038394009827850496	0	0	18.971153846153847	93.65666612391026	JUN;ESR1
piperlongumine MCF7 DOWN	2/262	0.0071775774981751184	0.038394009827850496	0	0	18.971153846153847	93.65666612391026	RPL37A;ESR1
dienestrol CTD 00005809	1/15	0.0074763281564485876	0.038394009827850496	0	0	158.53968253968253	776.212425317664	ESR1
acetochlor CTD 00001969	1/15	0.0074763281564485876	0.038394009827850496	0	0	158.53968253968253	776.212425317664	ESR1
Dibenzoylmethane CTD 00002537	1/15	0.0074763281564485876	0.038394009827850496	0	0	158.53968253968253	776.212425317664	ESR1
oxymetholone CTD 00006456	1/15	0.0074763281564485876	0.038394009827850496	0	0	158.53968253968253	776.212425317664	ESR1
Homocastasterone CTD 00002741	1/15	0.0074763281564485876	0.038394009827850496	0	0	158.53968253968253	776.212425317664	ESR1
4-Hexylresorcinol CTD 00006098	1/15	0.0074763281564485876	0.038394009827850496	0	0	158.53968253968253	776.212425317664	ESR1
alfacalcidol CTD 00000387	1/15	0.0074763281564485876	0.038394009827850496	0	0	158.53968253968253	776.212425317664	ESR1
NITROFEN CTD 00000346	1/15	0.0074763281564485876	0.038394009827850496	0	0	158.53968253968253	776.212425317664	ESR1
Ciprofibrate CTD 00000977	1/15	0.0074763281564485876	0.038394009827850496	0	0	158.53968253968253	776.212425317664	JUN
tazarotene CTD 00003089	1/15	0.0074763281564485876	0.038394009827850496	0	0	158.53968253968253	776.212425317664	ESR1
CYFLUTHRIN CTD 00002242	1/15	0.0074763281564485876	0.038394009827850496	0	0	158.53968253968253	776.212425317664	ESR1
Dimaprit CTD 00007150	1/15	0.0074763281564485876	0.038394009827850496	0	0	158.53968253968253	776.212425317664	JUN
Tetrachlorodian CTD 00001882	1/15	0.0074763281564485876	0.038394009827850496	0	0	158.53968253968253	776.212425317664	ESR1
Pregn-5-en-20-one, 3-hydroxy- CTD 00006610	1/15	0.0074763281564485876	0.038394009827850496	0	0	158.53968253968253	776.212425317664	ESR1
coumarin TTD 00007292	1/15	0.0074763281564485876	0.038394009827850496	0	0	158.53968253968253	776.212425317664	ESR1
Doramapimod TTD 00007708	1/15	0.0074763281564485876	0.038394009827850496	0	0	158.53968253968253	776.212425317664	ESR1
gemfibrozil TTD 00008191	1/15	0.0074763281564485876	0.038394009827850496	0	0	158.53968253968253	776.212425317664	JUN
Zuclomiphene TTD 00011948	1/15	0.0074763281564485876	0.038394009827850496	0	0	158.53968253968253	776.212425317664	ESR1
celecoxib TTD 00002754	1/15	0.0074763281564485876	0.038394009827850496	0	0	158.53968253968253	776.212425317664	ESR1
2-AMINOANTHRAQUINONE CTD 00001072	1/16	0.00797295899684864	0.038394009827850496	0	0	147.96296296296296	714.9125872208035	ESR1
phthalic acid CTD 00001559	1/16	0.00797295899684864	0.038394009827850496	0	0	147.96296296296296	714.9125872208035	ESR1
3-amino-1,2,4-triazole CTD 00005383	1/16	0.00797295899684864	0.038394009827850496	0	0	147.96296296296296	714.9125872208035	ESR1
fipexide CTD 00001801	1/16	0.00797295899684864	0.038394009827850496	0	0	147.96296296296296	714.9125872208035	ESR1
p-Propenylanisole CTD 00000298	1/16	0.00797295899684864	0.038394009827850496	0	0	147.96296296296296	714.9125872208035	ESR1
Isorhamnetin CTD 00002092	1/16	0.00797295899684864	0.038394009827850496	0	0	147.96296296296296	714.9125872208035	ESR1
Brassinolide CTD 00001097	1/16	0.00797295899684864	0.038394009827850496	0	0	147.96296296296296	714.9125872208035	ESR1
Fluazinam CTD 00002848	1/16	0.00797295899684864	0.038394009827850496	0	0	147.96296296296296	714.9125872208035	ESR1
pentobarbital CTD 00006484	1/16	0.00797295899684864	0.038394009827850496	0	0	147.96296296296296	714.9125872208035	JUN
Lapatinib CTD 00004348	1/16	0.00797295899684864	0.038394009827850496	0	0	147.96296296296296	714.9125872208035	ESR1
1,1-Bis(4-hydroxyphenyl)cyclohexane CTD 00004659	1/16	0.00797295899684864	0.038394009827850496	0	0	147.96296296296296	714.9125872208035	ESR1
Fenhexamid CTD 00004037	1/16	0.00797295899684864	0.038394009827850496	0	0	147.96296296296296	714.9125872208035	ESR1
Octinoxate CTD 00003658	1/16	0.00797295899684864	0.038394009827850496	0	0	147.96296296296296	714.9125872208035	ESR1
triamcinolone TTD 00011538	1/16	0.00797295899684864	0.038394009827850496	0	0	147.96296296296296	714.9125872208035	ESR1
Canertinib dihydrochloride TTD 00002663	1/16	0.00797295899684864	0.038394009827850496	0	0	147.96296296296296	714.9125872208035	ESR1
AT 877 CTD 00002152	1/17	0.00846936628057759	0.038394009827850496	0	0	138.70833333333334	661.8190142974174	ESR1
EDTA CTD 00005888	1/17	0.00846936628057759	0.038394009827850496	0	0	138.70833333333334	661.8190142974174	ESR1
tranilast CTD 00000646	1/17	0.00846936628057759	0.038394009827850496	0	0	138.70833333333334	661.8190142974174	ESR1
HEXACHLOROBENZENE CTD 00006091	1/17	0.00846936628057759	0.038394009827850496	0	0	138.70833333333334	661.8190142974174	ESR1
Solvent Yellow-?14 CTD 00001132	1/17	0.00846936628057759	0.038394009827850496	0	0	138.70833333333334	661.8190142974174	ESR1
Stilonium iodide CTD 00003659	1/17	0.00846936628057759	0.038394009827850496	0	0	138.70833333333334	661.8190142974174	ESR1
estradiol valerate CTD 00000816	1/17	0.00846936628057759	0.038394009827850496	0	0	138.70833333333334	661.8190142974174	ESR1
bromocriptine TTD 00002572	1/17	0.00846936628057759	0.038394009827850496	0	0	138.70833333333334	661.8190142974174	ESR1
rosmarinic acid TTD 00010688	1/17	0.00846936628057759	0.038394009827850496	0	0	138.70833333333334	661.8190142974174	UBE2I
Temsirolimus CTD 00003745	1/17	0.00846936628057759	0.038394009827850496	0	0	138.70833333333334	661.8190142974174	ESR1
Zinc sulfate CTD 00007264	2/287	0.008558263109008691	0.038394009827850496	0	0	17.285087719298247	82.2918484471722	JUN;UBE2I
Allococaine CTD 00005697	2/290	0.008731436939904242	0.038394009827850496	0	0	17.102430555555557	81.07963589252527	JUN;UBE2I
Diphenylcyclopropenone CTD 00001385	1/18	0.008965550093347357	0.038394009827850496	0	0	130.54248366013073	615.425022203049	ESR1
candesartan CTD 00002974	1/18	0.008965550093347357	0.038394009827850496	0	0	130.54248366013073	615.425022203049	ESR1
PHENOTHIAZINE CTD 00001521	1/18	0.008965550093347357	0.038394009827850496	0	0	130.54248366013073	615.425022203049	ESR1
Rubitecan CTD 00002935	1/18	0.008965550093347357	0.038394009827850496	0	0	130.54248366013073	615.425022203049	ESR1
ticlopidine CTD 00006894	1/18	0.008965550093347357	0.038394009827850496	0	0	130.54248366013073	615.425022203049	ESR1
AC1L1WKQ CTD 00007050	1/18	0.008965550093347357	0.038394009827850496	0	0	130.54248366013073	615.425022203049	ESR1
Nilotinib CTD 00004428	1/18	0.008965550093347357	0.038394009827850496	0	0	130.54248366013073	615.425022203049	JUN
3-METHOXYCATECHOL CTD 00002662	1/18	0.008965550093347357	0.038394009827850496	0	0	130.54248366013073	615.425022203049	ESR1
N-Hydroxy phip CTD 00002510	1/18	0.008965550093347357	0.038394009827850496	0	0	130.54248366013073	615.425022203049	ESR1
amoxapine CTD 00005389	1/18	0.008965550093347357	0.038394009827850496	0	0	130.54248366013073	615.425022203049	ESR1
simvastatin TTD 00010956	1/18	0.008965550093347357	0.038394009827850496	0	0	130.54248366013073	615.425022203049	ESR1
piperine TTD 00010245	1/18	0.008965550093347357	0.038394009827850496	0	0	130.54248366013073	615.425022203049	ESR1
retinol TTD 00010558	1/18	0.008965550093347357	0.038394009827850496	0	0	130.54248366013073	615.425022203049	ESR1
loratadine TTD 00009025	1/18	0.008965550093347357	0.038394009827850496	0	0	130.54248366013073	615.425022203049	ESR1
CHEMBL199925 TTD 00003764	1/18	0.008965550093347357	0.038394009827850496	0	0	130.54248366013073	615.425022203049	ESR1
Vorinostat TTD 00011826	1/18	0.008965550093347357	0.038394009827850496	0	0	130.54248366013073	615.425022203049	ESR1
estradiol TTD 00007900	1/18	0.008965550093347357	0.038394009827850496	0	0	130.54248366013073	615.425022203049	ESR1
Alitretinoin TTD 00001891	1/18	0.008965550093347357	0.038394009827850496	0	0	130.54248366013073	615.425022203049	ESR1
teniposide TTD 00011380	1/18	0.008965550093347357	0.038394009827850496	0	0	130.54248366013073	615.425022203049	ESR1
pyrimethamine TTD 00010423	1/18	0.008965550093347357	0.038394009827850496	0	0	130.54248366013073	615.425022203049	ESR1
tranilast TTD 00011519	1/18	0.008965550093347357	0.038394009827850496	0	0	130.54248366013073	615.425022203049	ESR1
Ginsenoside Re CTD 00002168	1/18	0.008965550093347357	0.038394009827850496	0	0	130.54248366013073	615.425022203049	ESR1
OCHRATOXIN A CTD 00001202	2/297	0.009141688974510296	0.038394009827850496	0	0	16.690677966101696	78.36123291363853	JUN;ESR1
Hydroxychlor CTD 00003776	1/19	0.009461510512395743	0.038394009827850496	0	0	123.28395061728395	574.5677163606151	ESR1
p,p'-DDD CTD 00005753	1/19	0.009461510512395743	0.038394009827850496	0	0	123.28395061728395	574.5677163606151	ESR1
1,1,2,2,3,3-hexabromocyclododecane CTD 00003141	1/19	0.009461510512395743	0.038394009827850496	0	0	123.28395061728395	574.5677163606151	ESR1
probenecid CTD 00006615	1/19	0.009461510512395743	0.038394009827850496	0	0	123.28395061728395	574.5677163606151	ESR1
prostaglandin J2 CTD 00001744	1/19	0.009461510512395743	0.038394009827850496	0	0	123.28395061728395	574.5677163606151	JUN
Methoxycamptothecin CTD 00001213	1/19	0.009461510512395743	0.038394009827850496	0	0	123.28395061728395	574.5677163606151	JUN
alprazolam CTD 00005358	1/19	0.009461510512395743	0.038394009827850496	0	0	123.28395061728395	574.5677163606151	ESR1
albendazole TTD 00001871	1/19	0.009461510512395743	0.038394009827850496	0	0	123.28395061728395	574.5677163606151	ESR1
raloxifene TTD 00010501	1/19	0.009461510512395743	0.038394009827850496	0	0	123.28395061728395	574.5677163606151	ESR1
selegiline CTD 00006730	1/19	0.009461510512395743	0.038394009827850496	0	0	123.28395061728395	574.5677163606151	JUN
simvastatin CTD 00007319	2/304	0.009560549942704754	0.038394009827850496	0	0	16.29801324503311	75.78755483023383	JUN;ESR1
17-Ethynyl estradiol CTD 00005932	2/304	0.009560549942704754	0.038394009827850496	0	0	16.29801324503311	75.78755483023383	JUN;ESR1
anisomycin MCF7 DOWN	2/307	0.009742684128303161	0.038394009827850496	0	0	16.135245901639344	74.72617398606748	UBE2I;RPL37A
Fulvestrant CTD 00002740	2/310	0.009926385751119298	0.038394009827850496	0	0	15.97564935064935	73.68862263509924	JUN;ESR1
mitotane	1/20	0.009957247624386196	0.038394009827850496	0	0	116.78947368421052	538.3357753631753	ESR1
oxazepam	1/20	0.009957247624386196	0.038394009827850496	0	0	116.78947368421052	538.3357753631753	ESR1
Medroxyprogesterone acetate	1/20	0.009957247624386196	0.038394009827850496	0	0	116.78947368421052	538.3357753631753	ESR1
cypermethrin CTD 00000881	1/20	0.009957247624386196	0.038394009827850496	0	0	116.78947368421052	538.3357753631753	ESR1
coumarin CTD 00001428	1/20	0.009957247624386196	0.038394009827850496	0	0	116.78947368421052	538.3357753631753	ESR1
riluzole CTD 00007294	1/20	0.009957247624386196	0.038394009827850496	0	0	116.78947368421052	538.3357753631753	ESR1
DIETHYL PHTHALATE CTD 00000348	1/20	0.009957247624386196	0.038394009827850496	0	0	116.78947368421052	538.3357753631753	ESR1
DIBUTYLTIN DICHLORIDE CTD 00001008	1/20	0.009957247624386196	0.038394009827850496	0	0	116.78947368421052	538.3357753631753	ESR1
chlordane CTD 00005630	1/20	0.009957247624386196	0.038394009827850496	0	0	116.78947368421052	538.3357753631753	ESR1
2,2',4,6,6'-pentachlorobiphenyl CTD 00003860	1/20	0.009957247624386196	0.038394009827850496	0	0	116.78947368421052	538.3357753631753	JUN
TRIAMCINOLONE ACETONIDE CTD 00006922	1/20	0.009957247624386196	0.038394009827850496	0	0	116.78947368421052	538.3357753631753	ESR1
trimipramine MCF7 UP	1/20	0.009957247624386196	0.038394009827850496	0	0	116.78947368421052	538.3357753631753	JUN
PROPICONAZOLE CTD 00002045	1/20	0.009957247624386196	0.038394009827850496	0	0	116.78947368421052	538.3357753631753	ESR1
Lopinavir CTD 00007472	1/20	0.009957247624386196	0.038394009827850496	0	0	116.78947368421052	538.3357753631753	ESR1
Pyridaben CTD 00003936	1/20	0.009957247624386196	0.038394009827850496	0	0	116.78947368421052	538.3357753631753	ESR1
felodipine CTD 00007084	1/20	0.009957247624386196	0.038394009827850496	0	0	116.78947368421052	538.3357753631753	ESR1
edaravone TTD 00007784	1/20	0.009957247624386196	0.038394009827850496	0	0	116.78947368421052	538.3357753631753	UBE2I
letrozole BOSS	1/20	0.009957247624386196	0.038394009827850496	0	0	116.78947368421052	538.3357753631753	ESR1
Monobenzone BOSS	1/20	0.009957247624386196	0.038394009827850496	0	0	116.78947368421052	538.3357753631753	ESR1
5-Aminosalicylic acid TTD 00001112	1/20	0.009957247624386196	0.038394009827850496	0	0	116.78947368421052	538.3357753631753	ESR1
Flavopiridol hydrochloride TTD 00008047	1/20	0.009957247624386196	0.038394009827850496	0	0	116.78947368421052	538.3357753631753	ESR1
nicardipine BOSS	1/20	0.009957247624386196	0.038394009827850496	0	0	116.78947368421052	538.3357753631753	ESR1
cimetidine PC3 DOWN	3/953	0.010059914809283012	0.038394009827850496	0	0	8.589473684210526	39.504678014826915	UBE2I;MRPL16;MRPL22
N-Acetyl-L-cysteine CTD 00005305	2/315	0.010236027115422562	0.038394009827850496	0	0	15.716453674121405	72.0103030035062	JUN;ESR1
albendazole	1/21	0.010452761511867668	0.038394009827850496	0	0	110.94444444444444	506.0053047065427	ESR1
phenolphthalein CTD 00007346	1/21	0.010452761511867668	0.038394009827850496	0	0	110.94444444444444	506.0053047065427	ESR1
84625-61-6 CTD 00007215	1/21	0.010452761511867668	0.038394009827850496	0	0	110.94444444444444	506.0053047065427	ESR1
propachlor CTD 00000586	1/21	0.010452761511867668	0.038394009827850496	0	0	110.94444444444444	506.0053047065427	ESR1
artemisinin CTD 00001499	1/21	0.010452761511867668	0.038394009827850496	0	0	110.94444444444444	506.0053047065427	ESR1
VERLUKAST CTD 00002469	1/21	0.010452761511867668	0.038394009827850496	0	0	110.94444444444444	506.0053047065427	ESR1
CHLOROTHALONIL CTD 00000251	1/21	0.010452761511867668	0.038394009827850496	0	0	110.94444444444444	506.0053047065427	ESR1
propylthiouracil CTD 00006638	1/21	0.010452761511867668	0.038394009827850496	0	0	110.94444444444444	506.0053047065427	ESR1
Azinphos-methyl CTD 00005460	1/21	0.010452761511867668	0.038394009827850496	0	0	110.94444444444444	506.0053047065427	ESR1
Delphinidin CTD 00000884	1/21	0.010452761511867668	0.038394009827850496	0	0	110.94444444444444	506.0053047065427	JUN
daidzein TTD 00007423	1/21	0.010452761511867668	0.038394009827850496	0	0	110.94444444444444	506.0053047065427	ESR1
tamoxifen TTD 00011319	1/21	0.010452761511867668	0.038394009827850496	0	0	110.94444444444444	506.0053047065427	ESR1
liothyronine TTD 00008994	1/21	0.010452761511867668	0.038394009827850496	0	0	110.94444444444444	506.0053047065427	ESR1
Azinphos-methyl BOSS	1/21	0.010452761511867668	0.038394009827850496	0	0	110.94444444444444	506.0053047065427	ESR1
3-methylcholanthrene BOSS	1/21	0.010452761511867668	0.038394009827850496	0	0	110.94444444444444	506.0053047065427	ESR1
Axitinib BOSS	1/21	0.010452761511867668	0.038394009827850496	0	0	110.94444444444444	506.0053047065427	ESR1
ethinyl estradiol TTD 00007915	1/21	0.010452761511867668	0.038394009827850496	0	0	110.94444444444444	506.0053047065427	ESR1
1,3,5-Tris(4-hydroxyphenyl)-4-propyl-1H-pyrazole CTD 00003875	1/21	0.010452761511867668	0.038394009827850496	0	0	110.94444444444444	506.0053047065427	ESR1
8-azaguanine PC3 UP	2/323	0.010740438249525855	0.038394009827850496	0	0	15.31853582554517	69.4502491985936	JUN;RPL37A
pregnenolone PC3 DOWN	2/325	0.010868261312522776	0.038394009827850496	0	0	15.222136222910217	68.83310783658636	UBE2I;RPL37A
troglitazone	1/22	0.010948052258043297	0.038394009827850496	0	0	105.65608465608466	476.99429568907004	ESR1
sodium azide CTD 00007311	1/22	0.010948052258043297	0.038394009827850496	0	0	105.65608465608466	476.99429568907004	ESR1
docetaxel	1/22	0.010948052258043297	0.038394009827850496	0	0	105.65608465608466	476.99429568907004	ESR1
Isotretinoin	1/22	0.010948052258043297	0.038394009827850496	0	0	105.65608465608466	476.99429568907004	ESR1
aldrin CTD 00005348	1/22	0.010948052258043297	0.038394009827850496	0	0	105.65608465608466	476.99429568907004	ESR1
rosmarinic acid CTD 00001891	1/22	0.010948052258043297	0.038394009827850496	0	0	105.65608465608466	476.99429568907004	UBE2I
BIFENTHRIN CTD 00003314	1/22	0.010948052258043297	0.038394009827850496	0	0	105.65608465608466	476.99429568907004	ESR1
cinchocaine PC3 UP	1/22	0.010948052258043297	0.038394009827850496	0	0	105.65608465608466	476.99429568907004	RPL37A
CAPTAN CTD 00005571	1/22	0.010948052258043297	0.038394009827850496	0	0	105.65608465608466	476.99429568907004	ESR1
triamcinolone CTD 00006921	1/22	0.010948052258043297	0.038394009827850496	0	0	105.65608465608466	476.99429568907004	ESR1
4-aminobutyric acid CTD 00006014	1/22	0.010948052258043297	0.038394009827850496	0	0	105.65608465608466	476.99429568907004	ESR1
triamterene CTD 00006923	1/22	0.010948052258043297	0.038394009827850496	0	0	105.65608465608466	476.99429568907004	ESR1
griseofulvin CTD 00006055	1/22	0.010948052258043297	0.038394009827850496	0	0	105.65608465608466	476.99429568907004	ESR1
3-aminobenzamide CTD 00001175	1/22	0.010948052258043297	0.038394009827850496	0	0	105.65608465608466	476.99429568907004	JUN
pyrazole BOSS	1/22	0.010948052258043297	0.038394009827850496	0	0	105.65608465608466	476.99429568907004	ESR1
dimethoate CTD 00005841	1/22	0.010948052258043297	0.038394009827850496	0	0	105.65608465608466	476.99429568907004	ESR1
Isotretinoin BOSS	1/22	0.010948052258043297	0.038394009827850496	0	0	105.65608465608466	476.99429568907004	ESR1
mifepristone TTD 00009307	1/22	0.010948052258043297	0.038394009827850496	0	0	105.65608465608466	476.99429568907004	ESR1
probenecid BOSS	1/22	0.010948052258043297	0.038394009827850496	0	0	105.65608465608466	476.99429568907004	ESR1
triamcinolone BOSS	1/22	0.010948052258043297	0.038394009827850496	0	0	105.65608465608466	476.99429568907004	ESR1
cholecalciferol TTD 00007153	1/22	0.010948052258043297	0.038394009827850496	0	0	105.65608465608466	476.99429568907004	ESR1
gemfibrozil BOSS	1/22	0.010948052258043297	0.038394009827850496	0	0	105.65608465608466	476.99429568907004	JUN
bisacodyl	1/23	0.01144311994957642	0.038394009827850496	0	0	100.84848484848484	450.8296990682604	ESR1
diazepam	1/23	0.01144311994957642	0.038394009827850496	0	0	100.84848484848484	450.8296990682604	ESR1
FLAVONE CTD 00001977	1/23	0.01144311994957642	0.038394009827850496	0	0	100.84848484848484	450.8296990682604	ESR1
loratadine	1/23	0.01144311994957642	0.038394009827850496	0	0	100.84848484848484	450.8296990682604	ESR1
5-Aminosalicylic acid	1/23	0.01144311994957642	0.038394009827850496	0	0	100.84848484848484	450.8296990682604	ESR1
riluzole	1/23	0.01144311994957642	0.038394009827850496	0	0	100.84848484848484	450.8296990682604	ESR1
bromocriptine	1/23	0.01144311994957642	0.038394009827850496	0	0	100.84848484848484	450.8296990682604	ESR1
MIDAZOLAM HYDROCHLORIDE	1/23	0.01144311994957642	0.038394009827850496	0	0	100.84848484848484	450.8296990682604	ESR1
6-Thioguanine	1/23	0.01144311994957642	0.038394009827850496	0	0	100.84848484848484	450.8296990682604	ESR1
furosemide CTD 00006012	1/23	0.01144311994957642	0.038394009827850496	0	0	100.84848484848484	450.8296990682604	ESR1
PHENANTHRENE CTD 00001483	1/23	0.01144311994957642	0.038394009827850496	0	0	100.84848484848484	450.8296990682604	ESR1
6-Thioguanine CTD 00006874	1/23	0.01144311994957642	0.038394009827850496	0	0	100.84848484848484	450.8296990682604	ESR1
citrinin CTD 00005677	1/23	0.01144311994957642	0.038394009827850496	0	0	100.84848484848484	450.8296990682604	JUN
CUMENE HYDROPEROXIDE CTD 00000338	1/23	0.01144311994957642	0.038394009827850496	0	0	100.84848484848484	450.8296990682604	ESR1
Butyl 4-hydroxybenzoate CTD 00001781	1/23	0.01144311994957642	0.038394009827850496	0	0	100.84848484848484	450.8296990682604	ESR1
Acitretin CTD 00007146	1/23	0.01144311994957642	0.038394009827850496	0	0	100.84848484848484	450.8296990682604	ESR1
Clofarabine CTD 00002713	1/23	0.01144311994957642	0.038394009827850496	0	0	100.84848484848484	450.8296990682604	ESR1
Flavopiridol hydrochloride BOSS	1/23	0.01144311994957642	0.038394009827850496	0	0	100.84848484848484	450.8296990682604	ESR1
lonidamine CTD 00000839	1/23	0.01144311994957642	0.038394009827850496	0	0	100.84848484848484	450.8296990682604	ESR1
PAPAVERINE HYDROCHLORIDE BOSS	1/23	0.01144311994957642	0.038394009827850496	0	0	100.84848484848484	450.8296990682604	ESR1
apomorphine CTD 00005433	1/23	0.01144311994957642	0.038394009827850496	0	0	100.84848484848484	450.8296990682604	JUN
METHYL PARATHION CTD 00006309	1/23	0.01144311994957642	0.038394009827850496	0	0	100.84848484848484	450.8296990682604	ESR1
Cladribine BOSS	1/23	0.01144311994957642	0.038394009827850496	0	0	100.84848484848484	450.8296990682604	ESR1
pyrogallol TTD 00010426	1/23	0.01144311994957642	0.038394009827850496	0	0	100.84848484848484	450.8296990682604	ESR1
triamterene BOSS	1/23	0.01144311994957642	0.038394009827850496	0	0	100.84848484848484	450.8296990682604	ESR1
ketoconazole TTD 00008781	1/23	0.01144311994957642	0.038394009827850496	0	0	100.84848484848484	450.8296990682604	ESR1
diethylstilbestrol TTD 00007572	1/23	0.01144311994957642	0.038394009827850496	0	0	100.84848484848484	450.8296990682604	ESR1
quinacrine TTD 00010448	1/23	0.01144311994957642	0.038394009827850496	0	0	100.84848484848484	450.8296990682604	ESR1
reserpine TTD 00010547	1/23	0.01144311994957642	0.038394009827850496	0	0	100.84848484848484	450.8296990682604	ESR1
630-60-4 TTD 00001253	1/23	0.01144311994957642	0.038394009827850496	0	0	100.84848484848484	450.8296990682604	ESR1
GNF-PF-3832 TTD 00008267	1/23	0.01144311994957642	0.038394009827850496	0	0	100.84848484848484	450.8296990682604	ESR1
Chlorhexidine diacetate BOSS	1/23	0.01144311994957642	0.038394009827850496	0	0	100.84848484848484	450.8296990682604	ESR1
triamterene TTD 00011539	1/23	0.01144311994957642	0.038394009827850496	0	0	100.84848484848484	450.8296990682604	ESR1
medrysone HL60 UP	2/341	0.011915429053849031	0.038394009827850496	0	0	14.49188790560472	64.19792087449784	RPL37A;ESR1
strophanthidin HL60 DOWN	2/341	0.011915429053849031	0.038394009827850496	0	0	14.49188790560472	64.19792087449784	UBE2I;MRPL17
felodipine	1/24	0.011937964668319789	0.038394009827850496	0	0	96.45893719806763	427.1232267263204	ESR1
haloprogin	1/24	0.011937964668319789	0.038394009827850496	0	0	96.45893719806763	427.1232267263204	ESR1
prazepam	1/24	0.011937964668319789	0.038394009827850496	0	0	96.45893719806763	427.1232267263204	ESR1
liothyronine	1/24	0.011937964668319789	0.038394009827850496	0	0	96.45893719806763	427.1232267263204	ESR1
MLS003115428 CTD 00005749	1/24	0.011937964668319789	0.038394009827850496	0	0	96.45893719806763	427.1232267263204	ESR1
DACTINOMYCIN	1/24	0.011937964668319789	0.038394009827850496	0	0	96.45893719806763	427.1232267263204	ESR1
Pregabalin	1/24	0.011937964668319789	0.038394009827850496	0	0	96.45893719806763	427.1232267263204	ESR1
CLOMIPHENE CITRATE	1/24	0.011937964668319789	0.038394009827850496	0	0	96.45893719806763	427.1232267263204	ESR1
Carfilzomib	1/24	0.011937964668319789	0.038394009827850496	0	0	96.45893719806763	427.1232267263204	ESR1
ETYA CTD 00007037	1/24	0.011937964668319789	0.038394009827850496	0	0	96.45893719806763	427.1232267263204	UBE2I
2H-1-Benzopyran-2-one, 7-[(3,7-dimethyl-2,6-octadienyl)oxy]- CTD 00003446	1/24	0.011937964668319789	0.038394009827850496	0	0	96.45893719806763	427.1232267263204	JUN
fipronil CTD 00002993	1/24	0.011937964668319789	0.038394009827850496	0	0	96.45893719806763	427.1232267263204	ESR1
fenbendazole CTD 00005958	1/24	0.011937964668319789	0.038394009827850496	0	0	96.45893719806763	427.1232267263204	ESR1
teniposide CTD 00006838	1/24	0.011937964668319789	0.038394009827850496	0	0	96.45893719806763	427.1232267263204	ESR1
celecoxib MCF7 UP	1/24	0.011937964668319789	0.038394009827850496	0	0	96.45893719806763	427.1232267263204	JUN
ifosfamide MCF7 UP	1/24	0.011937964668319789	0.038394009827850496	0	0	96.45893719806763	427.1232267263204	RPL37A
NORGESTIMATE CTD 00000907	1/24	0.011937964668319789	0.038394009827850496	0	0	96.45893719806763	427.1232267263204	ESR1
tolazamide MCF7 UP	1/24	0.011937964668319789	0.038394009827850496	0	0	96.45893719806763	427.1232267263204	ESR1
Everolimus CTD 00003479	1/24	0.011937964668319789	0.038394009827850496	0	0	96.45893719806763	427.1232267263204	ESR1
2-Acetamidofluorene CTD 00007023	1/24	0.011937964668319789	0.038394009827850496	0	0	96.45893719806763	427.1232267263204	ESR1
CI-1040 TTD 00007168	1/24	0.011937964668319789	0.038394009827850496	0	0	96.45893719806763	427.1232267263204	ESR1
6-Thioguanine BOSS	1/24	0.011937964668319789	0.038394009827850496	0	0	96.45893719806763	427.1232267263204	ESR1
Chlormethine hydrochloride BOSS	1/24	0.011937964668319789	0.038394009827850496	0	0	96.45893719806763	427.1232267263204	ESR1
lindane BOSS	1/24	0.011937964668319789	0.038394009827850496	0	0	96.45893719806763	427.1232267263204	ESR1
triazolam	1/25	0.012432586505539576	0.038394009827850496	0	0	92.43518518518519	405.55330287566494	ESR1
reserpine	1/25	0.012432586505539576	0.038394009827850496	0	0	92.43518518518519	405.55330287566494	ESR1
NITAZOXANIDE	1/25	0.012432586505539576	0.038394009827850496	0	0	92.43518518518519	405.55330287566494	ESR1
Dyclonine hydrochloride	1/25	0.012432586505539576	0.038394009827850496	0	0	92.43518518518519	405.55330287566494	ESR1
norethindrone CTD 00006418	1/25	0.012432586505539576	0.038394009827850496	0	0	92.43518518518519	405.55330287566494	ESR1
edaravone CTD 00000227	1/25	0.012432586505539576	0.038394009827850496	0	0	92.43518518518519	405.55330287566494	UBE2I
25-Hydroxycholesterol CTD 00000381	1/25	0.012432586505539576	0.038394009827850496	0	0	92.43518518518519	405.55330287566494	ESR1
EMETINE CTD 00005892	1/25	0.012432586505539576	0.038394009827850496	0	0	92.43518518518519	405.55330287566494	ESR1
apicidin CTD 00003381	1/25	0.012432586505539576	0.038394009827850496	0	0	92.43518518518519	405.55330287566494	ESR1
ALLETHRIN CTD 00000946	1/25	0.012432586505539576	0.038394009827850496	0	0	92.43518518518519	405.55330287566494	ESR1
indoprofen CTD 00006148	1/25	0.012432586505539576	0.038394009827850496	0	0	92.43518518518519	405.55330287566494	ESR1
Hydroxytyrosol CTD 00000267	1/25	0.012432586505539576	0.038394009827850496	0	0	92.43518518518519	405.55330287566494	JUN
Fludioxonil CTD 00003504	1/25	0.012432586505539576	0.038394009827850496	0	0	92.43518518518519	405.55330287566494	ESR1
Crystal violet CTD 00006023	1/25	0.012432586505539576	0.038394009827850496	0	0	92.43518518518519	405.55330287566494	ESR1
NSC113090 CTD 00000067	1/25	0.012432586505539576	0.038394009827850496	0	0	92.43518518518519	405.55330287566494	UBE2I
CARBARYL CTD 00006737	1/25	0.012432586505539576	0.038394009827850496	0	0	92.43518518518519	405.55330287566494	ESR1
Permethrin CTD 00007392	1/25	0.012432586505539576	0.038394009827850496	0	0	92.43518518518519	405.55330287566494	ESR1
indoprofen TTD 00008600	1/25	0.012432586505539576	0.038394009827850496	0	0	92.43518518518519	405.55330287566494	ESR1
ETHACRYNIC ACID TTD 00007910	1/25	0.012432586505539576	0.038394009827850496	0	0	92.43518518518519	405.55330287566494	ESR1
podophyllotoxin TTD 00010285	1/25	0.012432586505539576	0.038394009827850496	0	0	92.43518518518519	405.55330287566494	ESR1
ALENDRONATE SODIUM BOSS	1/25	0.012432586505539576	0.038394009827850496	0	0	92.43518518518519	405.55330287566494	ESR1
biochanin A TTD 00002445	1/25	0.012432586505539576	0.038394009827850496	0	0	92.43518518518519	405.55330287566494	ESR1
dl-Thioctic acid TTD 00007649	1/25	0.012432586505539576	0.038394009827850496	0	0	92.43518518518519	405.55330287566494	UBE2I
atovaquone MCF7 DOWN	2/354	0.012798139903830982	0.038394009827850496	0	0	13.947443181818182	60.78930959077482	UBE2I;RPL37A
estradiol	1/26	0.012926985542465876	0.038394009827850496	0	0	88.73333333333333	385.85142072369416	ESR1
Mitoxantrone dihydrochloride	1/26	0.012926985542465876	0.038394009827850496	0	0	88.73333333333333	385.85142072369416	ESR1
clomiphene CTD 00005686	1/26	0.012926985542465876	0.038394009827850496	0	0	88.73333333333333	385.85142072369416	ESR1
2,4-DIHYDROXYBENZOPHENONE CTD 00003724	1/26	0.012926985542465876	0.038394009827850496	0	0	88.73333333333333	385.85142072369416	ESR1
Bis-gma CTD 00007186	1/26	0.012926985542465876	0.038394009827850496	0	0	88.73333333333333	385.85142072369416	ESR1
econazole MCF7 UP	1/26	0.012926985542465876	0.038394009827850496	0	0	88.73333333333333	385.85142072369416	JUN
Antimycin A CTD 00005427	1/26	0.012926985542465876	0.038394009827850496	0	0	88.73333333333333	385.85142072369416	JUN
hmba CTD 00000732	1/26	0.012926985542465876	0.038394009827850496	0	0	88.73333333333333	385.85142072369416	JUN
ipriflavone CTD 00000966	1/26	0.012926985542465876	0.038394009827850496	0	0	88.73333333333333	385.85142072369416	ESR1
androstenedione CTD 00005400	1/26	0.012926985542465876	0.038394009827850496	0	0	88.73333333333333	385.85142072369416	ESR1
Prochloraz CTD 00002021	1/26	0.012926985542465876	0.038394009827850496	0	0	88.73333333333333	385.85142072369416	ESR1
albendazole BOSS	1/26	0.012926985542465876	0.038394009827850496	0	0	88.73333333333333	385.85142072369416	ESR1
MLS000766263 CTD 00004623	1/26	0.012926985542465876	0.038394009827850496	0	0	88.73333333333333	385.85142072369416	UBE2I
COUMESTROL BOSS	1/26	0.012926985542465876	0.038394009827850496	0	0	88.73333333333333	385.85142072369416	ESR1
Mangostin CTD 00001026	1/26	0.012926985542465876	0.038394009827850496	0	0	88.73333333333333	385.85142072369416	ESR1
etoposide TTD 00007950	1/26	0.012926985542465876	0.038394009827850496	0	0	88.73333333333333	385.85142072369416	ESR1
pyrogallol BOSS	1/26	0.012926985542465876	0.038394009827850496	0	0	88.73333333333333	385.85142072369416	ESR1
aa-861 TTD 00001419	1/26	0.012926985542465876	0.038394009827850496	0	0	88.73333333333333	385.85142072369416	ESR1
Temsirolimus BOSS	1/26	0.012926985542465876	0.038394009827850496	0	0	88.73333333333333	385.85142072369416	ESR1
COUMESTROL TTD 00007296	1/26	0.012926985542465876	0.038394009827850496	0	0	88.73333333333333	385.85142072369416	ESR1
Econazole nitrate TTD 00007779	1/26	0.012926985542465876	0.038394009827850496	0	0	88.73333333333333	385.85142072369416	ESR1
alprazolam	1/27	0.013421161865694831	0.038394009827850496	0	0	85.31623931623932	367.79170199807675	ESR1
iodoquinol CTD 00005833	1/27	0.013421161865694831	0.038394009827850496	0	0	85.31623931623932	367.79170199807675	ESR1
CI-1040 CTD 00003697	1/27	0.013421161865694831	0.038394009827850496	0	0	85.31623931623932	367.79170199807675	ESR1
pyrimethamine CTD 00006670	1/27	0.013421161865694831	0.038394009827850496	0	0	85.31623931623932	367.79170199807675	ESR1
60282-87-3 CTD 00001598	1/27	0.013421161865694831	0.038394009827850496	0	0	85.31623931623932	367.79170199807675	ESR1
phenylbutazone CTD 00006518	1/27	0.013421161865694831	0.038394009827850496	0	0	85.31623931623932	367.79170199807675	ESR1
alexidine HL60 DOWN	1/27	0.013421161865694831	0.038394009827850496	0	0	85.31623931623932	367.79170199807675	JUN
Carfilzomib CTD 00004787	1/27	0.013421161865694831	0.038394009827850496	0	0	85.31623931623932	367.79170199807675	ESR1
benzoic acid CTD 00007316	1/27	0.013421161865694831	0.038394009827850496	0	0	85.31623931623932	367.79170199807675	ESR1
lynestrenol MCF7 UP	1/27	0.013421161865694831	0.038394009827850496	0	0	85.31623931623932	367.79170199807675	JUN
DL-Thyroxine CTD 00006892	1/27	0.013421161865694831	0.038394009827850496	0	0	85.31623931623932	367.79170199807675	JUN
4-OCTYLPHENOL CTD 00002947	1/27	0.013421161865694831	0.038394009827850496	0	0	85.31623931623932	367.79170199807675	ESR1
84625-61-6 BOSS	1/27	0.013421161865694831	0.038394009827850496	0	0	85.31623931623932	367.79170199807675	ESR1
morin TTD 00009388	1/27	0.013421161865694831	0.038394009827850496	0	0	85.31623931623932	367.79170199807675	ESR1
5-Aminosalicylic acid BOSS	1/27	0.013421161865694831	0.038394009827850496	0	0	85.31623931623932	367.79170199807675	ESR1
Chloranil TTD 00007128	1/27	0.013421161865694831	0.038394009827850496	0	0	85.31623931623932	367.79170199807675	ESR1
catechol TTD 00002709	1/27	0.013421161865694831	0.038394009827850496	0	0	85.31623931623932	367.79170199807675	ESR1
chrysin TTD 00007164	1/27	0.013421161865694831	0.038394009827850496	0	0	85.31623931623932	367.79170199807675	ESR1
Ademetionine CTD 00006715	1/27	0.013421161865694831	0.038394009827850496	0	0	85.31623931623932	367.79170199807675	ESR1
Vorinostat	1/28	0.01391511556314784	0.0390136336425988	0	0	82.1522633744856	351.18281785053944	ESR1
retinal CTD 00006694	1/28	0.01391511556314784	0.0390136336425988	0	0	82.1522633744856	351.18281785053944	ESR1
formononetin CTD 00000369	1/28	0.01391511556314784	0.0390136336425988	0	0	82.1522633744856	351.18281785053944	ESR1
602-85-7 CTD 00002543	1/28	0.01391511556314784	0.0390136336425988	0	0	82.1522633744856	351.18281785053944	UBE2I
Benzamide CTD 00001769	1/28	0.01391511556314784	0.0390136336425988	0	0	82.1522633744856	351.18281785053944	ESR1
podophyllotoxin CTD 00006577	1/28	0.01391511556314784	0.0390136336425988	0	0	82.1522633744856	351.18281785053944	ESR1
NITAZOXANIDE CTD 00001911	1/28	0.01391511556314784	0.0390136336425988	0	0	82.1522633744856	351.18281785053944	ESR1
ETHACRYNIC ACID BOSS	1/28	0.01391511556314784	0.0390136336425988	0	0	82.1522633744856	351.18281785053944	ESR1
minoxidil PC3 UP	2/371	0.01399500597871467	0.0390136336425988	0	0	13.293360433604336	56.750083220870174	RPL37A;ESR1
triamterene	1/29	0.014408846721137443	0.0390136336425988	0	0	79.21428571428571	335.8616722924233	ESR1
aa-861 CTD 00001735	1/29	0.014408846721137443	0.0390136336425988	0	0	79.21428571428571	335.8616722924233	ESR1
lidocaine CTD 00006207	1/29	0.014408846721137443	0.0390136336425988	0	0	79.21428571428571	335.8616722924233	ESR1
Triclocarban CTD 00000497	1/29	0.014408846721137443	0.0390136336425988	0	0	79.21428571428571	335.8616722924233	ESR1
Perfluorononanoic acid CTD 00003375	1/29	0.014408846721137443	0.0390136336425988	0	0	79.21428571428571	335.8616722924233	ESR1
Alizarin CTD 00000524	1/29	0.014408846721137443	0.0390136336425988	0	0	79.21428571428571	335.8616722924233	ESR1
ICN 1229 CTD 00006697	1/29	0.014408846721137443	0.0390136336425988	0	0	79.21428571428571	335.8616722924233	ESR1
niclosamide PC3 DOWN	1/29	0.014408846721137443	0.0390136336425988	0	0	79.21428571428571	335.8616722924233	JUN
Cladribine CTD 00007175	1/29	0.014408846721137443	0.0390136336425988	0	0	79.21428571428571	335.8616722924233	ESR1
dichlorvos CTD 00004426	1/29	0.014408846721137443	0.0390136336425988	0	0	79.21428571428571	335.8616722924233	ESR1
ZIRAM CTD 00007014	1/29	0.014408846721137443	0.0390136336425988	0	0	79.21428571428571	335.8616722924233	ESR1
zafirlukast BOSS	1/29	0.014408846721137443	0.0390136336425988	0	0	79.21428571428571	335.8616722924233	UBE2I
daunorubicin TTD 00007442	1/29	0.014408846721137443	0.0390136336425988	0	0	79.21428571428571	335.8616722924233	ESR1
Phenazopyridine hydrochloride BOSS	1/29	0.014408846721137443	0.0390136336425988	0	0	79.21428571428571	335.8616722924233	ESR1
chloroxine TTD 00007143	1/29	0.014408846721137443	0.0390136336425988	0	0	79.21428571428571	335.8616722924233	ESR1
zafirlukast TTD 00011894	1/29	0.014408846721137443	0.0390136336425988	0	0	79.21428571428571	335.8616722924233	UBE2I
ETHACRYNIC ACID	1/30	0.014902355425265381	0.0390136336425988	0	0	76.47892720306514	321.6884165593148	ESR1
bromocriptine CTD 00005530	1/30	0.014902355425265381	0.0390136336425988	0	0	76.47892720306514	321.6884165593148	ESR1
danazol	1/30	0.014902355425265381	0.0390136336425988	0	0	76.47892720306514	321.6884165593148	ESR1
daunorubicin	1/30	0.014902355425265381	0.0390136336425988	0	0	76.47892720306514	321.6884165593148	ESR1
bepridil PC3 UP	1/30	0.014902355425265381	0.0390136336425988	0	0	76.47892720306514	321.6884165593148	JUN
dequalinium chloride MCF7 UP	1/30	0.014902355425265381	0.0390136336425988	0	0	76.47892720306514	321.6884165593148	JUN
Chloranil CTD 00005628	1/30	0.014902355425265381	0.0390136336425988	0	0	76.47892720306514	321.6884165593148	ESR1
Perfluorodecanoic acid CTD 00001721	1/30	0.014902355425265381	0.0390136336425988	0	0	76.47892720306514	321.6884165593148	ESR1
pyrogallol CTD 00006673	1/30	0.014902355425265381	0.0390136336425988	0	0	76.47892720306514	321.6884165593148	ESR1
primaquine HL60 UP	1/30	0.014902355425265381	0.0390136336425988	0	0	76.47892720306514	321.6884165593148	JUN
CYPROTERONE ACETATE CTD 00007179	1/30	0.014902355425265381	0.0390136336425988	0	0	76.47892720306514	321.6884165593148	ESR1
fumaric acid BOSS	1/30	0.014902355425265381	0.0390136336425988	0	0	76.47892720306514	321.6884165593148	ESR1
Carfilzomib BOSS	1/30	0.014902355425265381	0.0390136336425988	0	0	76.47892720306514	321.6884165593148	ESR1
DESOGESTREL CTD 00007143	1/30	0.014902355425265381	0.0390136336425988	0	0	76.47892720306514	321.6884165593148	ESR1
7-AMINO-4-HYDROXY-2-NAPHTHALENESULFONIC ACID TTD 00001268	1/30	0.014902355425265381	0.0390136336425988	0	0	76.47892720306514	321.6884165593148	ESR1
cantharidin TTD 00002666	1/30	0.014902355425265381	0.0390136336425988	0	0	76.47892720306514	321.6884165593148	ESR1
stearic acid BOSS	1/30	0.014902355425265381	0.0390136336425988	0	0	76.47892720306514	321.6884165593148	ESR1
mephenesin BOSS	1/30	0.014902355425265381	0.0390136336425988	0	0	76.47892720306514	321.6884165593148	ESR1
phloretin BOSS	1/30	0.014902355425265381	0.0390136336425988	0	0	76.47892720306514	321.6884165593148	ESR1
sanguinarine HL60 UP	2/384	0.014942381772896278	0.0390136336425988	0	0	12.832460732984293	53.94193765865227	JUN;RPL37A
0175029-0000 PC3 DOWN	5/3326	0.015294724690365462	0.0390136336425988	0	0	5.01927130382415	20.98179532339451	JUN;MRPS11;RPL37A;MRPL16;GTF2H3
piperlongumine HL60 DOWN	2/389	0.015314093270450893	0.0390136336425988	0	0	12.66343669250646	52.92027077676043	RPL37A;MRPL17
mifepristone	1/31	0.015395641764484845	0.0390136336425988	0	0	73.92592592592592	308.5424792813036	ESR1
L 741211 CTD 00003280	1/31	0.015395641764484845	0.0390136336425988	0	0	73.92592592592592	308.5424792813036	JUN
patulin CTD 00006474	1/31	0.015395641764484845	0.0390136336425988	0	0	73.92592592592592	308.5424792813036	JUN
fenvalerate CTD 00000912	1/31	0.015395641764484845	0.0390136336425988	0	0	73.92592592592592	308.5424792813036	ESR1
methyl salicylate CTD 00001586	1/31	0.015395641764484845	0.0390136336425988	0	0	73.92592592592592	308.5424792813036	ESR1
nifuroxazide MCF7 UP	1/31	0.015395641764484845	0.0390136336425988	0	0	73.92592592592592	308.5424792813036	JUN
AMPHETAMINE CTD 00005391	1/31	0.015395641764484845	0.0390136336425988	0	0	73.92592592592592	308.5424792813036	JUN
Indeno[1,2,3-cd]pyrene CTD 00001895	1/31	0.015395641764484845	0.0390136336425988	0	0	73.92592592592592	308.5424792813036	JUN
2,4-Diisocyanato-1-methylbenzene CTD 00006908	1/31	0.015395641764484845	0.0390136336425988	0	0	73.92592592592592	308.5424792813036	ESR1
methoxsalen CTD 00006301	1/31	0.015395641764484845	0.0390136336425988	0	0	73.92592592592592	308.5424792813036	ESR1
quetiapine BOSS	1/31	0.015395641764484845	0.0390136336425988	0	0	73.92592592592592	308.5424792813036	ESR1
Menadione sodium bisulfite BOSS	1/31	0.015395641764484845	0.0390136336425988	0	0	73.92592592592592	308.5424792813036	ESR1
menadione TTD 00009191	1/31	0.015395641764484845	0.0390136336425988	0	0	73.92592592592592	308.5424792813036	ESR1
ritanserin TTD 00010642	1/31	0.015395641764484845	0.0390136336425988	0	0	73.92592592592592	308.5424792813036	ESR1
ritanserin CTD 00007138	1/31	0.015395641764484845	0.0390136336425988	0	0	73.92592592592592	308.5424792813036	ESR1
(-)-Epigallocatechin gallate CTD 00002033	4/2114	0.015486007611372919	0.0391704898405315	0	0	5.649289099526066	23.545211041899655	JUN;MRPS11;RPL37A;MRPL16
nicardipine CTD 00006388	1/32	0.015888705824063775	0.0396066290107097	0	0	71.53763440860214	296.3193797028303	ESR1
bepridil MCF7 UP	1/32	0.015888705824063775	0.0396066290107097	0	0	71.53763440860214	296.3193797028303	JUN
27-hydroxycholesterol CTD 00002877	1/32	0.015888705824063775	0.0396066290107097	0	0	71.53763440860214	296.3193797028303	ESR1
minocycline CTD 00006338	1/32	0.015888705824063775	0.0396066290107097	0	0	71.53763440860214	296.3193797028303	JUN
Econazole nitrate BOSS	1/32	0.015888705824063775	0.0396066290107097	0	0	71.53763440860214	296.3193797028303	ESR1
genistein TTD 00008196	1/32	0.015888705824063775	0.0396066290107097	0	0	71.53763440860214	296.3193797028303	ESR1
Fulvestrant BOSS	1/32	0.015888705824063775	0.0396066290107097	0	0	71.53763440860214	296.3193797028303	ESR1
METHOXYACETIC ACID CTD 00000714	1/32	0.015888705824063775	0.0396066290107097	0	0	71.53763440860214	296.3193797028303	ESR1
Methaneseleninic acid CTD 00000412	2/402	0.016299440371761287	0.039754867058929895	0	0	12.24375	50.402921280395134	JUN;ESR1
danthron CTD 00000135	1/33	0.016381547690707304	0.039754867058929895	0	0	69.29861111111111	284.9281499305533	ESR1
sertraline	1/33	0.016381547690707304	0.039754867058929895	0	0	69.29861111111111	284.9281499305533	JUN
digitoxin	1/33	0.016381547690707304	0.039754867058929895	0	0	69.29861111111111	284.9281499305533	ESR1
alpha-Hexylcinnamaldehyde CTD 00002937	1/33	0.016381547690707304	0.039754867058929895	0	0	69.29861111111111	284.9281499305533	ESR1
5-Aminosalicylic acid CTD 00007308	1/33	0.016381547690707304	0.039754867058929895	0	0	69.29861111111111	284.9281499305533	ESR1
flutamide CTD 00005995	1/33	0.016381547690707304	0.039754867058929895	0	0	69.29861111111111	284.9281499305533	ESR1
isopropanol CTD 00007325	1/33	0.016381547690707304	0.039754867058929895	0	0	69.29861111111111	284.9281499305533	JUN
3-Aminofluoranthene CTD 00002071	1/33	0.016381547690707304	0.039754867058929895	0	0	69.29861111111111	284.9281499305533	ESR1
AH 6809 CTD 00002290	1/33	0.016381547690707304	0.039754867058929895	0	0	69.29861111111111	284.9281499305533	JUN
AH 23848 CTD 00002080	1/33	0.016381547690707304	0.039754867058929895	0	0	69.29861111111111	284.9281499305533	JUN
gemfibrozil CTD 00007055	1/33	0.016381547690707304	0.039754867058929895	0	0	69.29861111111111	284.9281499305533	JUN
phthalic acid BOSS	1/33	0.016381547690707304	0.039754867058929895	0	0	69.29861111111111	284.9281499305533	ESR1
bafilomycin A1 BOSS	1/33	0.016381547690707304	0.039754867058929895	0	0	69.29861111111111	284.9281499305533	ESR1
Amitriptyline hydrochloride BOSS	1/33	0.016381547690707304	0.039754867058929895	0	0	69.29861111111111	284.9281499305533	ESR1
chloroxine	1/34	0.016874167453351394	0.03989225265003111	0	0	67.1952861952862	274.2892350890436	ESR1
1,2-Benzisothiazol-3(2H)-one CTD 00000812	1/34	0.016874167453351394	0.03989225265003111	0	0	67.1952861952862	274.2892350890436	ESR1
Benzyl butyl phthalate CTD 00001292	1/34	0.016874167453351394	0.03989225265003111	0	0	67.1952861952862	274.2892350890436	ESR1
phloretin CTD 00006528	1/34	0.016874167453351394	0.03989225265003111	0	0	67.1952861952862	274.2892350890436	ESR1
diazepam CTD 00005789	1/34	0.016874167453351394	0.03989225265003111	0	0	67.1952861952862	274.2892350890436	ESR1
geldanamycin MCF7 DOWN	1/34	0.016874167453351394	0.03989225265003111	0	0	67.1952861952862	274.2892350890436	JUN
ZERANOL CTD 00007009	1/34	0.016874167453351394	0.03989225265003111	0	0	67.1952861952862	274.2892350890436	ESR1
BISPHENOL A DIGLYCIDYL ETHER CTD 00000976	1/34	0.016874167453351394	0.03989225265003111	0	0	67.1952861952862	274.2892350890436	ESR1
diethylstilbestrol BOSS	1/34	0.016874167453351394	0.03989225265003111	0	0	67.1952861952862	274.2892350890436	ESR1
BROMOCRIPTINE MESYLATE BOSS	1/34	0.016874167453351394	0.03989225265003111	0	0	67.1952861952862	274.2892350890436	ESR1
FENRETINIDE BOSS	1/34	0.016874167453351394	0.03989225265003111	0	0	67.1952861952862	274.2892350890436	ESR1
kaempferol TTD 00008767	1/34	0.016874167453351394	0.03989225265003111	0	0	67.1952861952862	274.2892350890436	ESR1
heptachlor CTD 00006083	1/34	0.016874167453351394	0.03989225265003111	0	0	67.1952861952862	274.2892350890436	JUN
cephaeline HL60 DOWN	2/411	0.01699746403932139	0.03989225265003111	0	0	11.96882640586797	48.76927067533784	UBE2I;RPL37A
amoxapine	1/35	0.017366565196546502	0.03989225265003111	0	0	65.2156862745098	264.33277144453854	ESR1
menadione	1/35	0.017366565196546502	0.03989225265003111	0	0	65.2156862745098	264.33277144453854	ESR1
Bortezomib	1/35	0.017366565196546502	0.03989225265003111	0	0	65.2156862745098	264.33277144453854	ESR1
Tauroursodeoxycholic acid CTD 00001524	1/35	0.017366565196546502	0.03989225265003111	0	0	65.2156862745098	264.33277144453854	JUN
prednisone CTD 00006606	1/35	0.017366565196546502	0.03989225265003111	0	0	65.2156862745098	264.33277144453854	ESR1
warfarin CTD 00005716	1/35	0.017366565196546502	0.03989225265003111	0	0	65.2156862745098	264.33277144453854	ESR1
oxozinc CTD 00007012	1/35	0.017366565196546502	0.03989225265003111	0	0	65.2156862745098	264.33277144453854	JUN
luteolin PC3 UP	1/35	0.017366565196546502	0.03989225265003111	0	0	65.2156862745098	264.33277144453854	GTF2H3
cantharidin CTD 00005569	1/35	0.017366565196546502	0.03989225265003111	0	0	65.2156862745098	264.33277144453854	ESR1
morin CTD 00000417	1/35	0.017366565196546502	0.03989225265003111	0	0	65.2156862745098	264.33277144453854	ESR1
Fenbuconazole CTD 00004512	1/35	0.017366565196546502	0.03989225265003111	0	0	65.2156862745098	264.33277144453854	ESR1
progesterone TTD 00010337	1/35	0.017366565196546502	0.03989225265003111	0	0	65.2156862745098	264.33277144453854	ESR1
reserpine BOSS	1/35	0.017366565196546502	0.03989225265003111	0	0	65.2156862745098	264.33277144453854	ESR1
estrone BOSS	1/35	0.017366565196546502	0.03989225265003111	0	0	65.2156862745098	264.33277144453854	ESR1
Velcade(Bortezomib) TTD 00011778	1/35	0.017366565196546502	0.03989225265003111	0	0	65.2156862745098	264.33277144453854	ESR1
isoliquiritigenin CTD 00001873	1/35	0.017366565196546502	0.03989225265003111	0	0	65.2156862745098	264.33277144453854	JUN
Go 6976 CTD 00002962	1/35	0.017366565196546502	0.03989225265003111	0	0	65.2156862745098	264.33277144453854	JUN
RALOXIFENE HYDROCHLORIDE	1/36	0.017858741011932532	0.03989225265003111	0	0	63.34920634920635	254.99716559529233	ESR1
TAXIFOLIN CTD 00000115	1/36	0.017858741011932532	0.03989225265003111	0	0	63.34920634920635	254.99716559529233	JUN
Linalool CTD 00000957	1/36	0.017858741011932532	0.03989225265003111	0	0	63.34920634920635	254.99716559529233	JUN
benzethonium chloride HL60 DOWN	1/36	0.017858741011932532	0.03989225265003111	0	0	63.34920634920635	254.99716559529233	JUN
palmitic acid CTD 00007272	1/36	0.017858741011932532	0.03989225265003111	0	0	63.34920634920635	254.99716559529233	ESR1
Destruxin B CTD 00001859	1/36	0.017858741011932532	0.03989225265003111	0	0	63.34920634920635	254.99716559529233	JUN
fenbendazole MCF7 UP	1/36	0.017858741011932532	0.03989225265003111	0	0	63.34920634920635	254.99716559529233	JUN
hyoscyamine HL60 UP	1/36	0.017858741011932532	0.03989225265003111	0	0	63.34920634920635	254.99716559529233	RPL37A
Luronit CTD 00006106	1/36	0.017858741011932532	0.03989225265003111	0	0	63.34920634920635	254.99716559529233	JUN
oxolinic acid HL60 UP	1/36	0.017858741011932532	0.03989225265003111	0	0	63.34920634920635	254.99716559529233	RPL37A
sulconazole MCF7 UP	1/36	0.017858741011932532	0.03989225265003111	0	0	63.34920634920635	254.99716559529233	JUN
phenylarsine oxide CTD 00001378	1/36	0.017858741011932532	0.03989225265003111	0	0	63.34920634920635	254.99716559529233	ESR1
candesartan BOSS	1/36	0.017858741011932532	0.03989225265003111	0	0	63.34920634920635	254.99716559529233	ESR1
nisoldipine CTD 00007085	1/36	0.017858741011932532	0.03989225265003111	0	0	63.34920634920635	254.99716559529233	ESR1
emodin TTD 00007826	1/36	0.017858741011932532	0.03989225265003111	0	0	63.34920634920635	254.99716559529233	ESR1
methyldopa BOSS	1/36	0.017858741011932532	0.03989225265003111	0	0	63.34920634920635	254.99716559529233	UBE2I
naringenin BOSS	1/36	0.017858741011932532	0.03989225265003111	0	0	63.34920634920635	254.99716559529233	ESR1
Rhein TTD 00010611	1/36	0.017858741011932532	0.03989225265003111	0	0	63.34920634920635	254.99716559529233	ESR1
celecoxib	1/37	0.01835069498318965	0.03995341186213443	0	0	61.58641975308642	246.22791539772206	ESR1
zafirlukast	1/37	0.01835069498318965	0.03995341186213443	0	0	61.58641975308642	246.22791539772206	UBE2I
ethinyl estradiol	1/37	0.01835069498318965	0.03995341186213443	0	0	61.58641975308642	246.22791539772206	ESR1
progesterone	1/37	0.01835069498318965	0.03995341186213443	0	0	61.58641975308642	246.22791539772206	ESR1
dioxidanide CTD 00006819	1/37	0.01835069498318965	0.03995341186213443	0	0	61.58641975308642	246.22791539772206	ESR1
beclometasone HL60 UP	1/37	0.01835069498318965	0.03995341186213443	0	0	61.58641975308642	246.22791539772206	RPL37A
EXEMESTANE CTD 00002383	1/37	0.01835069498318965	0.03995341186213443	0	0	61.58641975308642	246.22791539772206	ESR1
reserpine CTD 00006693	1/37	0.01835069498318965	0.03995341186213443	0	0	61.58641975308642	246.22791539772206	ESR1
miconazole MCF7 UP	1/37	0.01835069498318965	0.03995341186213443	0	0	61.58641975308642	246.22791539772206	JUN
Selenium methyl cysteine CTD 00000103	1/37	0.01835069498318965	0.03995341186213443	0	0	61.58641975308642	246.22791539772206	ESR1
PENTABROMOPHENOL CTD 00003276	1/37	0.01835069498318965	0.03995341186213443	0	0	61.58641975308642	246.22791539772206	ESR1
edaravone BOSS	1/37	0.01835069498318965	0.03995341186213443	0	0	61.58641975308642	246.22791539772206	UBE2I
malathion CTD 00006233	1/37	0.01835069498318965	0.03995341186213443	0	0	61.58641975308642	246.22791539772206	ESR1
zidovudine BOSS	1/37	0.01835069498318965	0.03995341186213443	0	0	61.58641975308642	246.22791539772206	ESR1
sodium benzoate BOSS	1/37	0.01835069498318965	0.03995341186213443	0	0	61.58641975308642	246.22791539772206	ESR1
Psoralen BOSS	1/37	0.01835069498318965	0.03995341186213443	0	0	61.58641975308642	246.22791539772206	ESR1
sanguinarine HL60 DOWN	2/431	0.018594500222167597	0.04042027220490144	0	0	11.39918414918415	45.42448841493476	UBE2I;RPL37A
Beryllium sulfate CTD 00001005	1/38	0.018842427200939708	0.04051121848202037	0	0	59.91891891891892	237.97662594437213	RPL37A
4-Aminobenzohydrazide CTD 00001642	1/38	0.018842427200939708	0.04051121848202037	0	0	59.91891891891892	237.97662594437213	JUN
362-05-0 CTD 00000041	1/38	0.018842427200939708	0.04051121848202037	0	0	59.91891891891892	237.97662594437213	ESR1
verteporfin HL60 UP	1/38	0.018842427200939708	0.04051121848202037	0	0	59.91891891891892	237.97662594437213	JUN
cantharidin BOSS	1/38	0.018842427200939708	0.04051121848202037	0	0	59.91891891891892	237.97662594437213	ESR1
Asterric acid TTD 00002177	1/38	0.018842427200939708	0.04051121848202037	0	0	59.91891891891892	237.97662594437213	UBE2I
spiperone BOSS	1/38	0.018842427200939708	0.04051121848202037	0	0	59.91891891891892	237.97662594437213	ESR1
emetine HL60 DOWN	2/435	0.018921424298812977	0.04061602800567971	0	0	11.291570438799075	44.79885900026752	UBE2I;RPL37A
carbamazepine CTD 00005574	2/436	0.01900354384212523	0.04061602800567971	0	0	11.264976958525345	44.64456587164924	JUN;ESR1
colchicine	1/39	0.019333937749796665	0.04061602800567971	0	0	58.33918128654971	230.20018425524987	ESR1
Tamoxifen citrate	1/39	0.019333937749796665	0.04061602800567971	0	0	58.33918128654971	230.20018425524987	ESR1
carbamazepine HL60 DOWN	1/39	0.019333937749796665	0.04061602800567971	0	0	58.33918128654971	230.20018425524987	GTF2H3
pyrantel HL60 UP	1/39	0.019333937749796665	0.04061602800567971	0	0	58.33918128654971	230.20018425524987	RPL37A
spiperone CTD 00006773	1/39	0.019333937749796665	0.04061602800567971	0	0	58.33918128654971	230.20018425524987	ESR1
oxidopamine CTD 00007130	1/39	0.019333937749796665	0.04061602800567971	0	0	58.33918128654971	230.20018425524987	JUN
erythromycin CTD 00005916	1/39	0.019333937749796665	0.04061602800567971	0	0	58.33918128654971	230.20018425524987	ESR1
Tetradioxin BOSS	1/39	0.019333937749796665	0.04061602800567971	0	0	58.33918128654971	230.20018425524987	ESR1
4-Hydroxytamoxifen TTD 00000995	1/39	0.019333937749796665	0.04061602800567971	0	0	58.33918128654971	230.20018425524987	ESR1
ethinyl estradiol BOSS	1/39	0.019333937749796665	0.04061602800567971	0	0	58.33918128654971	230.20018425524987	ESR1
troglitazone BOSS	1/39	0.019333937749796665	0.04061602800567971	0	0	58.33918128654971	230.20018425524987	ESR1
DMBA BOSS	1/39	0.019333937749796665	0.04061602800567971	0	0	58.33918128654971	230.20018425524987	ESR1
Fasudil hydrochloride BOSS	1/39	0.019333937749796665	0.04061602800567971	0	0	58.33918128654971	230.20018425524987	ESR1
thioridazine	1/40	0.019825226718581047	0.04108360235657759	0	0	56.84045584045584	222.86006355256757	ESR1
Pregna-4,17(20)-diene-3,16-dione CTD 00001094	1/40	0.019825226718581047	0.04108360235657759	0	0	56.84045584045584	222.86006355256757	ESR1
Dehydroepiandrosterone CTD 00005761	1/40	0.019825226718581047	0.04108360235657759	0	0	56.84045584045584	222.86006355256757	ESR1
IVERMECTIN CTD 00006182	1/40	0.019825226718581047	0.04108360235657759	0	0	56.84045584045584	222.86006355256757	ESR1
spironolactone CTD 00006774	1/40	0.019825226718581047	0.04108360235657759	0	0	56.84045584045584	222.86006355256757	ESR1
2,6-Di-tert-butyl-4-methylphenol CTD 00005548	1/40	0.019825226718581047	0.04108360235657759	0	0	56.84045584045584	222.86006355256757	ESR1
trifluoperazine MCF7 UP	1/40	0.019825226718581047	0.04108360235657759	0	0	56.84045584045584	222.86006355256757	JUN
spiperone TTD 00011044	1/40	0.019825226718581047	0.04108360235657759	0	0	56.84045584045584	222.86006355256757	ESR1
methyldopa CTD 00006311	1/40	0.019825226718581047	0.04108360235657759	0	0	56.84045584045584	222.86006355256757	UBE2I
nisoldipine	1/41	0.02031629419703573	0.04152183476343235	0	0	55.416666666666664	215.92173416578154	ESR1
TETRACHLOROETHYLENE CTD 00006849	1/41	0.02031629419703573	0.04152183476343235	0	0	55.416666666666664	215.92173416578154	JUN
benzethonium chloride CTD 00005485	1/41	0.02031629419703573	0.04152183476343235	0	0	55.416666666666664	215.92173416578154	ESR1
chlorhexidine CTD 00005633	1/41	0.02031629419703573	0.04152183476343235	0	0	55.416666666666664	215.92173416578154	ESR1
quinisocaine MCF7 UP	1/41	0.02031629419703573	0.04152183476343235	0	0	55.416666666666664	215.92173416578154	JUN
FLUORANTHENE CTD 00000365	1/41	0.02031629419703573	0.04152183476343235	0	0	55.416666666666664	215.92173416578154	ESR1
Equol CTD 00007470	1/41	0.02031629419703573	0.04152183476343235	0	0	55.416666666666664	215.92173416578154	ESR1
SMR000103217 TTD 00010985	1/41	0.02031629419703573	0.04152183476343235	0	0	55.416666666666664	215.92173416578154	UBE2I
TOPOTECAN HYDROCHLORIDE TTD 00011493	1/41	0.02031629419703573	0.04152183476343235	0	0	55.416666666666664	215.92173416578154	ESR1
digoxin HL60 DOWN	2/452	0.02033845685359986	0.04152183476343235	0	0	10.855555555555556	42.28501331509392	UBE2I;MRPL17
DIALLYL DISULFIDE CTD 00001321	1/42	0.02080714026809889	0.04155388245123958	0	0	54.06233062330623	209.35416251688034	JUN
methyldopa	1/42	0.02080714026809889	0.04155388245123958	0	0	54.06233062330623	209.35416251688034	UBE2I
Sorafenib tosylate	1/42	0.02080714026809889	0.04155388245123958	0	0	54.06233062330623	209.35416251688034	ESR1
chlordecone CTD 00006186	1/42	0.02080714026809889	0.04155388245123958	0	0	54.06233062330623	209.35416251688034	ESR1
busulfan CTD 00005543	1/42	0.02080714026809889	0.04155388245123958	0	0	54.06233062330623	209.35416251688034	ESR1
naringenin CTD 00000211	1/42	0.02080714026809889	0.04155388245123958	0	0	54.06233062330623	209.35416251688034	ESR1
Tetrabromobisphenol A CTD 00001013	1/42	0.02080714026809889	0.04155388245123958	0	0	54.06233062330623	209.35416251688034	ESR1
rimexolone HL60 DOWN	1/42	0.02080714026809889	0.04155388245123958	0	0	54.06233062330623	209.35416251688034	JUN
ACRYLAMIDE CTD 00007343	1/42	0.02080714026809889	0.04155388245123958	0	0	54.06233062330623	209.35416251688034	ESR1
naphthalene CTD 00001527	1/42	0.02080714026809889	0.04155388245123958	0	0	54.06233062330623	209.35416251688034	JUN
clioquinol TTD 00007229	1/42	0.02080714026809889	0.04155388245123958	0	0	54.06233062330623	209.35416251688034	ESR1
NORDIHYDROGUAIARETIC ACID TTD 00009719	1/42	0.02080714026809889	0.04155388245123958	0	0	54.06233062330623	209.35416251688034	ESR1
dinoprost BOSS	1/42	0.02080714026809889	0.04155388245123958	0	0	54.06233062330623	209.35416251688034	ESR1
benzbromarone TTD 00002342	1/42	0.02080714026809889	0.04155388245123958	0	0	54.06233062330623	209.35416251688034	ESR1
Retinoic acid TTD 00010557	1/42	0.02080714026809889	0.04155388245123958	0	0	54.06233062330623	209.35416251688034	ESR1
etoposide CTD 00005948	2/461	0.021106578993616114	0.041865320962743716	0	0	10.637799564270152	41.04244431968587	JUN;ESR1
mitoxantrone PC3 DOWN	2/463	0.021278943902039844	0.041865320962743716	0	0	10.59056399132321	40.77406580583588	JUN;RPL37A
Andrographolide CTD 00001445	1/43	0.0212977650246516	0.041865320962743716	0	0	52.77248677248677	203.12938317607103	JUN
zafirlukast CTD 00002560	1/43	0.0212977650246516	0.041865320962743716	0	0	52.77248677248677	203.12938317607103	UBE2I
isotretinoin HL60 DOWN	1/43	0.0212977650246516	0.041865320962743716	0	0	52.77248677248677	203.12938317607103	JUN
loratadine CTD 00007174	1/43	0.0212977650246516	0.041865320962743716	0	0	52.77248677248677	203.12938317607103	ESR1
1,3,5[10]-Estratriene-3,4,17 beta-triol CTD 00000733	1/43	0.0212977650246516	0.041865320962743716	0	0	52.77248677248677	203.12938317607103	ESR1
Cleland's reagent CTD 00005862	1/43	0.0212977650246516	0.041865320962743716	0	0	52.77248677248677	203.12938317607103	ESR1
clioquinol BOSS	1/43	0.0212977650246516	0.041865320962743716	0	0	52.77248677248677	203.12938317607103	ESR1
efavirenz BOSS	1/43	0.0212977650246516	0.041865320962743716	0	0	52.77248677248677	203.12938317607103	ESR1
POTASSIUM CTD 00006595	1/43	0.0212977650246516	0.041865320962743716	0	0	52.77248677248677	203.12938317607103	ESR1
TOPOTECAN HYDROCHLORIDE	1/44	0.021788168551220757	0.041930797099971696	0	0	51.542635658914726	197.22213203300186	ESR1
Rhein CTD 00001002	1/44	0.021788168551220757	0.041930797099971696	0	0	51.542635658914726	197.22213203300186	ESR1
idarubicin hydrochloride	1/44	0.021788168551220757	0.041930797099971696	0	0	51.542635658914726	197.22213203300186	ESR1
METHACYCLINE HYDROCHLORIDE	1/44	0.021788168551220757	0.041930797099971696	0	0	51.542635658914726	197.22213203300186	UBE2I
dibutyl phthalate CTD 00005795	1/44	0.021788168551220757	0.041930797099971696	0	0	51.542635658914726	197.22213203300186	ESR1
2-deoxy-D-glucose MCF7 UP	1/44	0.021788168551220757	0.041930797099971696	0	0	51.542635658914726	197.22213203300186	JUN
deferoxamine PC3 UP	1/44	0.021788168551220757	0.041930797099971696	0	0	51.542635658914726	197.22213203300186	RPL37A
hexetidine MCF7 UP	1/44	0.021788168551220757	0.041930797099971696	0	0	51.542635658914726	197.22213203300186	JUN
STYRENE CTD 00001125	1/44	0.021788168551220757	0.041930797099971696	0	0	51.542635658914726	197.22213203300186	JUN
mevalolactone HL60 UP	1/44	0.021788168551220757	0.041930797099971696	0	0	51.542635658914726	197.22213203300186	RPL37A
pentetrazol HL60 UP	1/44	0.021788168551220757	0.041930797099971696	0	0	51.542635658914726	197.22213203300186	RPL37A
Acetovanillone CTD 00002374	1/44	0.021788168551220757	0.041930797099971696	0	0	51.542635658914726	197.22213203300186	JUN
Lysergide BOSS	1/44	0.021788168551220757	0.041930797099971696	0	0	51.542635658914726	197.22213203300186	ESR1
resveratrol TTD 00010551	1/44	0.021788168551220757	0.041930797099971696	0	0	51.542635658914726	197.22213203300186	ESR1
3-[3-butylsulfanyl-1-[(4-chlorophenyl)methyl]-5-propan-2-ylindol-2-yl]-2,2-dimethylpropanoic acid TTD 00000826	1/44	0.021788168551220757	0.041930797099971696	0	0	51.542635658914726	197.22213203300186	UBE2I
139890-68-9 CTD 00002746	1/45	0.022278350937474194	0.04216645239334868	0	0	50.36868686868687	191.60953052295554	JUN
22-Hydroxycholesterol CTD 00000121	1/45	0.022278350937474194	0.04216645239334868	0	0	50.36868686868687	191.60953052295554	ESR1
Vinblastine sulfate	1/45	0.022278350937474194	0.04216645239334868	0	0	50.36868686868687	191.60953052295554	ESR1
metoprolol HL60 UP	1/45	0.022278350937474194	0.04216645239334868	0	0	50.36868686868687	191.60953052295554	RPL37A
Diquat dication CTD 00005858	1/45	0.022278350937474194	0.04216645239334868	0	0	50.36868686868687	191.60953052295554	JUN
strophanthidin MCF7 UP	1/45	0.022278350937474194	0.04216645239334868	0	0	50.36868686868687	191.60953052295554	JUN
benzbromarone BOSS	1/45	0.022278350937474194	0.04216645239334868	0	0	50.36868686868687	191.60953052295554	ESR1
p,p'-DDE CTD 00005754	1/45	0.022278350937474194	0.04216645239334868	0	0	50.36868686868687	191.60953052295554	ESR1
Bazedoxifene CTD 00004022	1/45	0.022278350937474194	0.04216645239334868	0	0	50.36868686868687	191.60953052295554	ESR1
flurbiprofen CTD 00005993	1/45	0.022278350937474194	0.04216645239334868	0	0	50.36868686868687	191.60953052295554	ESR1
ETHACRYNIC ACID CTD 00005929	1/45	0.022278350937474194	0.04216645239334868	0	0	50.36868686868687	191.60953052295554	ESR1
niclosamide BOSS	1/45	0.022278350937474194	0.04216645239334868	0	0	50.36868686868687	191.60953052295554	ESR1
chlorzoxazone HL60 DOWN	3/1286	0.022620484251658954	0.042509087760231885	0	0	6.248858701703597	23.67629698809405	MRPL16;MRPL17;MRPL22
2-[6-fluoro-2-methyl-3-[(4-methylsulfonylphenyl)methylidene]inden-1-yl]acetic acid CTD 00001194	1/46	0.022768312266926525	0.042509087760231885	0	0	49.24691358024691	186.27081295676348	ESR1
Retinoic acid	1/46	0.022768312266926525	0.042509087760231885	0	0	49.24691358024691	186.27081295676348	ESR1
catechol CTD 00001636	1/46	0.022768312266926525	0.042509087760231885	0	0	49.24691358024691	186.27081295676348	ESR1
clomifene MCF7 UP	1/46	0.022768312266926525	0.042509087760231885	0	0	49.24691358024691	186.27081295676348	JUN
DEHP CTD 00005816	1/46	0.022768312266926525	0.042509087760231885	0	0	49.24691358024691	186.27081295676348	ESR1
tetracycline CTD 00006851	1/46	0.022768312266926525	0.042509087760231885	0	0	49.24691358024691	186.27081295676348	ESR1
Ferriheme chloride CTD 00006079	1/46	0.022768312266926525	0.042509087760231885	0	0	49.24691358024691	186.27081295676348	JUN
4-tert-Octylphenol CTD 00003436	1/46	0.022768312266926525	0.042509087760231885	0	0	49.24691358024691	186.27081295676348	ESR1
Salicylate, sodium BOSS	1/46	0.022768312266926525	0.042509087760231885	0	0	49.24691358024691	186.27081295676348	ESR1
daunorubicin MCF7 DOWN	3/1290	0.02280775392829183	0.04252502629448449	0	0	6.228105228105228	23.54631540401946	JUN;RPL37A;ESR1
Cylindrospermopsin CTD 00003136	2/483	0.023035696485761693	0.04267077390127003	0	0	10.13981288981289	38.2342963467406	JUN;MRPL22
Phorbol 12-myristate 13-acetate CTD 00006852	2/483	0.023035696485761693	0.04267077390127003	0	0	10.13981288981289	38.2342963467406	JUN;ESR1
podophyllotoxin	1/47	0.023258052635139918	0.04267077390127003	0	0	48.17391304347826	181.18709015535833	ESR1
BW-B70C MCF7 UP	1/47	0.023258052635139918	0.04267077390127003	0	0	48.17391304347826	181.18709015535833	JUN
Cardidigin CTD 00005822	1/47	0.023258052635139918	0.04267077390127003	0	0	48.17391304347826	181.18709015535833	ESR1
benserazide PC3 UP	1/47	0.023258052635139918	0.04267077390127003	0	0	48.17391304347826	181.18709015535833	RPL37A
mitotane CTD 00006344	1/47	0.023258052635139918	0.04267077390127003	0	0	48.17391304347826	181.18709015535833	ESR1
nifedipine HL60 DOWN	1/47	0.023258052635139918	0.04267077390127003	0	0	48.17391304347826	181.18709015535833	JUN
phenoxybenzamine MCF7 DOWN	1/47	0.023258052635139918	0.04267077390127003	0	0	48.17391304347826	181.18709015535833	ESR1
1-AMINO-4-HYDROXYANTHRAQUINONE CTD 00003422	1/47	0.023258052635139918	0.04267077390127003	0	0	48.17391304347826	181.18709015535833	ESR1
coumarin BOSS	1/47	0.023258052635139918	0.04267077390127003	0	0	48.17391304347826	181.18709015535833	ESR1
erythromycin BOSS	1/47	0.023258052635139918	0.04267077390127003	0	0	48.17391304347826	181.18709015535833	ESR1
Crystal violet	1/48	0.0237475721230066	0.04293910544186213	0	0	47.146572104018915	176.3411440394006	ESR1
BUTHIONINE SULFOXIMINE CTD 00007280	1/48	0.0237475721230066	0.04293910544186213	0	0	47.146572104018915	176.3411440394006	JUN
Zebularine CTD 00000459	1/48	0.0237475721230066	0.04293910544186213	0	0	47.146572104018915	176.3411440394006	ESR1
diltiazem PC3 UP	1/48	0.0237475721230066	0.04293910544186213	0	0	47.146572104018915	176.3411440394006	RPL37A
primidone PC3 UP	1/48	0.0237475721230066	0.04293910544186213	0	0	47.146572104018915	176.3411440394006	RPL37A
Phytoestrogens CTD 00007437	1/48	0.0237475721230066	0.04293910544186213	0	0	47.146572104018915	176.3411440394006	ESR1
apigenin TTD 00002101	1/48	0.0237475721230066	0.04293910544186213	0	0	47.146572104018915	176.3411440394006	ESR1
androstenedione BOSS	1/48	0.0237475721230066	0.04293910544186213	0	0	47.146572104018915	176.3411440394006	ESR1
Resveratrol-13C6 TTD 00010554	1/48	0.0237475721230066	0.04293910544186213	0	0	47.146572104018915	176.3411440394006	ESR1
daidzein BOSS	1/48	0.0237475721230066	0.04293910544186213	0	0	47.146572104018915	176.3411440394006	ESR1
butyric acid CTD 00007353	1/48	0.0237475721230066	0.04293910544186213	0	0	47.146572104018915	176.3411440394006	JUN
paclitaxel CTD 00007144	2/493	0.023936420474374824	0.04322377240517029	0	0	9.928207739307537	37.05558696803007	JUN;ESR1
ajmaline HL60 DOWN	2/496	0.024209513135323848	0.04331160292203642	0	0	9.866396761133604	36.71295724613701	UBE2I;MRPL16
estriol CTD 00005924	1/49	0.024236870821197704	0.04331160292203642	0	0	46.16203703703704	171.71724838044534	ESR1
pioglitazone PC3 UP	1/49	0.024236870821197704	0.04331160292203642	0	0	46.16203703703704	171.71724838044534	JUN
progesterone HL60 DOWN	1/49	0.024236870821197704	0.04331160292203642	0	0	46.16203703703704	171.71724838044534	JUN
ronidazole MCF7 DOWN	1/49	0.024236870821197704	0.04331160292203642	0	0	46.16203703703704	171.71724838044534	GTF2H3
thioridazine CTD 00006879	1/49	0.024236870821197704	0.04331160292203642	0	0	46.16203703703704	171.71724838044534	ESR1
catechol BOSS	1/49	0.024236870821197704	0.04331160292203642	0	0	46.16203703703704	171.71724838044534	ESR1
mycophenolic acid BOSS	1/49	0.024236870821197704	0.04331160292203642	0	0	46.16203703703704	171.71724838044534	ESR1
mitoxantrone MCF7 DOWN	2/497	0.0243008376545796	0.04336958834332235	0	0	9.845959595959595	36.599838740274976	JUN;RPL37A
3-(1-methylpyrrolidin-2-yl)pyridine CTD 00006393	2/499	0.02448392631737818	0.04350755188305253	0	0	9.80533199195171	36.37521706062178	JUN;UBE2I
irinotecan PC3 UP	2/501	0.024667600225497768	0.04350755188305253	0	0	9.76503006012024	36.152725384723134	JUN;UBE2I
niclosamide	1/50	0.02472594881725805	0.04350755188305253	0	0	45.21768707482993	167.3010120823387	ESR1
chlorhexidine	1/50	0.02472594881725805	0.04350755188305253	0	0	45.21768707482993	167.3010120823387	ESR1
Leptomycin B CTD 00001805	1/50	0.02472594881725805	0.04350755188305253	0	0	45.21768707482993	167.3010120823387	ESR1
STOCK1N-35696 MCF7 UP	1/50	0.02472594881725805	0.04350755188305253	0	0	45.21768707482993	167.3010120823387	JUN
geldanamycin CTD 00000033	1/50	0.02472594881725805	0.04350755188305253	0	0	45.21768707482993	167.3010120823387	ESR1
mycophenolic acid CTD 00006358	1/50	0.02472594881725805	0.04350755188305253	0	0	45.21768707482993	167.3010120823387	ESR1
methoxychlor CTD 00006302	1/50	0.02472594881725805	0.04350755188305253	0	0	45.21768707482993	167.3010120823387	ESR1
Tyrphostin AG 538 TTD 00011608	1/50	0.02472594881725805	0.04350755188305253	0	0	45.21768707482993	167.3010120823387	ESR1
CAPECITABINE BOSS	1/50	0.02472594881725805	0.04350755188305253	0	0	45.21768707482993	167.3010120823387	ESR1
1-(5-deoxypentofuranosyl)-5-fluoropyrimidine-2,4(1h,3h)-dione CTD 00001171	1/51	0.02521480619684272	0.04402991538941063	0	0	44.31111111111111	163.07924167915206	ESR1
MK 886 CTD 00002517	1/51	0.02521480619684272	0.04402991538941063	0	0	44.31111111111111	163.07924167915206	UBE2I
FLAVONE BOSS	1/51	0.02521480619684272	0.04402991538941063	0	0	44.31111111111111	163.07924167915206	ESR1
Zoledronic acid BOSS	1/51	0.02521480619684272	0.04402991538941063	0	0	44.31111111111111	163.07924167915206	ESR1
ibuprofen BOSS	1/51	0.02521480619684272	0.04402991538941063	0	0	44.31111111111111	163.07924167915206	ESR1
raloxifene BOSS	1/51	0.02521480619684272	0.04402991538941063	0	0	44.31111111111111	163.07924167915206	ESR1
1-HYDROXYPYRENE CTD 00001593	1/52	0.025703443051659298	0.04471294265370821	0	0	43.4400871459695	159.03982037824832	ESR1
suloctidil PC3 UP	1/52	0.025703443051659298	0.04471294265370821	0	0	43.4400871459695	159.03982037824832	JUN
Corilagin TTD 00007282	1/52	0.025703443051659298	0.04471294265370821	0	0	43.4400871459695	159.03982037824832	UBE2I
Melitten CTD 00006261	1/53	0.026191859470542787	0.045447665361244484	0	0	42.6025641025641	155.17160141847094	JUN
ellipticine MCF7 UP	1/53	0.026191859470542787	0.045447665361244484	0	0	42.6025641025641	155.17160141847094	RPL37A
3,3',4,4'-Tetrachlorobiphenyl CTD 00001342	1/54	0.026680055532623963	0.045889695516113216	0	0	41.79664570230608	151.46431378315344	ESR1
dl-Thioctic acid CTD 00006215	1/54	0.026680055532623963	0.045889695516113216	0	0	41.79664570230608	151.46431378315344	UBE2I
ethaverine HL60 DOWN	1/54	0.026680055532623963	0.045889695516113216	0	0	41.79664570230608	151.46431378315344	JUN
propofol MCF7 UP	1/54	0.026680055532623963	0.045889695516113216	0	0	41.79664570230608	151.46431378315344	JUN
Indole-3-carbinol CTD 00000845	1/54	0.026680055532623963	0.045889695516113216	0	0	41.79664570230608	151.46431378315344	ESR1
PRASTERONE BOSS	1/54	0.026680055532623963	0.045889695516113216	0	0	41.79664570230608	151.46431378315344	ESR1
1,10-phenanthroline BOSS	1/54	0.026680055532623963	0.045889695516113216	0	0	41.79664570230608	151.46431378315344	ESR1
Disodium selenite CTD 00007229	3/1370	0.02673938044269772	0.04593431646585775	0	0	5.838541122374334	21.144964905902544	JUN;RPL37A;MRPL17
oxygen CTD 00006454	2/524	0.026821560392992973	0.04601803877900041	0	0	9.32375478927203	33.738465644619126	JUN;ESR1
azathioprine CTD 00005457	1/55	0.027168031335252564	0.04632368168191763	0	0	41.02057613168724	147.90847858667095	JUN
Tanespimycin CTD 00003582	1/55	0.027168031335252564	0.04632368168191763	0	0	41.02057613168724	147.90847858667095	ESR1
N-NITROSODIETHYLAMINE BOSS	1/55	0.027168031335252564	0.04632368168191763	0	0	41.02057613168724	147.90847858667095	ESR1
Lapatinib BOSS	1/55	0.027168031335252564	0.04632368168191763	0	0	41.02057613168724	147.90847858667095	ESR1
gossypol TTD 00008290	1/55	0.027168031335252564	0.04632368168191763	0	0	41.02057613168724	147.90847858667095	ESR1
curcumin CTD 00000663	2/528	0.02720392524797066	0.04632747665991043	0	0	9.250950570342205	33.34407078096265	JUN;ESR1
chenodeoxycholic acid CTD 00005623	1/56	0.027655786962103315	0.04686497889144601	0	0	40.27272727272727	144.49533489369063	JUN
nilutamide PC3 UP	1/56	0.027655786962103315	0.04686497889144601	0	0	40.27272727272727	144.49533489369063	RPL37A
pentachlorophenol CTD 00006479	1/56	0.027655786962103315	0.04686497889144601	0	0	40.27272727272727	144.49533489369063	ESR1
gossypol BOSS	1/56	0.027655786962103315	0.04686497889144601	0	0	40.27272727272727	144.49533489369063	ESR1
chlorhexidine PC3 DOWN	2/534	0.0277817405819183	0.047020510505190134	0	0	9.143796992481203	32.765665322236565	UBE2I;MRPL22
Paricalcitol CTD 00003033	1/57	0.028143322503235813	0.047457367358397645	0	0	39.551587301587304	141.21677360109922	ESR1
FERROUS SULFATE CTD 00001009	1/57	0.028143322503235813	0.047457367358397645	0	0	39.551587301587304	141.21677360109922	JUN
quercetin TTD 00010442	1/57	0.028143322503235813	0.047457367358397645	0	0	39.551587301587304	141.21677360109922	ESR1
digoxin	1/58	0.028630638041239193	0.04775243387241834	0	0	38.85575048732944	138.06527849839193	ESR1
Puerarin CTD 00001616	1/58	0.028630638041239193	0.04775243387241834	0	0	38.85575048732944	138.06527849839193	ESR1
gossypol PC3 UP	1/58	0.028630638041239193	0.04775243387241834	0	0	38.85575048732944	138.06527849839193	JUN
nocodazole CTD 00007087	1/58	0.028630638041239193	0.04775243387241834	0	0	38.85575048732944	138.06527849839193	JUN
estrone CTD 00005927	1/58	0.028630638041239193	0.04775243387241834	0	0	38.85575048732944	138.06527849839193	ESR1
Fenson BOSS	1/58	0.028630638041239193	0.04775243387241834	0	0	38.85575048732944	138.06527849839193	ESR1
alpha-Tocopherol CTD 00007387	1/58	0.028630638041239193	0.04775243387241834	0	0	38.85575048732944	138.06527849839193	JUN
Alvocidib CTD 00002892	1/58	0.028630638041239193	0.04775243387241834	0	0	38.85575048732944	138.06527849839193	JUN
Salazinic acid TTD 00010778	1/58	0.028630638041239193	0.04775243387241834	0	0	38.85575048732944	138.06527849839193	UBE2I
Caffeic acid phenethyl ester CTD 00002352	1/59	0.02911773367114391	0.04827229100180003	0	0	38.18390804597701	135.03387352863817	JUN
protoporphyrin IX CTD 00001323	1/59	0.02911773367114391	0.04827229100180003	0	0	38.18390804597701	135.03387352863817	ESR1
Everolimus BOSS	1/59	0.02911773367114391	0.04827229100180003	0	0	38.18390804597701	135.03387352863817	ESR1
TOPOTECAN HYDROCHLORIDE BOSS	1/59	0.02911773367114391	0.04827229100180003	0	0	38.18390804597701	135.03387352863817	ESR1
diclofenac BOSS	1/59	0.02911773367114391	0.04827229100180003	0	0	38.18390804597701	135.03387352863817	ESR1
puromycin PC3 UP	2/552	0.029545644930401252	0.048902692238804994	0	0	8.836363636363636	31.120072688677105	JUN;RPL37A
diethylstilbestrol	1/60	0.02960460947305564	0.048902692238804994	0	0	37.534839924670436	132.1160756075347	ESR1
albendazole CTD 00007095	1/60	0.02960460947305564	0.048902692238804994	0	0	37.534839924670436	132.1160756075347	ESR1
Nickelous acetate CTD 00003684	1/61	0.030091265543298037	0.0492337471909371	0	0	36.907407407407405	129.30585220246812	JUN
1h-pyrazolo[3,4-d]pyrimidine CTD 00000742	1/61	0.030091265543298037	0.0492337471909371	0	0	36.907407407407405	129.30585220246812	JUN
tamoxifen MCF7 UP	1/61	0.030091265543298037	0.0492337471909371	0	0	36.907407407407405	129.30585220246812	JUN
vanoxerine MCF7 UP	1/61	0.030091265543298037	0.0492337471909371	0	0	36.907407407407405	129.30585220246812	JUN
benzbromarone CTD 00005480	1/61	0.030091265543298037	0.0492337471909371	0	0	36.907407407407405	129.30585220246812	ESR1
Electrocorundum CTD 00005364	1/61	0.030091265543298037	0.0492337471909371	0	0	36.907407407407405	129.30585220246812	JUN
ouabain BOSS	1/61	0.030091265543298037	0.0492337471909371	0	0	36.907407407407405	129.30585220246812	ESR1
Propranolol hydrochloride BOSS	1/61	0.030091265543298037	0.0492337471909371	0	0	36.907407407407405	129.30585220246812	ESR1
Lead dichloride CTD 00001407	1/62	0.030577701961505156	0.04949990341062482	0	0	36.30054644808743	126.59758326788086	ESR1
cefotiam PC3 UP	1/62	0.030577701961505156	0.04949990341062482	0	0	36.30054644808743	126.59758326788086	RPL37A
nocodazole MCF7 UP	1/62	0.030577701961505156	0.04949990341062482	0	0	36.30054644808743	126.59758326788086	JUN
N-(undeca-2,4,7-trienylideneamino)nitrous amide CTD 00001653	1/62	0.030577701961505156	0.04949990341062482	0	0	36.30054644808743	126.59758326788086	JUN
troglitazone PC3 UP	1/62	0.030577701961505156	0.04949990341062482	0	0	36.30054644808743	126.59758326788086	JUN
emodin BOSS	1/62	0.030577701961505156	0.04949990341062482	0	0	36.30054644808743	126.59758326788086	ESR1
dopamine CTD 00005870	1/62	0.030577701961505156	0.04949990341062482	0	0	36.30054644808743	126.59758326788086	JUN
thimerosal BOSS	1/62	0.030577701961505156	0.04949990341062482	0	0	36.30054644808743	126.59758326788086	ESR1
Iniprol BOSS	1/62	0.030577701961505156	0.04949990341062482	0	0	36.30054644808743	126.59758326788086	ESR1
lanatoside C HL60 DOWN	2/563	0.03064582841250055	0.04955189176921358	0	0	8.658199643493761	30.176065892354128	UBE2I;MRPL17
Irinotecan hydrochloride CTD 00002224	2/565	0.03084765669201958	0.04976013073062024	0	0	8.626554174067495	30.009146469866444	JUN;ESR1
bisindolylmaleimide i CTD 00002749	1/63	0.031063918820932256	0.04976013073062024	0	0	35.71326164874552	123.9860268803296	JUN
H-7 MCF7 UP	1/63	0.031063918820932256	0.04976013073062024	0	0	35.71326164874552	123.9860268803296	ESR1
chlorprothixene MCF7 UP	1/63	0.031063918820932256	0.04976013073062024	0	0	35.71326164874552	123.9860268803296	JUN
dequalinium chloride HL60 DOWN	1/63	0.031063918820932256	0.04976013073062024	0	0	35.71326164874552	123.9860268803296	JUN
digoxin CTD 00005825	1/63	0.031063918820932256	0.04976013073062024	0	0	35.71326164874552	123.9860268803296	ESR1
myricetin TTD 00009430	1/63	0.031063918820932256	0.04976013073062024	0	0	35.71326164874552	123.9860268803296	ESR1
Androstanolone BOSS	1/63	0.031063918820932256	0.04976013073062024	0	0	35.71326164874552	123.9860268803296	ESR1
chlorpyrifos CTD 00005880	1/64	0.03154991620701242	0.050304385516626984	0	0	35.14462081128748	121.46628828977606	ESR1
enoxaparin CTD 00006081	1/64	0.03154991620701242	0.050304385516626984	0	0	35.14462081128748	121.46628828977606	JUN
mycophenolate mofetil BOSS	1/64	0.03154991620701242	0.050304385516626984	0	0	35.14462081128748	121.46628828977606	ESR1
Orphenadrine hydrochloride BOSS	1/64	0.03154991620701242	0.050304385516626984	0	0	35.14462081128748	121.46628828977606	ESR1
15-delta prostaglandin J2 PC3 UP	1/65	0.0320356942028436	0.05096082684752924	0	0	34.59375	119.03379191454992	JUN
VANADIUM PENTOXIDE CTD 00002655	1/65	0.0320356942028436	0.05096082684752924	0	0	34.59375	119.03379191454992	JUN
Melatonin CTD 00006260	1/66	0.0325212529076381	0.051376858784052834	0	0	34.05982905982906	116.68425597420442	ESR1
h-89 CTD 00002586	1/66	0.0325212529076381	0.051376858784052834	0	0	34.05982905982906	116.68425597420442	ESR1
pempidine PC3 DOWN	1/66	0.0325212529076381	0.051376858784052834	0	0	34.05982905982906	116.68425597420442	GTF2H3
Silybin CTD 00003999	1/66	0.0325212529076381	0.051376858784052834	0	0	34.05982905982906	116.68425597420442	ESR1
colchicine BOSS	1/66	0.0325212529076381	0.051376858784052834	0	0	34.05982905982906	116.68425597420442	ESR1
SANGUINARINE CTD 00000244	1/66	0.0325212529076381	0.051376858784052834	0	0	34.05982905982906	116.68425597420442	ESR1
sulfaguanidine PC3 DOWN	2/583	0.032688717713672835	0.051582196759190166	0	0	8.351549053356282	28.56835501289514	UBE2I;RPL37A
4-Hydroxytamoxifen CTD 00000850	2/586	0.03299983554658722	0.0517868542005395	0	0	8.30736301369863	28.33851451837474	JUN;ESR1
Chromium(II) chloride CTD 00000877	1/67	0.03300659239380316	0.0517868542005395	0	0	33.54208754208754	114.41366955149839	ESR1
chlortetracycline PC3 UP	1/67	0.03300659239380316	0.0517868542005395	0	0	33.54208754208754	114.41366955149839	RPL37A
UNII-9XX54M675G CTD 00004634	1/67	0.03300659239380316	0.0517868542005395	0	0	33.54208754208754	114.41366955149839	JUN
Clopidogrel bisulfate BOSS	1/67	0.03300659239380316	0.0517868542005395	0	0	33.54208754208754	114.41366955149839	ESR1
0175029-0000 MCF7 DOWN	3/1488	0.03319000959902744	0.05201532256066259	0	0	5.340548340548341	18.187271361178475	JUN;UBE2I;RPL37A
gossypol CTD 00006052	1/68	0.03349171276321553	0.05230941743721291	0	0	33.039800995024876	112.21827165973407	ESR1
kaempferol BOSS	1/68	0.03349171276321553	0.05230941743721291	0	0	33.039800995024876	112.21827165973407	ESR1
Calcifediol BOSS	1/68	0.03349171276321553	0.05230941743721291	0	0	33.039800995024876	112.21827165973407	ESR1
azacitidine PC3 DOWN	2/595	0.03394044566092201	0.0527672923198767	0	0	8.177487352445194	27.66564906897356	UBE2I;RPL37A
4-nonylphenol CTD 00001904	1/69	0.033976614095502004	0.0527672923198767	0	0	32.552287581699346	110.09453231300331	ESR1
tamoxifen	1/69	0.033976614095502004	0.0527672923198767	0	0	32.552287581699346	110.09453231300331	ESR1
disulfiram MCF7 UP	1/69	0.033976614095502004	0.0527672923198767	0	0	32.552287581699346	110.09453231300331	JUN
OXYTOCIN BOSS	1/69	0.033976614095502004	0.0527672923198767	0	0	32.552287581699346	110.09453231300331	ESR1
170449-18-0 CTD 00003361	1/70	0.03446129648195661	0.0532196901898679	0	0	32.07890499194847	108.03913520130237	JUN
fluspirilene MCF7 UP	1/70	0.03446129648195661	0.0532196901898679	0	0	32.07890499194847	108.03913520130237	JUN
mephentermine HL60 UP	1/70	0.03446129648195661	0.0532196901898679	0	0	32.07890499194847	108.03913520130237	JUN
tonzonium bromide PC3 DOWN	1/70	0.03446129648195661	0.0532196901898679	0	0	32.07890499194847	108.03913520130237	UBE2I
Fludarabine CTD 00001135	1/70	0.03446129648195661	0.0532196901898679	0	0	32.07890499194847	108.03913520130237	JUN
Perfluorooctanesulfonic acid CTD 00002876	1/71	0.03494576000547686	0.053846994140578	0	0	31.61904761904762	106.04896194083372	ESR1
fluoxetine CTD 00005988	1/71	0.03494576000547686	0.053846994140578	0	0	31.61904761904762	106.04896194083372	JUN
etifenin PC3 DOWN	2/609	0.0354250705989512	0.054471158156442684	0	0	7.983113673805601	26.66627800909311	RPL37A;GTF2H3
PARAOXON CTD 00006470	1/72	0.03543000476018619	0.054471158156442684	0	0	31.172143974960875	104.12107765370268	ESR1
nimesulide CTD 00000666	1/73	0.03591403083014349	0.055092203369317104	0	0	30.737654320987655	102.25271781730339	JUN
rosiglitazone PC3 UP	1/73	0.03591403083014349	0.055092203369317104	0	0	30.737654320987655	102.25271781730339	JUN
ns-398 CTD 00002958	1/74	0.03639783830403355	0.05552486198043255	0	0	30.315068493150687	100.44127619169979	JUN
ketoconazole CTD 00006190	1/74	0.03639783830403355	0.05552486198043255	0	0	30.315068493150687	100.44127619169979	ESR1
rottlerin CTD 00003057	1/74	0.03639783830403355	0.05552486198043255	0	0	30.315068493150687	100.44127619169979	JUN
DMBA CTD 00007046	1/74	0.03639783830403355	0.05552486198043255	0	0	30.315068493150687	100.44127619169979	ESR1
protoporphyrin IX BOSS	1/74	0.03639783830403355	0.05552486198043255	0	0	30.315068493150687	100.44127619169979	ESR1
beta-escin PC3 UP	1/76	0.0373647978046119	0.056748302184487835	0	0	29.503703703703703	96.97944863399397	JUN
iodine BOSS	1/76	0.0373647978046119	0.056748302184487835	0	0	29.503703703703703	96.97944863399397	ESR1
myricetin BOSS	1/76	0.0373647978046119	0.056748302184487835	0	0	29.503703703703703	96.97944863399397	ESR1
3H-Xanthen-3-one, 2,6,7-trihydroxy-9-methyl- TTD 00000850	1/76	0.0373647978046119	0.056748302184487835	0	0	29.503703703703703	96.97944863399397	UBE2I
acetaminophen CTD 00005295	5/4135	0.037423239983190505	0.05677439715200676	0	0	3.8401937046004844	12.616815779430038	JUN;MRPS11;MRPL16;ESR1;MRPL22
vanoxerine PC3 UP	1/77	0.037847950012518214	0.05729238637758533	0	0	29.114035087719298	95.32454660857232	JUN
ellagic acid TTD 00007809	1/77	0.037847950012518214	0.05729238637758533	0	0	29.114035087719298	95.32454660857232	ESR1
Dibenz[a,h]anthracene CTD 00001246	1/78	0.03833088396798601	0.05789604428095362	0	0	28.734487734487736	93.71751271850756	ESR1
mifepristone BOSS	1/78	0.03833088396798601	0.05789604428095362	0	0	28.734487734487736	93.71751271850756	ESR1
fenbendazole MCF7 DOWN	1/79	0.03881359976770236	0.0584967286750914	0	0	28.364672364672366	92.15638325126109	GTF2H3
morphine CTD 00006352	1/79	0.03881359976770236	0.0584967286750914	0	0	28.364672364672366	92.15638325126109	JUN
lycorine MCF7 UP	1/80	0.03929609749471	0.059029945581573096	0	0	28.0042194092827	90.63929849888726	JUN
Bathocuproine disulfonate CTD 00001350	1/80	0.03929609749471	0.059029945581573096	0	0	28.0042194092827	90.63929849888726	JUN
mitomycin C BOSS	1/80	0.03929609749471	0.059029945581573096	0	0	28.0042194092827	90.63929849888726	ESR1
troglitazone CTD 00002415	2/651	0.04003236196465194	0.06007037084335994	0	0	7.450308166409862	23.975591616460907	JUN;ESR1
lanatoside C MCF7 DOWN	2/653	0.04025738813365258	0.060215613230601525	0	0	7.4266513056835635	23.857833144981672	MRPS11;RPL37A
clioquinol CTD 00006162	1/82	0.04026043907859986	0.060215613230601525	0	0	27.310013717421125	87.73030443537515	ESR1
nicotinamide adenine dinucleotide BOSS	1/82	0.04026043907859986	0.060215613230601525	0	0	27.310013717421125	87.73030443537515	ESR1
biochanin A CTD 00000149	1/83	0.040742283114183236	0.060738224880949224	0	0	26.975609756097562	86.33513767066536	ESR1
Vorinostat BOSS	1/83	0.040742283114183236	0.060738224880949224	0	0	26.975609756097562	86.33513767066536	ESR1
phenol BOSS	1/83	0.040742283114183236	0.060738224880949224	0	0	26.975609756097562	86.33513767066536	ESR1
SILVER CTD 00006742	1/84	0.04122390942081947	0.06132335066275415	0	0	26.649263721552877	84.97748965941867	JUN
172889-27-9 BOSS	1/84	0.04122390942081947	0.06132335066275415	0	0	26.649263721552877	84.97748965941867	ESR1
digoxigenin HL60 DOWN	2/662	0.04127623041580877	0.061334873706428594	0	0	7.321969696969697	23.338547616396035	UBE2I;MRPL17
Rubidomycin hydrochloride	1/85	0.041705318095063774	0.0617059330094707	0	0	26.33068783068783	83.65592938917332	ESR1
Idocyklin BOSS	1/85	0.041705318095063774	0.0617059330094707	0	0	26.33068783068783	83.65592938917332	ESR1
Isoflavone BOSS	1/85	0.041705318095063774	0.0617059330094707	0	0	26.33068783068783	83.65592938917332	ESR1
curcumin TTD 00007338	1/85	0.041705318095063774	0.0617059330094707	0	0	26.33068783068783	83.65592938917332	ESR1
chitosamine CTD 00006030	1/86	0.0421865092184754	0.062222874608758555	0	0	26.019607843137255	82.36909635390154	JUN
retinol CTD 00006991	1/86	0.0421865092184754	0.062222874608758555	0	0	26.019607843137255	82.36909635390154	ESR1
scriptaid MCF7 DOWN	2/670	0.042190364832828293	0.062222874608758555	0	0	7.2312874251497	22.89109884775287	RPL37A;ESR1
ANTIMONY POTASSIUM TARTRATE CTD 00005425	1/87	0.04266748288266354	0.06265790442534154	0	0	25.71576227390181	81.11569629500502	ESR1
alsterpaullone PC3 UP	1/87	0.04266748288266354	0.06265790442534154	0	0	25.71576227390181	81.11569629500502	UBE2I
felodipine MCF7 UP	1/87	0.04266748288266354	0.06265790442534154	0	0	25.71576227390181	81.11569629500502	JUN
calcitriol BOSS	1/87	0.04266748288266354	0.06265790442534154	0	0	25.71576227390181	81.11569629500502	ESR1
ZINC CTD 00007011	3/1642	0.042781459171305894	0.06275830257965556	0	0	4.798483395798832	15.123142436141123	JUN;RPL37A;ESR1
Gefitinib	1/88	0.0431482391729825	0.06316167776811055	0	0	25.41890166028097	79.89449726957503	ESR1
GNF-Pf-4325 CTD 00005408	1/88	0.0431482391729825	0.06316167776811055	0	0	25.41890166028097	79.89449726957503	JUN
Octa-2,4,6-trienoic acid CTD 00002551	1/89	0.043628778176876784	0.06359449022392209	0	0	25.12878787878788	78.70432597937861	JUN
metoclopramide HL60 DOWN	1/89	0.043628778176876784	0.06359449022392209	0	0	25.12878787878788	78.70432597937861	GTF2H3
etretinate BOSS	1/89	0.043628778176876784	0.06359449022392209	0	0	25.12878787878788	78.70432597937861	ESR1
Dichloromercury CTD 00006273	1/89	0.043628778176876784	0.06359449022392209	0	0	25.12878787878788	78.70432597937861	ESR1
cicloheximide HL60 DOWN	2/684	0.043809144128648655	0.0637898225619265	0	0	7.077712609970675	22.13846725401414	UBE2I;RPL37A
raloxifene CTD 00007367	2/686	0.04404236100436641	0.06402333498771762	0	0	7.056286549707602	22.033984075912393	JUN;ESR1
azacyclonol PC3 UP	1/90	0.04410909997700312	0.06402333498771762	0	0	24.845193508114857	77.54406436315156	JUN
4-Aminobiphenyl CTD 00000311	1/90	0.04410909997700312	0.06402333498771762	0	0	24.845193508114857	77.54406436315156	ESR1
SB 202190 CTD 00003161	1/91	0.0445892046624482	0.06438063548324105	0	0	24.567901234567902	76.41264641223972	JUN
pimozide MCF7 UP	1/91	0.0445892046624482	0.06438063548324105	0	0	24.567901234567902	76.41264641223972	JUN
Bexarotene CTD 00003225	1/91	0.0445892046624482	0.06438063548324105	0	0	24.567901234567902	76.41264641223972	ESR1
9,10-Phenanthrenequinone TTD 00001360	1/91	0.0445892046624482	0.06438063548324105	0	0	24.567901234567902	76.41264641223972	UBE2I
L-carnitine BOSS	1/91	0.0445892046624482	0.06438063548324105	0	0	24.567901234567902	76.41264641223972	ESR1
scriptaid PC3 DOWN	2/692	0.044744933881715195	0.06453776626964372	0	0	6.992753623188406	21.72492647294553	MRPL16;ESR1
digitoxigenin PC3 DOWN	2/694	0.04498009563953156	0.06480153713680356	0	0	6.9718208092485545	21.623347691099656	UBE2I;RPL37A
clotrimazole PC3 UP	1/92	0.04506909232552398	0.06480153713680356	0	0	24.296703296703296	75.30905521028181	JUN
bezafibrate CTD 00005506	1/92	0.04506909232552398	0.06480153713680356	0	0	24.296703296703296	75.30905521028181	JUN
estradiol CTD 00005920	5/4336	0.04517155154973303	0.06488105942842656	0	0	3.6155622258138997	11.198436702684557	JUN;UBE2I;RPL37A;GTF2H3;ESR1
Levorphanol tartrate BOSS	1/93	0.04554876304685277	0.06535463811519229	0	0	24.031400966183575	74.2323201774775	ESR1
COPPER CTD 00005706	3/1688	0.04590340995399813	0.06579488760073066	0	0	4.655786350148368	14.345482806811226	JUN;UBE2I;MRPL16
valinomycin MCF7 UP	1/94	0.04602821692612118	0.06590512642075207	0	0	23.77180406212664	73.18151447362185	JUN
Gefitinib CTD 00003879	1/95	0.046507454029938514	0.06645301842699418	0	0	23.5177304964539	72.15575261450543	ESR1
GNF-Pf-2272 TTD 00008257	1/95	0.046507454029938514	0.06645301842699418	0	0	23.5177304964539	72.15575261450543	UBE2I
5224221 MCF7 UP	1/96	0.04698647446391648	0.06679069097350111	0	0	23.269005847953217	71.15418818005004	JUN
2-Naphthalenamine CTD 00007026	1/96	0.04698647446391648	0.06679069097350111	0	0	23.269005847953217	71.15418818005004	UBE2I
thapsigargin BOSS	1/96	0.04698647446391648	0.06679069097350111	0	0	23.269005847953217	71.15418818005004	ESR1
tetracycline BOSS	1/96	0.04698647446391648	0.06679069097350111	0	0	23.269005847953217	71.15418818005004	ESR1
luteolin BOSS	1/96	0.04698647446391648	0.06679069097350111	0	0	23.269005847953217	71.15418818005004	ESR1
hydrocortisone CTD 00006117	1/97	0.047465278302624564	0.06719364500453848	0	0	23.025462962962962	70.17601174086535	ESR1
phenylephrine BOSS	1/97	0.047465278302624564	0.06719364500453848	0	0	23.025462962962962	70.17601174086535	ESR1
apigenin BOSS	1/97	0.047465278302624564	0.06719364500453848	0	0	23.025462962962962	70.17601174086535	ESR1
Gefitinib BOSS	1/97	0.047465278302624564	0.06719364500453848	0	0	23.025462962962962	70.17601174086535	ESR1
chloroquine BOSS	1/98	0.04794386563583509	0.06773178553892104	0	0	22.786941580756015	69.220448859451	ESR1
Erlotinib BOSS	1/98	0.04794386563583509	0.06773178553892104	0	0	22.786941580756015	69.220448859451	ESR1
Toxoflavin TTD 00011503	1/99	0.048422236549271094	0.06829782709165545	0	0	22.55328798185941	68.28675824910428	UBE2I
digitoxigenin HL60 DOWN	2/723	0.04844380758826724	0.06829782709165545	0	0	6.681345353675451	20.226775928722873	UBE2I;MRPL17
zalcitabine PC3 DOWN	2/726	0.048807808431739916	0.0686601410317946	0	0	6.652624309392265	20.09002711100945	UBE2I;RPL37A
myricetin CTD 00001847	1/100	0.04890039114183046	0.0686601410317946	0	0	22.32435465768799	67.37423003045056	ESR1
ACMC-20mvek CTD 00002629	1/100	0.04890039114183046	0.0686601410317946	0	0	22.32435465768799	67.37423003045056	JUN
mefloquine PC3 UP	1/100	0.04890039114183046	0.0686601410317946	0	0	22.32435465768799	67.37423003045056	JUN
1,2,4-BENZENETRIOL CTD 00000682	1/101	0.04937832948591827	0.06919000139778364	0	0	22.1	66.48218412151981	JUN
Phenethyl isothiocyanate CTD 00002443	1/101	0.04937832948591827	0.06919000139778364	0	0	22.1	66.48218412151981	ESR1
phenol CTD 00007305	1/103	0.050333557792203866	0.07038513772568346	0	0	21.664488017429193	64.75695871628933	ESR1
azacitidine MCF7 UP	1/103	0.050333557792203866	0.07038513772568346	0	0	21.664488017429193	64.75695871628933	JUN
Doxorubicin Hydrochloride	1/104	0.050810847928028736	0.07083660258254057	0	0	21.45307443365696	63.922554665894864	ESR1
3,3'-Diindolylmethane CTD 00000841	1/104	0.050810847928028736	0.07083660258254057	0	0	21.45307443365696	63.922554665894864	ESR1
beta-carotene CTD 00007253	1/104	0.050810847928028736	0.07083660258254057	0	0	21.45307443365696	63.922554665894864	ESR1
Axitinib	1/105	0.051287922166042506	0.07121309878958072	0	0	21.245726495726494	63.10618119534448	ESR1
nitric oxide CTD 00006402	1/105	0.051287922166042506	0.07121309878958072	0	0	21.245726495726494	63.10618119534448	ESR1
Imatinib CTD 00003267	1/105	0.051287922166042506	0.07121309878958072	0	0	21.245726495726494	63.10618119534448	JUN
tyrphostin AG-1478 MCF7 UP	1/105	0.051287922166042506	0.07121309878958072	0	0	21.245726495726494	63.10618119534448	JUN
doxorubicin CTD 00005874	2/750	0.051757462965206315	0.07173045125950941	0	0	6.43114973262032	19.043834702456746	JUN;ESR1
Dasatinib BOSS	1/106	0.05176478059643375	0.07173045125950941	0	0	21.04232804232804	62.30728596638391	ESR1
1,10-phenanthroline CTD 00001181	1/107	0.05224142330784828	0.07202825498156236	0	0	20.842767295597483	61.52533852087739	ESR1
Chlorpyrifos oxon CTD 00000500	1/107	0.05224142330784828	0.07202825498156236	0	0	20.842767295597483	61.52533852087739	ESR1
benfotiamine PC3 DOWN	1/107	0.05224142330784828	0.07202825498156236	0	0	20.842767295597483	61.52533852087739	GTF2H3
metoprolol HL60 DOWN	1/107	0.05224142330784828	0.07202825498156236	0	0	20.842767295597483	61.52533852087739	RPL37A
9,10-Phenanthrenequinone CTD 00000222	1/107	0.05224142330784828	0.07202825498156236	0	0	20.842767295597483	61.52533852087739	UBE2I
calmidazolium MCF7 DOWN	1/108	0.052717850378226405	0.07246729482561393	0	0	20.64693665628245	60.75982922373895	RPL37A
CHOLINE HYDROXIDE BOSS	1/108	0.052717850378226405	0.07246729482561393	0	0	20.64693665628245	60.75982922373895	ESR1
daunorubicin BOSS	1/108	0.052717850378226405	0.07246729482561393	0	0	20.64693665628245	60.75982922373895	ESR1
sertraline CTD 00007358	1/109	0.053194061897419175	0.07297610086824405	0	0	20.454732510288064	60.01026825392258	JUN
celecoxib BOSS	1/109	0.053194061897419175	0.07297610086824405	0	0	20.454732510288064	60.01026825392258	ESR1
prenylamine PC3 UP	1/111	0.054145838642550265	0.0739867666059078	0	0	20.08080808080808	58.55712550002727	JUN
rifabutin MCF7 DOWN	1/111	0.054145838642550265	0.0739867666059078	0	0	20.08080808080808	58.55712550002727	ESR1
sulforaphane CTD 00000857	1/111	0.054145838642550265	0.0739867666059078	0	0	20.08080808080808	58.55712550002727	ESR1
thymidine BOSS	1/111	0.054145838642550265	0.0739867666059078	0	0	20.08080808080808	58.55712550002727	ESR1
ionomycin CTD 00007090	1/112	0.05462140403176767	0.07448865406116185	0	0	19.8988988988989	57.85265494685789	JUN
emodin CTD 00005893	1/112	0.05462140403176767	0.07448865406116185	0	0	19.8988988988989	57.85265494685789	ESR1
COUMESTROL CTD 00005717	3/1812	0.054902727726677585	0.07477413577724666	0	0	4.307273158019426	12.500534762043939	JUN;RPL37A;ESR1
hydralazine CTD 00006108	2/776	0.055027077811360306	0.07477413577724666	0	0	6.20671834625323	17.99904805768013	RPL37A;ESR1
menadione PC3 UP	1/113	0.055096754219821284	0.07477413577724666	0	0	19.720238095238095	57.16235353894127	JUN
Sorafenib CTD 00004146	1/113	0.055096754219821284	0.07477413577724666	0	0	19.720238095238095	57.16235353894127	JUN
7646-79-9 CTD 00000928	4/3094	0.0551024518009652	0.07477413577724666	0	0	3.646170442286947	10.56864768590184	MRPS11;RPL37A;MRPL17;ESR1
AM580 CTD 00002706	1/115	0.056046809334145735	0.07598069915643797	0	0	19.37231968810916	55.822657592283626	ESR1
AH-23848 PC3 UP	1/116	0.05652151443253849	0.07654882269603638	0	0	19.202898550724637	55.17249932078826	JUN
camptothecin CTD 00005566	1/117	0.05699600466701817	0.07688872786452648	0	0	19.03639846743295	54.53498142318387	JUN
fendiline MCF7 UP	1/117	0.05699600466701817	0.07688872786452648	0	0	19.03639846743295	54.53498142318387	JUN
suloctidil MCF7 UP	1/117	0.05699600466701817	0.07688872786452648	0	0	19.03639846743295	54.53498142318387	JUN
acetaldehyde BOSS	1/117	0.05699600466701817	0.07688872786452648	0	0	19.03639846743295	54.53498142318387	ESR1
1,4-chrysenequinone PC3 UP	1/119	0.05794434091963676	0.0780150813164581	0	0	18.71186440677966	53.29648635296648	JUN
Nandrolone phenpropionate BOSS	1/119	0.05794434091963676	0.0780150813164581	0	0	18.71186440677966	53.29648635296648	ESR1
tamoxifen CTD 00006827	2/802	0.05837179156969341	0.07842285410292771	0	0	5.996875	17.036657278546034	JUN;ESR1
azacitidine PC3 UP	1/120	0.05841818710428844	0.07842285410292771	0	0	18.553688141923438	52.69484946624011	JUN
Deoxycorticosterone acetate BOSS	1/120	0.05841818710428844	0.07842285410292771	0	0	18.553688141923438	52.69484946624011	ESR1
valproic acid MCF7 DOWN	1/121	0.058891818780966686	0.07898162050936662	0	0	18.39814814814815	52.104532462734575	ESR1
15-delta prostaglandin J2 MCF7 UP	1/122	0.0593652360295357	0.0794616388877832	0	0	18.245179063360883	51.52523363729626	JUN
cycloheximide BOSS	1/122	0.0593652360295357	0.0794616388877832	0	0	18.245179063360883	51.52523363729626	ESR1
perhexiline MCF7 UP	1/123	0.059838438928516126	0.07986197086870823	0	0	18.094717668488162	50.95666168783963	JUN
ARSENIC BOSS	1/123	0.059838438928516126	0.07986197086870823	0	0	18.094717668488162	50.95666168783963	ESR1
deferoxamine CTD 00005759	1/123	0.059838438928516126	0.07986197086870823	0	0	18.094717668488162	50.95666168783963	JUN
oxiglutatione BOSS	1/125	0.06078420207477788	0.0810456027663705	0	0	17.801075268817204	49.85058258369441	ESR1
azacyclonol MCF7 UP	1/126	0.06125676247542812	0.08159661681141249	0	0	17.657777777777778	49.3125409946923	JUN
POTASSIUM CHROMATE CTD 00001284	3/1897	0.06155795166262148	0.08190863434821156	0	0	4.094735254186152	11.415205668733915	MRPS11;RPL37A;MRPL16
solanine HL60 UP	1/127	0.06172910888015653	0.08190863434821156	0	0	17.516754850088184	48.78415662492463	RPL37A
Dinoprostone CTD 00007049	1/127	0.06172910888015653	0.08190863434821156	0	0	17.516754850088184	48.78415662492463	ESR1
methyprylon BOSS	1/127	0.06172910888015653	0.08190863434821156	0	0	17.516754850088184	48.78415662492463	ESR1
Oxotremorine BOSS	1/128	0.062201241380010173	0.0824555955095318	0	0	17.37795275590551	48.26518401321974	ESR1
cantharidin HL60 UP	1/129	0.06267316005242175	0.08284175622683221	0	0	17.241319444444443	47.75538577401706	JUN
trichostatin A BOSS	1/129	0.06267316005242175	0.08284175622683221	0	0	17.241319444444443	47.75538577401706	ESR1
lorazepam BOSS	1/129	0.06267316005242175	0.08284175622683221	0	0	17.241319444444443	47.75538577401706	ESR1
DEOXYNIVALENOL CTD 00000341	1/130	0.06314486499159115	0.08330521019024872	0	0	17.1068044788975	47.25453226369782	JUN
NSC25485 CTD 00006443	1/130	0.06314486499159115	0.08330521019024872	0	0	17.1068044788975	47.25453226369782	ESR1
1-Methyl-3-nitro-1-nitrosoguanidine CTD 00006318	1/132	0.06408763400637407	0.08446799271338191	0	0	16.843935538592028	46.27877775631816	ESR1
flunixin HL60 UP	1/133	0.06455869825192352	0.08476409236130417	0	0	16.715488215488215	45.803453495550436	RPL37A
niclosamide CTD 00006390	1/133	0.06455869825192352	0.08476409236130417	0	0	16.715488215488215	45.803453495550436	ESR1
Rifampicin CTD 00006701	1/133	0.06455869825192352	0.08476409236130417	0	0	16.715488215488215	45.803453495550436	JUN
ACRYLAMIDE BOSS	1/133	0.06455869825192352	0.08476409236130417	0	0	16.715488215488215	45.803453495550436	ESR1
retinol BOSS	1/135	0.06550018663706729	0.08590121555587495	0	0	16.46434494195688	44.87690266099937	ESR1
captopril PC3 DOWN	2/856	0.06554961942853829	0.08590121555587495	0	0	5.601873536299766	15.264813386566672	JUN;GTF2H3
MeIQx CTD 00001739	1/136	0.06597061096485848	0.08637065717187943	0	0	16.34156378600823	44.425291631018546	ESR1
lycorine HL60 UP	2/862	0.0663658270807243	0.08680549245539605	0	0	5.561046511627907	15.08474466021256	JUN;MRPS11
iohexol HL60 DOWN	1/140	0.06785017773889719	0.08866272038815055	0	0	15.86810551558753	42.692396422608226	GTF2H3
Demecolcine CTD 00005762	2/876	0.06828444568712537	0.0890224273101376	0	0	5.467963386727689	14.676414386913544	JUN;RPL37A
thalidomide CTD 00006858	1/141	0.06831953723801258	0.0890224273101376	0	0	15.753968253968255	42.27671121747236	JUN
cicloheximide MCF7 DOWN	1/141	0.06831953723801258	0.0890224273101376	0	0	15.753968253968255	42.27671121747236	RPL37A
Bortezomib CTD 00003736	2/878	0.06856013635616506	0.0892514168647901	0	0	5.454908675799087	14.61939535350562	JUN;ESR1
docetaxel BOSS	1/142	0.06878868402799701	0.0894642998322532	0	0	15.641449960598896	41.86771974668722	ESR1
mefloquine MCF7 UP	1/143	0.06925761819784873	0.08981949353462756	0	0	15.530516431924882	41.46526951018726	JUN
CADMIUM BOSS	1/143	0.06925761819784873	0.08981949353462756	0	0	15.530516431924882	41.46526951018726	ESR1
genistein BOSS	1/143	0.06925761819784873	0.08981949353462756	0	0	15.530516431924882	41.46526951018726	ESR1
Decitabine BOSS	1/144	0.06972633982778743	0.0902572376322065	0	0	15.421134421134422	41.069212505400955	ESR1
Cadmium sulfate CTD 00001745	1/144	0.06972633982778743	0.0902572376322065	0	0	15.421134421134422	41.069212505400955	JUN
prenylamine MCF7 UP	1/145	0.07019484901226249	0.09077830097826427	0	0	15.313271604938272	40.67940505968954	JUN
tonzonium bromide PC3 UP	1/146	0.07066314582933016	0.0912124659110303	0	0	15.206896551724139	40.29570768167876	JUN
daunorubicin CTD 00005752	1/146	0.07066314582933016	0.0912124659110303	0	0	15.206896551724139	40.29570768167876	ESR1
etoposide HL60 UP	1/147	0.07113123037086004	0.09173062135923468	0	0	15.101978691019786	39.91798490572592	JUN
8-azaguanine HL60 DOWN	2/897	0.0711989192431212	0.09173194089750447	0	0	5.333798882681564	14.093377523161385	UBE2I;MRPL17
CHROMIUM CTD 00005668	1/148	0.07159910271953598	0.09216123979614735	0	0	14.998488284202569	39.54610515433267	JUN
ibuprofen CTD 00006137	1/149	0.0720667629517442	0.09267651011364489	0	0	14.896396396396396	39.17994060077916	ESR1
HC toxin MCF7 DOWN	1/151	0.07300144744630711	0.09370335045346882	0	0	14.696296296296296	38.464263732129254	ESR1
635-65-4 CTD 00005510	1/151	0.07300144744630711	0.09370335045346882	0	0	14.696296296296296	38.464263732129254	UBE2I
nitrate BOSS	1/152	0.07346847186879471	0.09421492757824933	0	0	14.59823399558499	38.11451335774776	ESR1
thioridazine MCF7 UP	1/155	0.0748682748782873	0.09592062032823401	0	0	14.311688311688311	37.09625453392642	JUN
Vanadic sulfate CTD 00001628	1/157	0.07580041919374052	0.09693436506560126	0	0	14.126780626780628	36.44217021371992	JUN
N-NITROSODIETHYLAMINE CTD 00005817	1/157	0.07580041919374052	0.09693436506560126	0	0	14.126780626780628	36.44217021371992	ESR1
PHOSPHINE BOSS	1/158	0.07626617429781724	0.09743942045849259	0	0	14.036093418259023	36.12224803851215	ESR1
Cyperquat CTD 00007079	1/159	0.07673171814609463	0.09785249691290658	0	0	13.946554149085795	35.80694267122304	JUN
Pyrrolidine dithiocarbamate CTD 00001021	1/159	0.07673171814609463	0.09785249691290658	0	0	13.946554149085795	35.80694267122304	JUN
Sorafenib tosylate BOSS	1/160	0.07719705081553525	0.09835476103905233	0	0	13.858141160027952	35.496159958699565	ESR1
eugenol CTD 00005949	1/161	0.07766217240578246	0.09876446324432225	0	0	13.770833333333334	35.189808228245795	ESR1
trichostatin A ssMCF7 DOWN	1/161	0.07766217240578246	0.09876446324432225	0	0	13.770833333333334	35.189808228245795	ESR1
liothyronine CTD 00006943	1/162	0.07812708300812571	0.09917238581105255	0	0	13.684610075914424	34.88779821293247	ESR1
nitroglycerin BOSS	1/162	0.07812708300812571	0.09917238581105255	0	0	13.684610075914424	34.88779821293247	ESR1
Estrone sulfate BOSS	1/167	0.08044847393045221	0.10202497707677625	0	0	13.269076305220883	33.439908396149875	ESR1
arachidonic acid CTD 00007139	1/168	0.08091212031483885	0.10242417438198552	0	0	13.188955422488357	33.16219935568782	JUN
forskolin BOSS	1/168	0.08091212031483885	0.10242417438198552	0	0	13.188955422488357	33.16219935568782	ESR1
pyrvinium MCF7 UP	1/170	0.08183878192868675	0.10350198890980972	0	0	13.03155818540434	32.61804279883931	JUN
carmustine PC3 UP	1/171	0.08230179734419607	0.10399198635960862	0	0	12.954248366013072	32.35145191648386	JUN
astemizole MCF7 UP	1/173	0.0832271978105011	0.10487236647184021	0	0	12.80232558139535	31.82889974049287	JUN
MG-132 CTD 00002789	1/173	0.0832271978105011	0.10487236647184021	0	0	12.80232558139535	31.82889974049287	ESR1
COBALT CTD 00005696	1/173	0.0832271978105011	0.10487236647184021	0	0	12.80232558139535	31.82889974049287	ESR1
ALDOSTERONE BOSS	1/176	0.08461372384354178	0.10652194328336093	0	0	12.58095238095238	31.07065982483502	ESR1
ciclopirox HL60 UP	1/177	0.08507547962611925	0.10681009120943438	0	0	12.508838383838384	30.82448495215476	JUN
dimethyl sulfoxide BOSS	1/177	0.08507547962611925	0.10681009120943438	0	0	12.508838383838384	30.82448495215476	ESR1
palmitic acid BOSS	1/177	0.08507547962611925	0.10681009120943438	0	0	12.508838383838384	30.82448495215476	ESR1
O,P'-DDT CTD 00000838	1/178	0.0855370257686186	0.1072916567526155	0	0	12.437539234149403	30.581495433145506	ESR1
PhIP CTD 00002156	1/179	0.0859983623481033	0.10757613326453651	0	0	12.367041198501873	30.34163310031636	ESR1
dUTP BOSS	1/179	0.0859983623481033	0.10757613326453651	0	0	12.367041198501873	30.34163310031636	ESR1
GEMCITABINE HYDROCHLORIDE BOSS	1/179	0.0859983623481033	0.10757613326453651	0	0	12.367041198501873	30.34163310031636	ESR1
IRON CTD 00006166	1/180	0.08645948944357858	0.1078588009740382	0	0	12.297330850403476	30.10484116010009	JUN
histamine BOSS	1/180	0.08645948944357858	0.1078588009740382	0	0	12.297330850403476	30.10484116010009	ESR1
CORTICOSTERONE BOSS	1/180	0.08645948944357858	0.1078588009740382	0	0	12.297330850403476	30.10484116010009	ESR1
1,9-Pyrazoloanthrone CTD 00003948	1/181	0.08692040716803273	0.10812627252592051	0	0	12.228395061728396	29.871064148550712	JUN
folic acid BOSS	1/181	0.08692040716803273	0.10812627252592051	0	0	12.228395061728396	29.871064148550712	ESR1
doxorubicin MCF7 DOWN	2/1006	0.08699414179728913	0.10812627252592051	0	0	4.727589641434263	11.544369687232876	JUN;RPL37A
calmidazolium MCF7 UP	1/182	0.08738111558780785	0.10812627252592051	0	0	12.160220994475138	29.64024790437689	JUN
methotrexate BOSS	1/182	0.08738111558780785	0.10812627252592051	0	0	12.160220994475138	29.64024790437689	ESR1
L-leucine BOSS	1/182	0.08738111558780785	0.10812627252592051	0	0	12.160220994475138	29.64024790437689	ESR1
bilirubin BOSS	1/182	0.08738111558780785	0.10812627252592051	0	0	12.160220994475138	29.64024790437689	ESR1
maltotriose BOSS	1/182	0.08738111558780785	0.10812627252592051	0	0	12.160220994475138	29.64024790437689	ESR1
PROPIDIUM BOSS	1/182	0.08738111558780785	0.10812627252592051	0	0	12.160220994475138	29.64024790437689	ESR1
glycerol BOSS	1/183	0.0878416147770708	0.10848519736614995	0	0	12.092796092796092	29.41233952395038	ESR1
Velcade(Bortezomib) BOSS	1/183	0.0878416147770708	0.10848519736614995	0	0	12.092796092796092	29.41233952395038	ESR1
piperlongumine HL60 UP	1/184	0.08830190483291274	0.10848519736614995	0	0	12.026108075288404	29.18728732343428	UBE2I
terfenadine MCF7 UP	1/184	0.08830190483291274	0.10848519736614995	0	0	12.026108075288404	29.18728732343428	JUN
ellagic acid BOSS	1/184	0.08830190483291274	0.10848519736614995	0	0	12.026108075288404	29.18728732343428	ESR1
ZEARALENONE CTD 00007008	1/184	0.08830190483291274	0.10848519736614995	0	0	12.026108075288404	29.18728732343428	ESR1
Melatonin BOSS	1/184	0.08830190483291274	0.10848519736614995	0	0	12.026108075288404	29.18728732343428	ESR1
L-proline BOSS	1/184	0.08830190483291274	0.10848519736614995	0	0	12.026108075288404	29.18728732343428	ESR1
methane BOSS	1/186	0.08922185787739563	0.10910855254637808	0	0	11.894894894894895	28.745550642557202	ESR1
methanol BOSS	1/186	0.08922185787739563	0.10910855254637808	0	0	11.894894894894895	28.745550642557202	ESR1
Ethylparaben BOSS	1/186	0.08922185787739563	0.10910855254637808	0	0	11.894894894894895	28.745550642557202	ESR1
doxorubicin PC3 DOWN	2/1023	0.08955300193186991	0.10910855254637808	0	0	4.644711067580803	11.207337727820605	JUN;RPL37A
17-Hydroxyandrostan-3-one CTD 00006776	1/187	0.08968152102467558	0.10910855254637808	0	0	11.830346475507765	28.528768608049344	ESR1
D-Arginine BOSS	1/187	0.08968152102467558	0.10910855254637808	0	0	11.830346475507765	28.528768608049344	ESR1
liothyronine BOSS	1/187	0.08968152102467558	0.10910855254637808	0	0	11.830346475507765	28.528768608049344	ESR1
acetic acid BOSS	1/187	0.08968152102467558	0.10910855254637808	0	0	11.830346475507765	28.528768608049344	ESR1
ethanol BOSS	1/187	0.08968152102467558	0.10910855254637808	0	0	11.830346475507765	28.528768608049344	ESR1
Quercetin dihydrate BOSS	1/187	0.08968152102467558	0.10910855254637808	0	0	11.830346475507765	28.528768608049344	ESR1
Hydrogen BOSS	1/187	0.08968152102467558	0.10910855254637808	0	0	11.830346475507765	28.528768608049344	ESR1
D-glucose BOSS	1/188	0.09014097538434816	0.10957065559086844	0	0	11.766488413547236	28.314647577691105	ESR1
metformin BOSS	1/189	0.09060022102856996	0.10983780100027513	0	0	11.703309692671395	28.103141488494085	ESR1
Coke BOSS	1/189	0.09060022102856996	0.10983780100027513	0	0	11.703309692671395	28.103141488494085	ESR1
GLYCOPROTEIN BOSS	1/189	0.09060022102856996	0.10983780100027513	0	0	11.703309692671395	28.103141488494085	ESR1
actinomycin D CTD 00005748	1/190	0.091059258031028	0.10988559078214039	0	0	11.640799529688419	27.89420530874704	ESR1
ciglitazone CTD 00001835	1/190	0.091059258031028	0.10988559078214039	0	0	11.640799529688419	27.89420530874704	JUN
D-Norepinephrine d-bitartrate BOSS	1/190	0.091059258031028	0.10988559078214039	0	0	11.640799529688419	27.89420530874704	ESR1
L-glutamic acid BOSS	1/190	0.091059258031028	0.10988559078214039	0	0	11.640799529688419	27.89420530874704	ESR1
cholesterol BOSS	1/190	0.091059258031028	0.10988559078214039	0	0	11.640799529688419	27.89420530874704	ESR1
anisomycin HL60 DOWN	2/1034	0.09122172423315354	0.10988559078214039	0	0	4.592538759689923	10.996660489470615	UBE2I;RPL37A
phenoxybenzamine MCF7 UP	1/191	0.09151808650896284	0.10988559078214039	0	0	11.578947368421053	27.68779500438416	JUN
streptozocin BOSS	1/191	0.09151808650896284	0.10988559078214039	0	0	11.578947368421053	27.68779500438416	ESR1
nitric oxide BOSS	1/191	0.09151808650896284	0.10988559078214039	0	0	11.578947368421053	27.68779500438416	ESR1
formaldehyde BOSS	1/191	0.09151808650896284	0.10988559078214039	0	0	11.578947368421053	27.68779500438416	ESR1
serine BOSS	1/191	0.09151808650896284	0.10988559078214039	0	0	11.578947368421053	27.68779500438416	ESR1
1-Phosphatidyl-myo-inositol BOSS	1/192	0.09197670651846954	0.11014790963395481	0	0	11.517742873763817	27.483867524973334	ESR1
GONADORELIN BOSS	1/192	0.09197670651846954	0.11014790963395481	0	0	11.517742873763817	27.483867524973334	ESR1
Phetharbital BOSS	1/192	0.09197670651846954	0.11014790963395481	0	0	11.517742873763817	27.483867524973334	ESR1
ethisterone BOSS	1/193	0.09243511814112873	0.11021726391871155	0	0	11.457175925925926	27.282380766060548	ESR1
DICHLOROMETHANE BOSS	1/193	0.09243511814112873	0.11021726391871155	0	0	11.457175925925926	27.282380766060548	ESR1
cerivastatin BOSS	1/193	0.09243511814112873	0.11021726391871155	0	0	11.457175925925926	27.282380766060548	ESR1
diazepam BOSS	1/193	0.09243511814112873	0.11021726391871155	0	0	11.457175925925926	27.282380766060548	ESR1
Simvastatin and niacin BOSS	1/193	0.09243511814112873	0.11021726391871155	0	0	11.457175925925926	27.282380766060548	ESR1
furosemide BOSS	1/194	0.09289332148048067	0.11028577252557498	0	0	11.397236614853195	27.083293544100204	ESR1
PIPERONYL BUTOXIDE BOSS	1/194	0.09289332148048067	0.11028577252557498	0	0	11.397236614853195	27.083293544100204	ESR1
17-Hydroxy-17-methylandrost-4-en-3-one BOSS	1/194	0.09289332148048067	0.11028577252557498	0	0	11.397236614853195	27.083293544100204	ESR1
PLATINUM BOSS	1/194	0.09289332148048067	0.11028577252557498	0	0	11.397236614853195	27.083293544100204	ESR1
Aizen uranine BOSS	1/194	0.09289332148048067	0.11028577252557498	0	0	11.397236614853195	27.083293544100204	ESR1
UNII-CXY7B3Q98Z BOSS	1/195	0.09335131661137394	0.11073397556659528	0	0	11.337915234822452	26.88656557789663	ESR1
picrotoxinin PC3 DOWN	1/196	0.0938091036064344	0.11079942194202036	0	0	11.279202279202279	26.69215746118742	UBE2I
thioridazine PC3 UP	1/196	0.0938091036064344	0.11079942194202036	0	0	11.279202279202279	26.69215746118742	JUN
Dinoprostone BOSS	1/196	0.0938091036064344	0.11079942194202036	0	0	11.279202279202279	26.69215746118742	ESR1
2-Butanone BOSS	1/196	0.0938091036064344	0.11079942194202036	0	0	11.279202279202279	26.69215746118742	ESR1
water BOSS	1/196	0.0938091036064344	0.11079942194202036	0	0	11.279202279202279	26.69215746118742	ESR1
LAMININ BOSS	1/197	0.09426668256856496	0.1110224001019909	0	0	11.22108843537415	26.50003063546954	ESR1
tamoxifen BOSS	1/197	0.09426668256856496	0.1110224001019909	0	0	11.22108843537415	26.50003063546954	ESR1
5-Fluorouracil BOSS	1/197	0.09426668256856496	0.1110224001019909	0	0	11.22108843537415	26.50003063546954	ESR1
cyclophosphamide BOSS	1/198	0.09472405357539049	0.1110224001019909	0	0	11.163564579808234	26.310147374168167	ESR1
Acetylcholine bromide BOSS	1/198	0.09472405357539049	0.1110224001019909	0	0	11.163564579808234	26.310147374168167	ESR1
rapamycin BOSS	1/198	0.09472405357539049	0.1110224001019909	0	0	11.163564579808234	26.310147374168167	ESR1
Acid red 87 BOSS	1/198	0.09472405357539049	0.1110224001019909	0	0	11.163564579808234	26.310147374168167	ESR1
hydrocortisone BOSS	1/198	0.09472405357539049	0.1110224001019909	0	0	11.163564579808234	26.310147374168167	ESR1
Bisulfite BOSS	1/198	0.09472405357539049	0.1110224001019909	0	0	11.163564579808234	26.310147374168167	ESR1
alprazolam BOSS	1/199	0.09518121669844049	0.11146328015068434	0	0	11.10662177328844	26.122470758395618	ESR1
doxorubicin BOSS	1/200	0.09563817205648316	0.11180809239568465	0	0	11.050251256281408	25.93696464958489	ESR1
dopamine BOSS	1/200	0.09563817205648316	0.11180809239568465	0	0	11.050251256281408	25.93696464958489	ESR1
cephaeline MCF7 DOWN	1/201	0.09609491968203435	0.11215149235155153	0	0	10.994444444444444	25.753593684518663	RPL37A
L-thyroxine BOSS	1/201	0.09609491968203435	0.11215149235155153	0	0	10.994444444444444	25.753593684518663	ESR1
Capsaicin BOSS	1/202	0.0965514597102952	0.11249348735086045	0	0	10.939192924267552	25.572323233557647	ESR1
dexamethasone BOSS	1/202	0.0965514597102952	0.11249348735086045	0	0	10.939192924267552	25.572323233557647	ESR1
Pentadecafluorooctanoic acid CTD 00001078	1/203	0.09700779219633389	0.1127387855254691	0	0	10.884488448844884	25.39311940245665	ESR1
Vitamin D3 BOSS	1/203	0.09700779219633389	0.1127387855254691	0	0	10.884488448844884	25.39311940245665	ESR1
N-methyl-D-aspartic acid BOSS	1/203	0.09700779219633389	0.1127387855254691	0	0	10.884488448844884	25.39311940245665	ESR1
0179445-0000 MCF7 UP	1/204	0.09746391722029348	0.11317329121951376	0	0	10.83032293377121	25.21594900155374	JUN
norgestrel CTD 00006422	1/205	0.09791983487832825	0.11360682360251238	0	0	10.776688453159041	25.04077952879582	ESR1
Capsaicin CTD 00005570	1/206	0.0983755452548137	0.1140393852322019	0	0	10.723577235772357	24.867579155291192	JUN
dimethyl sulfoxide CTD 00005842	1/207	0.0988310484246783	0.11437470364369834	0	0	10.670981661272924	24.696316707963092	ESR1
epinephrine BOSS	1/207	0.0988310484246783	0.11437470364369834	0	0	10.670981661272924	24.696316707963092	ESR1
(-)-Epigallocatechin gallate BOSS	1/212	0.10110545917546415	0.11690849733230142	0	0	10.415481832543444	23.86802605954351	ESR1
Tetradioxin CTD 00006848	4/3768	0.10128717994689145	0.1170202851443515	0	0	2.873893021608218	6.580627110200171	JUN;MRPL17;GTF2H3;ESR1
MANGANESE CTD 00006240	1/213	0.10155972088956865	0.11713845426994673	0	0	10.365828092243186	23.707771159120533	JUN
PARAQUAT CTD 00006471	1/213	0.10155972088956865	0.11713845426994673	0	0	10.365828092243186	23.707771159120533	JUN
piperlongumine MCF7 UP	1/216	0.10292126667378525	0.11860943295069389	0	0	10.219638242894057	23.237321299310643	JUN
oxyphenbutazone BOSS	1/217	0.10337470241563904	0.1190322933254555	0	0	10.171810699588477	23.083856386639766	ESR1
bisacodyl MCF7 UP	1/218	0.1038279318915281	0.11945420926650724	0	0	10.12442396313364	22.93202530703912	JUN
progesterone BOSS	1/221	0.10518638343925647	0.12091600970126724	0	0	9.984848484848484	22.486092683742513	ESR1
[6-[6-(butanoylamino)purin-9-yl]-2-hydroxy-2-oxo-4a,6,7,7a-tetrahydro-4H-furo[3,2-d][1,3,2]dioxaphosphinin-7-yl] butanoate CTD 00005796	1/224	0.10654298144758934	0.12237324079456005	0	0	9.849028400597907	22.054011304804124	JUN
resveratrol BOSS	1/225	0.1069947692716383	0.12278966014826881	0	0	9.804563492063492	21.912957536249337	ESR1
menadione CTD 00007386	2/1140	0.10779760449827748	0.12360791982469152	0	0	4.1414762741652025	9.22513774832518	JUN;ESR1
vinblastine CTD 00006986	1/227	0.10789772815632195	0.12361971185936638	0	0	9.716814159292035	21.635181108877855	JUN
CADMIUM CTD 00005555	2/1142	0.10811856871465964	0.12376967599947726	0	0	4.133771929824562	9.19568642477211	JUN;ESR1
LITHIUM CHLORIDE CTD 00007226	1/231	0.10970118119988245	0.12537277851415138	0	0	9.545893719806763	21.096378767938067	ESR1
ethanol CTD 00005337	1/231	0.10970118119988245	0.12537277851415138	0	0	9.545893719806763	21.096378767938067	ESR1
Retinoic acid BOSS	1/232	0.11015153146412886	0.12578299360551146	0	0	9.504088504088504	20.96505269691893	ESR1
diethylstilbestrol CTD 00005818	1/233	0.11060167668413948	0.12619229445885233	0	0	9.46264367816092	20.835038388425733	ESR1
cephaeline PC3 DOWN	1/234	0.11105161697319653	0.12660068347565734	0	0	9.421554601812112	20.706317424316197	RPL37A
3,3',4,4',5-Pentachlorobiphenyl CTD 00001077	1/237	0.11240020889319374	0.12803202602403527	0	0	9.300376647834275	20.327735427518473	ESR1
puromycin HL60 DOWN	1/240	0.11374695926943541	0.1293519140121844	0	0	9.182240818224082	19.960161833921305	RPL37A
tolnaftate PC3 DOWN	1/240	0.11374695926943541	0.1293519140121844	0	0	9.182240818224082	19.960161833921305	RPL37A
puromycin MCF7 UP	1/242	0.11464377084189639	0.1302641029549541	0	0	9.105117565698478	19.721007254823515	JUN
digoxigenin HL60 UP	1/244	0.11553976559247932	0.13106571925412328	0	0	9.029263831732967	19.486420117835433	RPL37A
emetine MCF7 DOWN	1/244	0.11553976559247932	0.13106571925412328	0	0	9.029263831732967	19.486420117835433	RPL37A
ouabain MCF7 UP	1/246	0.11643494417616548	0.13197239142207884	0	0	8.954648526077097	19.256278395744665	JUN
rapamycin CTD 00007350	1/247	0.11688222762941927	0.1323703252823711	0	0	8.917795844625113	19.142837582768422	ESR1
HEMATOXYLIN BOSS	1/251	0.11866932428419916	0.1342837090584359	0	0	8.773333333333333	18.699609365844342	ESR1
TPEN CTD 00001994	1/253	0.11956165150664595	0.13518227812090783	0	0	8.702821869488536	18.484124651456835	JUN
digoxigenin MCF7 UP	1/255	0.12045316552223109	0.1359668217871944	0	0	8.6334208223972	18.272585696506454	JUN
mitoxantrone CTD 00006345	1/255	0.12045316552223109	0.1359668217871944	0	0	8.6334208223972	18.272585696506454	JUN
alsterpaullone MCF7 UP	1/256	0.12089861779319486	0.1363577853142919	0	0	8.599128540305012	18.16826418240082	UBE2I
curcumin BOSS	1/257	0.12134386702270725	0.13674787962591742	0	0	8.565104166666666	18.06489149353045	ESR1
emetine PC3 DOWN	1/260	0.1226783971960487	0.13791958239449148	0	0	8.464607464607464	17.760346311661674	RPL37A
zuclopenthixol PC3 DOWN	1/260	0.1226783971960487	0.13791958239449148	0	0	8.464607464607464	17.760346311661674	UBE2I
genistein CTD 00007324	2/1231	0.12268427968812323	0.13791958239449148	0	0	3.816314076484947	8.007165244076775	JUN;ESR1
ascorbic acid CTD 00005445	1/261	0.12312283502536714	0.13818680342161924	0	0	8.431623931623932	17.660649836680896	ESR1
cyclopenthiazide PC3 DOWN	1/261	0.12312283502536714	0.13818680342161924	0	0	8.431623931623932	17.660649836680896	UBE2I
Premarin CTD 00005926	1/265	0.12489856079458715	0.14006554168977337	0	0	8.302188552188552	17.270655836760263	ESR1
picrotoxinin PC3 UP	1/266	0.1253419862578444	0.14044834942247061	0	0	8.270440251572326	17.175300907975267	ESR1
digoxin HL60 UP	1/267	0.12578520948987149	0.14071581159192126	0	0	8.238930659983291	17.080782255368987	JUN
niclosamide HL60 DOWN	1/267	0.12578520948987149	0.14071581159192126	0	0	8.238930659983291	17.080782255368987	MRPL17
MG-132 MCF7 UP	1/270	0.12711366660162637	0.14208643805348325	0	0	8.14580751755473	16.802141955832525	JUN
2-Nonenal, 4-hydroxy-, (2E,4R)- CTD 00001295	1/274	0.1288821165134311	0.14394626000201394	0	0	8.024827024827024	16.441723969659225	JUN
azacyclonol HL60 UP	1/275	0.1293237248507125	0.14432234014158996	0	0	7.995133819951338	16.353538723025608	ESR1
melphalan CTD 00006262	1/279	0.1310881440726684	0.14617284136466102	0	0	7.87849720223821	16.008202860337175	ESR1
Arsenenous acid CTD 00000922	2/1283	0.13143473865257915	0.1464268237635605	0	0	3.651249024199844	7.409278222067271	JUN;ESR1
cyclophosphamide CTD 00005734	1/280	0.13152874576436102	0.1464268237635605	0	0	7.849860613301473	15.923676590358793	ESR1
arbutin CTD 00005438	1/282	0.13240934595993833	0.14728800326667352	0	0	7.793198892843021	15.756734116916531	JUN
arsenite CTD 00000779	2/1300	0.13433115197008552	0.14930506067111282	0	0	3.600154083204931	7.227119393282513	JUN;ESR1
GW-8510 PC3 DOWN	2/1312	0.13638586145480236	0.15146646114754483	0	0	3.564885496183206	7.102204424300888	RPL37A;MRPL16
ajmaline HL60 UP	1/294	0.13767609254055066	0.1527760510772562	0	0	7.469472885855138	14.810855577292921	ESR1
digoxigenin PC3 UP	1/296	0.13855108060761448	0.1536231159678304	0	0	7.418079096045198	14.66195356777133	JUN
3-methylcholanthrene CTD 00006310	1/297	0.1389882749155145	0.15398378927838	0	0	7.392642642642643	14.58838744208992	ESR1
hydrogen peroxide CTD 00006118	3/2673	0.1392050963409911	0.15409992965824917	0	0	2.780096308186196	5.481813139045344	JUN;ESR1;MRPL22
H-7 MCF7 DOWN	2/1332	0.1398286603719804	0.15466578510598478	0	0	3.507518796992481	6.900473122310958	JUN;RPL37A
levonorgestrel HL60 DOWN	1/300	0.1402986599880225	0.15506100895061764	0	0	7.3173541434411	14.371150676277136	RPL37A
mitomycin C CTD 00007136	1/308	0.1437842498754481	0.15878581687689935	0	0	7.1237785016286646	13.816150720254965	ESR1
Retinoic acid CTD 00006918	4/4258	0.14462591315652545	0.15958721451754532	0	0	2.466071148722771	4.76840695982599	JUN;UBE2I;GTF2H3;ESR1
H-7 PC3 DOWN	2/1361	0.14486010330765164	0.15971754980074412	0	0	3.427336276674025	6.621568469892648	JUN;RPL37A
MG-262 MCF7 UP	1/312	0.14552227077469393	0.16031917100558754	0	0	7.030725259021079	13.551203649786286	JUN
MG-262 PC3 UP	1/320	0.14898879023113312	0.16400686028643136	0	0	6.851619644723093	13.044690449135228	JUN
digoxin MCF7 UP	1/324	0.15071729911795276	0.16551237317342618	0	0	6.765393876848985	12.802488963649255	JUN
cycloheximide CTD 00005731	1/324	0.15071729911795276	0.16551237317342618	0	0	6.765393876848985	12.802488963649255	ESR1
helveticoside PC3 UP	1/324	0.15071729911795276	0.16551237317342618	0	0	6.765393876848985	12.802488963649255	JUN
thiostrepton HL60 DOWN	1/325	0.1511489323295789	0.16585401187041515	0	0	6.744170096021948	12.743039401590615	UBE2I
Torcetrapib CTD 00004291	1/327	0.15201160650243437	0.16657654571328728	0	0	6.702113156100886	12.625430056718995	JUN
Pirinixic acid CTD 00000280	2/1402	0.15204952137782618	0.16657654571328728	0	0	3.319642857142857	6.252710025949772	JUN;UBE2I
digitoxigenin MCF7 UP	1/328	0.15244264762881174	0.16687437003758548	0	0	6.681277607883112	12.567261594476301	JUN
thapsigargin PC3 DOWN	1/329	0.1528734915506339	0.16721297644966	0	0	6.6605691056910565	12.509511580612491	UBE2I
menadione HL60 UP	1/334	0.15502475593804546	0.1692968763259925	0	0	6.558892225558893	12.226893131220729	JUN
mifepristone CTD 00007083	1/334	0.15502475593804546	0.1692968763259925	0	0	6.558892225558893	12.226893131220729	ESR1
indomethacin CTD 00006147	1/335	0.15545441833302373	0.16963146679321223	0	0	6.538922155688622	12.171567486630012	JUN
clopamide HL60 DOWN	1/345	0.15974024020516836	0.17417002418566693	0	0	6.345607235142118	11.639152652331209	MRPL22
benzo[a]pyrene CTD 00005488	4/4424	0.1610478201313141	0.1754566908160635	0	0	2.3484162895927603	4.288334815200825	JUN;UBE2I;MRPS11;ESR1
5-azacytidine CTD 00005455	1/352	0.16272865813449383	0.17714765315906925	0	0	6.216840772396328	11.287738368102621	ESR1
cicloheximide MCF7 UP	1/354	0.16358073307203908	0.17793445747598874	0	0	6.180988353792887	11.1903618987592	JUN
helveticoside MCF7 UP	1/355	0.16400647782231223	0.17825664572156527	0	0	6.163214061519146	11.142162553650168	JUN
glibenclamide HL60 UP	1/366	0.16867681430985054	0.18318807931361827	0	0	5.974124809741248	10.632572511262758	ESR1
(17S)-17-hydroxy-13,17-dimethyl-1,2,6,7,8,14,15,16-octahydrocyclopenta[a]phenanthren-3-one CTD 00007088	1/367	0.1691002237169371	0.18350308188841122	0	0	5.957498482088646	10.588045795572027	MRPS11
0175029-0000 MCF7 UP	1/368	0.16952343905091144	0.18367263947563317	0	0	5.940962761126249	10.543807298582898	ESR1
scopolamine PC3 DOWN	1/368	0.16952343905091144	0.18367263947563317	0	0	5.940962761126249	10.543807298582898	UBE2I
3'-Azido-3'-deoxythymidine CTD 00007047	1/374	0.17205865939188072	0.18627278939671743	0	0	5.84361036639857	10.284285688606573	ESR1
sanguinarine MCF7 DOWN	1/376	0.17290218365705476	0.18703884018247433	0	0	5.811851851851852	10.19997003605467	RPL37A
cicloheximide PC3 UP	1/378	0.17374493437137026	0.1876554393210404	0	0	5.780430297671677	10.116718061794767	JUN
proscillaridin MCF7 UP	1/378	0.17374493437137026	0.1876554393210404	0	0	5.780430297671677	10.116718061794767	JUN
ouabain HL60 UP	1/379	0.17416601987021366	0.18796270065993254	0	0	5.764844209288654	10.075485122344917	JUN
ampyrone HL60 UP	1/380	0.17458691221157344	0.1882692721027626	0	0	5.74934036939314	10.034511158425799	ESR1
daunorubicin PC3 DOWN	1/381	0.17500761149133715	0.1885751553735943	0	0	5.733918128654971	9.993793908998693	JUN
atrazine CTD 00005450	3/2968	0.17562254606104954	0.18908968965571532	0	0	2.460852806552638	4.280452187779384	JUN;MRPS11;ESR1
meclofenoxate HL60 UP	1/387	0.17752775702904589	0.19099155095540823	0	0	5.643062751871042	9.754757997879102	RPL37A
Medroxyprogesterone acetate CTD 00006623	1/389	0.17836626454377172	0.19174373438455458	0	0	5.61340206185567	9.677034621365255	ESR1
NICKEL CHLORIDE CTD 00001064	1/399	0.18254727303700885	0.19593217449214054	0	0	5.469570072585148	9.302350019740201	ESR1
ellipticine PC3 DOWN	1/399	0.18254727303700885	0.19593217449214054	0	0	5.469570072585148	9.302350019740201	RPL37A
Dronabinol CTD 00006853	1/402	0.18379783623127988	0.19712067237275224	0	0	5.427819340537545	9.194285449403903	JUN
lanatoside C MCF7 UP	1/405	0.18504667733924718	0.19830547353489417	0	0	5.386688668866887	9.08813657452118	JUN
thapsigargin MCF7 UP	1/407	0.18587828237656223	0.19904164712073902	0	0	5.359605911330049	9.01841171552242	JUN
lanatoside C PC3 UP	1/411	0.18753920166735358	0.20066402915573758	0	0	5.306233062330623	8.881399809693884	JUN
resveratrol CTD 00002483	2/1601	0.18804085559221465	0.20104445788258535	0	0	2.8753908692933083	4.805054245620407	JUN;ESR1
Pentabromodiphenyl ether CTD 00003077	1/415	0.18919707070735828	0.20212357864388586	0	0	5.253891572732153	8.747551387962368	ESR1
ouabain PC3 UP	1/416	0.18961106192855096	0.20240870536360445	0	0	5.240963855421687	8.714571700009405	JUN
paclitaxel PC3 DOWN	1/417	0.19002486291314297	0.20269318710735248	0	0	5.2280982905982905	8.681781892739917	MRPS11
digitoxigenin HL60 UP	1/421	0.19167816585726713	0.20414021379225974	0	0	5.177248677248677	8.552491406977255	JUN
dexamethasone CTD 00005779	1/421	0.19167816585726713	0.20414021379225974	0	0	5.177248677248677	8.552491406977255	ESR1
VALPROIC ACID CTD 00006977	6/8312	0.19344245918873929	0.20585987922947044	0	0	2.1100409342643873	3.4663228740505527	JUN;UBE2I;MRPS11;RPL37A;MRPL16;ESR1
diclofenac CTD 00005804	1/427	0.19415242589649764	0.20645574809395734	0	0	5.102764736567553	8.364001524536997	JUN
8-azaguanine HL60 UP	1/428	0.19456413921436486	0.20673378807642165	0	0	5.090554254488681	8.333203745883528	JUN
primaquine PC3 UP	1/434	0.197030446093531	0.20919281930918104	0	0	5.018475750577367	8.15199702149702	JUN
2-Methylcholine CTD 00002006	2/1666	0.2001258158654952	0.21231543764912983	0	0	2.7533052884615383	4.429542412885352	JUN;MRPL22
strophanthidin PC3 UP	1/459	0.20723373127282588	0.21968691389168601	0	0	4.73847646773411	7.457925954647839	JUN
tyrphostin AG-825 MCF7 DOWN	1/462	0.20845025056434	0.22080642400040942	0	0	4.706917329476982	7.380704653507602	RPL37A
theophylline CTD 00006862	1/472	0.21249319048182852	0.224915869309997	0	0	4.604623732012267	7.131849991005283	ESR1
digitoxigenin PC3 UP	1/483	0.2169189508828487	0.2292476777379415	0	0	4.497003227293684	6.872461958075074	JUN
digoxin PC3 UP	1/483	0.2169189508828487	0.2292476777379415	0	0	4.497003227293684	6.872461958075074	JUN
cicloheximide HL60 UP	1/485	0.21772122520496417	0.22991896076901816	0	0	4.477961432506887	6.826830507315293	JUN
ouabain MCF7 DOWN	1/486	0.2181220849534986	0.2301656356564525	0	0	4.468499427262314	6.804185642871558	RPL37A
vorinostat MCF7 DOWN	1/492	0.2205233633620704	0.23252118619632864	0	0	4.412536773025572	6.670659674136806	ESR1
Decitabine CTD 00000750	2/1800	0.2254283814002015	0.2375110664675936	0	0	2.5294771968854284	3.7682956596921984	JUN;ESR1
lycorine PC3 UP	1/508	0.22689435803830066	0.2388727135889072	0	0	4.269778654394039	6.333237799488741	JUN
cephaeline PC3 UP	1/514	0.22927137208634682	0.24119067889205903	0	0	4.218540177604505	6.213272454572924	JUN
ellipticine MCF7 DOWN	1/515	0.22966690098535653	0.24142219691050462	0	0	4.21011673151751	6.193609140252348	RPL37A
GDC-0941 CTD 00004868	1/533	0.23675525313139448	0.24868338038839605	0	0	4.06390977443609	5.854990059005221	MRPL17
helveticoside HL60 DOWN	1/534	0.2371473236853605	0.24890520014573306	0	0	4.0560767146133	5.836993374043728	UBE2I
fisetin PC3 DOWN	1/541	0.23988674595032944	0.2515885384357114	0	0	4.002057613168724	5.713290860165901	JUN
piroxicam CTD 00006571	1/549	0.24300667076783636	0.2544727389471406	0	0	3.9420113544201136	5.576630949622668	MRPL16
ouabain HL60 DOWN	1/549	0.24300667076783636	0.2544727389471406	0	0	3.9420113544201136	5.576630949622668	MRPL17
POTASSIUM DICHROMATE CTD 00006598	1/556	0.24572714541541804	0.25712589512670364	0	0	3.890890890890891	5.460995802060338	JUN
Tamibarotene CTD 00002527	1/559	0.24689036711068318	0.25814676682697574	0	0	3.8693747510951813	5.41252357314015	ESR1
aspirin CTD 00005447	1/561	0.24766495100439154	0.2587600399256209	0	0	3.8551587301587302	5.38056196201586	JUN
NICKEL SULFATE CTD 00001417	1/576	0.25345151402843435	0.26460491904637756	0	0	3.7516908212560387	5.149506068590496	JUN
calcitriol CTD 00005558	2/1958	0.25576328304446955	0.26681597988566347	0	0	2.304959100204499	3.142818504836662	JUN;ESR1
trichostatin A MCF7 DOWN	1/588	0.2580518897095816	0.2689995456366548	0	0	3.67272383115654	4.975051837308505	ESR1
cytarabine CTD 00005743	1/594	0.2603424962072657	0.2711818885550323	0	0	3.634438823308975	4.891072293407957	JUN
benzene CTD 00005481	1/615	0.26830958536492294	0.2792692809849727	0	0	3.5063336952587765	4.612980982489813	JUN
sulpiride PC3 DOWN	1/617	0.26906431276022197	0.2798431552215158	0	0	3.4945887445887447	4.587713042386377	RPL37A
proscillaridin HL60 DOWN	1/620	0.2701950902055904	0.2808069819659308	0	0	3.4771136241249327	4.550189222264238	MRPL17
ambroxol PC3 DOWN	1/622	0.270948066901351	0.2813770113632143	0	0	3.465557344784398	4.525422202894178	MRPS11
amiodarone CTD 00005381	1/625	0.2720762210021888	0.2823355053537043	0	0	3.4483618233618234	4.4886395751131465	JUN
emetine MCF7 UP	1/637	0.2765731428142398	0.2867857155330775	0	0	3.381201956673655	4.3457911224830355	JUN
staurosporine MCF7 DOWN	1/649	0.28104504642021144	0.2912033011100986	0	0	3.3165294924554183	4.209472937548516	RPL37A
irinotecan MCF7 UP	1/671	0.28917896900308154	0.2994057647466066	0	0	3.2039800995024876	3.9752085877342163	JUN
meclofenoxate HL60 DOWN	1/713	0.30447775614252887	0.3150085657534735	0	0	3.008426966292135	3.5774927228257494	UBE2I
TERBUFOS CTD 00000658	1/715	0.30519882103979834	0.3155173386557194	0	0	2.9996887643946466	3.560006155591048	JUN
anisomycin MCF7 UP	1/718	0.306279156976433	0.31639648648616503	0	0	2.9866728653339534	3.5340055026927564	JUN
metronidazole PC3 DOWN	1/745	0.3159343632487035	0.32612579432124233	0	0	2.8742532855436083	3.311774414922379	UBE2I
medrysone HL60 DOWN	1/760	0.32124594750880453	0.33136013776020623	0	0	2.8152539891670325	3.1968567621306447	RPL37A
cephaeline HL60 UP	1/767	0.3237119599958805	0.33365367562122217	0	0	2.7885117493472587	3.1451656673079063	JUN
parathion CTD 00006472	1/776	0.3268706980752639	0.33665724592182866	0	0	2.7548387096774194	3.080434763488981	ESR1
Vitinoin CTD 00007069	1/780	0.3282703146533941	0.33784588852884845	0	0	2.7401226643845384	3.0522716291576137	ESR1
emetine PC3 UP	1/801	0.3355754230170842	0.34510596567377266	0	0	2.665277777777778	2.9102395671219647	JUN
Caspan CTD 00000180	1/808	0.3379945221938443	0.3473341766532709	0	0	2.641195098444169	2.8649719118810357	ESR1
sulfaguanidine PC3 UP	1/809	0.3383394598816559	0.3474291767142974	0	0	2.637788778877888	2.8585863877053845	ESR1
cephaeline MCF7 UP	1/811	0.3390288501115324	0.34787747781765	0	0	2.6310013717421126	2.8458754422807733	JUN
emetine HL60 UP	1/849	0.35200503755196655	0.360923197966845	0	0	2.5081236897274635	2.6187565046418877	JUN
Copper sulfate CTD 00007279	4/6016	0.35250472761607354	0.3611664223378385	0	0	1.5500110889332446	1.616182992305177	JUN;MRPS11;MRPL16;MRPL17
ARSENIC CTD 00005442	1/853	0.35335752518332764	0.36177079959245445	0	0	2.4958268127282213	2.596346026433808	ESR1
lycorine HL60 DOWN	1/862	0.35639133784644417	0.3646055619901169	0	0	2.46857659052781	2.5468943756108455	UBE2I
Cianidanol CTD 00005600	1/870	0.35907729935287397	0.36708050810516685	0	0	2.444828027106508	2.504035882453614	MRPL16
Silica CTD 00006678	1/898	0.36839890676101433	0.3763302863423576	0	0	2.365043973739626	2.361706759846322	JUN
anisomycin PC3 UP	1/899	0.36872955282686615	0.37638862365709774	0	0	2.362286562731997	2.3568339868107615	JUN
zalcitabine PC3 UP	1/902	0.36972055644875834	0.3771204489796082	0	0	2.354051054384018	2.342299187857638	ESR1
67526-95-8 CTD 00007263	1/953	0.3863547898280168	0.3937956968913712	0	0	2.2219887955182074	2.113109538149592	JUN
Enterolactone CTD 00001393	1/971	0.3921306753949521	0.3993869795288335	0	0	2.178694158075601	2.0396066261739643	JUN
diazinon CTD 00005790	1/1027	0.4097885601083313	0.4170629132463491	0	0	2.053714533246697	1.832147403648349	ESR1
phenobarbital CTD 00006510	1/1129	0.44076908186183433	0.4482618304818064	0	0	1.85795902285264	1.522103507892395	JUN
trichostatin A PC3 DOWN	1/1133	0.441953608257134	0.4491345383765261	0	0	1.8510011778563016	1.5114356801885176	MRPL16
anisomycin HL60 UP	1/1142	0.4446105404599078	0.45150118352238605	0	0	1.8355243938066024	1.4877963567878305	JUN
alsterpaullone PC3 DOWN	1/1153	0.44784243797457884	0.4544477836674193	0	0	1.8169367283950617	1.459570364685904	RPL37A
latamoxef HL60 UP	1/1196	0.4603144492687214	0.4667595299880329	0	0	1.7475592747559274	1.355835890377743	ESR1
5-Fluorouracil CTD 00005987	1/1202	0.46203442085616936	0.4681585884374735	0	0	1.7382736608381903	1.3421487088923305	JUN
testosterone CTD 00006844	1/1247	0.47477777261232107	0.4807168617472802	0	0	1.671482075976458	1.2451010915863594	ESR1
Bisphenol A CTD 00000312	1/1262	0.4789647818485707	0.4845996616350245	0	0	1.6502775574940522	1.2148158620888247	ESR1
irinotecan MCF7 DOWN	1/1272	0.48173940690820516	0.4870488052209333	0	0	1.6364192674184805	1.1951620204916675	ESR1
quercetin CTD 00006679	2/3158	0.48446927821514074	0.48944913863732287	0	0	1.333491761723701	0.9663831584785392	JUN;ESR1
GW-8510 MCF7 DOWN	1/1290	0.4867002414925942	0.49134228341438707	0	0	1.612016205499526	1.160823937617669	RPL37A
formaldehyde CTD 00006001	2/3192	0.49056304803974415	0.49487885198144277	0	0	1.316614420062696	0.9376947252993338	JUN;RPL37A
TERT-BUTYL HYDROPEROXIDE CTD 00007349	1/1341	0.5005247184098581	0.5045582509391683	0	0	1.5464344941956882	1.0702846752373885	JUN
alsterpaullone MCF7 DOWN	1/1469	0.533757625129362	0.53766507480088	0	0	1.401907356948229	0.8801362643237769	RPL37A
camptothecin PC3 DOWN	1/1494	0.5400111038186246	0.5435664073551042	0	0	1.3765721515219171	0.848196374035842	RPL37A
VITAMIN E CTD 00006994	1/1510	0.5439736096213034	0.547154741841311	0	0	1.3607981739194464	0.8285281530572993	JUN
camptothecin MCF7 DOWN	1/1513	0.5447131499513045	0.5474983888480607	0	0	1.35787771898883	0.8249052192857983	RPL37A
SELENIUM CTD 00006731	1/1559	0.5559184184810522	0.5583530976860787	0	0	1.3145057766367136	0.7717906729709064	RPL37A
trichostatin A CTD 00000660	2/3584	0.5582331491804101	0.560269010410098	0	0	1.1451702959240648	0.6676097458703052	JUN;ESR1
METHYL METHANESULFONATE CTD 00006307	2/3864	0.6033648391779305	0.6051239203417146	0	0	1.0440186431900569	0.527472906186244	JUN;RPL37A
progesterone CTD 00006624	1/1915	0.6345881916321678	0.6359747645199293	0	0	1.0493440148612563	0.4772196296910563	ESR1
ETHYL METHANESULFONATE CTD 00005938	1/2315	0.7078378271233555	0.7088681587494449	0	0	0.8487467588591184	0.2932761835910227	JUN
cyclosporin A CTD 00007121	2/4825	0.7357555832035748	0.7362906781731774	0	0	0.7861808003317438	0.24124532041028682	JUN;MRPL16
AFLATOXIN B1 CTD 00007128	1/3081	0.8123834027622439	0.8123834027622439	0	0	0.61002886002886	0.12675355303473732	JUN
